# Supplementary material for: Crystal structure of bromido­penta­kis­(tetra­hydro­furan-κO)magnesium bis­[1,2-bis­(di­phenyl­phosphan­yl)benzene-κ2 P,P′]cobaltate(−1) tetra­hydro­furan disolvate
Source: Acta Crystallogr E Crystallogr Commun. 2019 Jan 31;75(Pt 2):304–7. doi: 10.1107/S2056989019001671 (PMC6362642; doi:10.1107/S2056989019001671)
Supplement: Supplementary file 1 [file e-75-00304-sup1.cif]

##############################################################################
#                                                                            #
# This CIF contains the data in a paper accepted for publication in          #
# Acta Crystallographica Section E. It conforms to the requirements of       #
# Notes for Authors for Acta Crystallographica Section E, and has been       #
# peer reviewed under the auspices of the IUCr Commission on Journals.       #
#                                                                            #
# Full details of the Crystallographic Information File format               #
# are given in the paper "The Crystallographic Information File (CIF):       #
# a New Standard Archive File for Crystallography" by S. R. Hall, F. H.      #
# Allen and I. D. Brown [Acta Cryst. (1991), A47, 655-685].                  #
#                                                                            #
# The current version of the core CIF dictionary is obtainable from          #
# ftp://ftp.iucr.org/pub/cif_core.dic.                                       #
#                                                                            #
# Software is freely available for graphical display of the structure(s)     #
# in this CIF. For information consult the CIF software page                 #
# http://www.iucr.org/resources/cif/software.                                #
#                                                                            #
# This file may be used for bona fide research purposes within the           #
# scientific community so long as proper attribution is given to the journal # 
# article from which it was obtained.                                        #
#                                                                            #
##############################################################################
data_I
_audit_creation_method
;
Olex2 1.2-ac3
(compiled 2017.08.10 svn.r3458 for OlexSys, GUI svn.r5381)
;
_publ_contact_author_name     ' '
_publ_contact_author_address     ?
_publ_contact_author_email     ?
_publ_contact_author_phone     ?
_chemical_name_systematic
;
Bromidopentakis(tetrahydrofuran-\k<i>O</i>)magnesium
bis[1,2-bis(diphenylphosphanyl)benzene-\k^2^<i>P</i>,<i>P</i>']cobaltate(-1)
tetrahydrofuran disolvate
;
_chemical_name_common     ?
_chemical_formula_moiety     'C20 H40 Br Mg O5 +, C60 H48 Co P4 -, 2(C4 H8 O)'
_chemical_formula_sum     'C88 H104 Br Co Mg O7 P4'
_chemical_formula_iupac     '[Mg Br (C4 H8 O1)5] [Co (C30 H24 P2)2], 2C4 H8 O'
_chemical_formula_weight     1560.74
_chemical_melting_point     ?
_space_group_crystal_system     monoclinic
_space_group_name_H-M_alt     'P 21/c'
_space_group_name_Hall     '-P 2ybc'
loop_
    _space_group_symop_operation_xyz
    'x, y, z'
    '-x, y+1/2, -z+1/2'
    '-x, -y, -z'
    'x, -y-1/2, z-1/2'
_cell_length_a     15.1096(2)
_cell_length_b     38.1917(3)
_cell_length_c     14.12660(10)
_cell_angle_alpha     90
_cell_angle_beta     106.1020(10)
_cell_angle_gamma     90
_cell_volume     7832.11(14)
_cell_formula_units_Z     4
_cell_measurement_reflns_used     33363
_cell_measurement_theta_min     3.4760
_cell_measurement_theta_max     77.3800
_cell_measurement_temperature     100.00(10)
_exptl_crystal_description     block
_exptl_crystal_colour     brown
_exptl_crystal_size_max     0.42
_exptl_crystal_size_mid     0.125
_exptl_crystal_size_min     0.07
_exptl_crystal_density_diffrn     1.324
_exptl_crystal_density_meas     ?
_exptl_crystal_density_method     ?
_exptl_crystal_F_000     3288
_exptl_absorpt_coefficient_mu     3.597
_exptl_absorpt_correction_type     multi-scan
_exptl_absorpt_process_details
;
(CrysAlisPro; Rigaku OD, 2018)
;
_exptl_absorpt_correction_T_min     0.28977
_exptl_absorpt_correction_T_max     1.00000
_diffrn_ambient_temperature     100.00(10)
_diffrn_source     'micro-focus sealed X-ray tube'
_diffrn_radiation_type     CuK\a
_diffrn_radiation_wavelength     1.54184
_diffrn_radiation_monochromator     mirror
_diffrn_measurement_device_type     'Rigaku XtaLAB Synergy, Dualflex, HyPix'
_diffrn_measurement_device     'four-circle diffractometer'
_diffrn_measurement_method     '\w scans'
_diffrn_detector     'CCD plate'
_diffrn_detector_area_resol_mean     ?
_diffrn_reflns_number     73364
_diffrn_reflns_av_R_equivalents     0.0484
_diffrn_reflns_av_unetI/netI     0.0361
_diffrn_reflns_theta_min     2.314
_diffrn_reflns_theta_max     77.912
_diffrn_reflns_theta_full     74.504
_diffrn_measured_fraction_theta_max     0.979
_diffrn_measured_fraction_theta_full     0.996
_diffrn_reflns_limit_h_min     -17
_diffrn_reflns_limit_h_max     19
_diffrn_reflns_limit_k_min     -48
_diffrn_reflns_limit_k_max     42
_diffrn_reflns_limit_l_min     -17
_diffrn_reflns_limit_l_max     17
_diffrn_radiation_probe     x-ray
_refine_special_details
;
Three THF ligands and one cocrystallized THF solvent molecule
are modeled as disordered over two positions: O2/C65-C68,
0.650(8):0.350(8), O3/C69-C72, 0.615(8):0.385(8), O5/C77-C80,
0.63(2):0.37(2), O7/C85-C88, 0.609(4):0.391(4). Analogous bond
lengths and angles between the two positions of each disordered
THF molecule were restrained to be similar. Anisotropic
displacement parameters for proximal atoms were constrained
to be equivalent.
;
_reflns_number_total     16393
_reflns_number_gt     14853
_reflns_threshold_expression     'I > 2\s(I)'
_refine_ls_structure_factor_coef     Fsqd
_refine_ls_matrix_type     full
_refine_ls_R_factor_all     0.0524
_refine_ls_R_factor_gt     0.0476
_refine_ls_wR_factor_gt     0.1238
_refine_ls_wR_factor_ref     0.1271
_refine_ls_goodness_of_fit_ref     1.062
_refine_ls_restrained_S_all     1.062
_refine_ls_number_reflns     16393
_refine_ls_number_parameters     974
_refine_ls_number_restraints     91
_refine_ls_hydrogen_treatment     constr
_refine_ls_weighting_scheme     calc
_refine_ls_weighting_details
              'w=1/[\s^2^(Fo^2^)+(0.0611P)^2^+8.1124P] where P=(Fo^2^+2Fc^2^)/3'
_atom_sites_solution_hydrogens     geom
_atom_sites_solution_primary     dual
_atom_sites_solution_secondary     difmap
_refine_ls_shift/su_max     0.002
_refine_ls_shift/su_mean     0.000
_refine_diff_density_max     0.642
_refine_diff_density_min     -1.694
_refine_ls_extinction_method     none
_refine_ls_extinction_coef     .
loop_
    _atom_type_symbol
    _atom_type_description
    _atom_type_scat_dispersion_real
    _atom_type_scat_dispersion_imag
    _atom_type_scat_source
    'C' 'C' 0.0181 0.0091
                         'International Tables Vol C Tables 4.2.6.8 and 6.1.1.4'
    'H' 'H' 0.0000 0.0000
                         'International Tables Vol C Tables 4.2.6.8 and 6.1.1.4'
    'Br' 'Br' -0.6763 1.2805
                         'International Tables Vol C Tables 4.2.6.8 and 6.1.1.4'
    'Co' 'Co' -2.3653 3.6143
                         'International Tables Vol C Tables 4.2.6.8 and 6.1.1.4'
    'Mg' 'Mg' 0.1719 0.1771
                         'International Tables Vol C Tables 4.2.6.8 and 6.1.1.4'
    'O' 'O' 0.0492 0.0322
                         'International Tables Vol C Tables 4.2.6.8 and 6.1.1.4'
    'P' 'P' 0.2955 0.4335
                         'International Tables Vol C Tables 4.2.6.8 and 6.1.1.4'
_computing_data_collection
;
CrysAlisPro (Rigaku OD, 2018)
;
_computing_cell_refinement
;
CrysAlisPro (Rigaku OD, 2018)
;
_computing_data_reduction
;
CrysAlisPro (Rigaku OD, 2018)
;
_computing_structure_solution
;
ShelXT (Sheldrick, 2015a)
;
_computing_structure_refinement
;
ShelXL (Sheldrick, 2015b)
;
_computing_molecular_graphics
;
<i>OLEX2</i> (Dolomanov <i>et al.</i>,  2009)
;
_computing_publication_material
;
<i>OLEX2</i> (Dolomanov <i>et al.</i>,  2009)
;
loop_
    _atom_site_type_symbol
    _atom_site_label
    _atom_site_fract_x
    _atom_site_fract_y
    _atom_site_fract_z
    _atom_site_U_iso_or_equiv
    _atom_site_adp_type
    _atom_site_calc_flag
    _atom_site_occupancy
    _atom_site_disorder_assembly
    _atom_site_disorder_group
    Co Co1 0.56200(2) 0.88268(2) 0.29552(2) 0.01606(9) Uani d 1 . .
    P P1 0.67543(4) 0.90934(2) 0.38763(4) 0.01799(11) Uani d 1 . .
    P P2 0.64893(4) 0.85876(2) 0.22175(4) 0.01868(11) Uani d 1 . .
    P P3 0.47536(4) 0.85100(2) 0.35207(4) 0.01739(11) Uani d 1 . .
    P P4 0.44633(4) 0.91051(2) 0.21208(4) 0.01730(11) Uani d 1 . .
    C C1 0.78342(16) 0.89463(6) 0.35948(16) 0.0219(4) Uani d 1 . .
    C C2 0.87300(17) 0.90505(7) 0.40934(18) 0.0271(5) Uani d 1 . .
    H H2 0.882334 0.920804 0.461381 0.032 Uiso calc 1 . .
    C C3 0.94796(18) 0.89211(7) 0.38189(19) 0.0321(5) Uani d 1 . .
    H H3 1.007331 0.898804 0.416351 0.038 Uiso calc 1 . .
    C C4 0.93442(19) 0.86910(8) 0.3028(2) 0.0352(6) Uani d 1 . .
    H H4 0.984716 0.860446 0.284349 0.042 Uiso calc 1 . .
    C C5 0.84630(17) 0.85912(7) 0.25175(18) 0.0284(5) Uani d 1 . .
    H H5 0.837316 0.844301 0.197676 0.034 Uiso calc 1 . .
    C C6 0.77029(16) 0.87121(6) 0.28094(16) 0.0228(4) Uani d 1 . .
    C C7 0.71708(15) 0.90607(6) 0.52539(15) 0.0200(4) Uani d 1 . .
    C C8 0.68730(16) 0.87745(6) 0.56995(16) 0.0216(4) Uani d 1 . .
    H H8 0.649168 0.860760 0.531045 0.026 Uiso calc 1 . .
    C C9 0.71407(17) 0.87364(6) 0.67193(17) 0.0262(5) Uani d 1 . .
    H H9 0.692940 0.854599 0.700506 0.031 Uiso calc 1 . .
    C C10 0.77197(17) 0.89796(7) 0.73140(17) 0.0264(5) Uani d 1 . .
    H H10 0.789580 0.895353 0.799533 0.032 Uiso calc 1 . .
    C C11 0.80335(17) 0.92628(6) 0.68783(17) 0.0248(5) Uani d 1 . .
    H H11 0.843014 0.942527 0.726858 0.030 Uiso calc 1 . .
    C C12 0.77547(16) 0.93034(6) 0.58588(16) 0.0227(4) Uani d 1 . .
    H H12 0.796104 0.949558 0.557585 0.027 Uiso calc 1 . .
    C C13 0.68770(16) 0.95732(6) 0.37907(15) 0.0223(4) Uani d 1 . .
    C C14 0.64101(17) 0.97900(6) 0.42872(16) 0.0246(5) Uani d 1 . .
    H H14 0.604953 0.969028 0.465297 0.029 Uiso calc 1 . .
    C C15 0.64753(19) 1.01517(6) 0.42440(18) 0.0307(5) Uani d 1 . .
    H H15 0.617267 1.029186 0.459358 0.037 Uiso calc 1 . .
    C C16 0.6992(2) 1.03052(6) 0.36797(19) 0.0343(6) Uani d 1 . .
    H H16 0.704354 1.054750 0.365632 0.041 Uiso calc 1 . .
    C C17 0.74250(19) 1.00939(7) 0.31555(19) 0.0346(6) Uani d 1 . .
    H H17 0.775663 1.019538 0.276206 0.042 Uiso calc 1 . .
    C C18 0.73743(18) 0.97309(6) 0.32057(17) 0.0277(5) Uani d 1 . .
    H H18 0.767287 0.959235 0.284812 0.033 Uiso calc 1 . .
    C C19 0.64638(16) 0.87156(6) 0.09346(16) 0.0227(4) Uani d 1 . .
    C C20 0.65586(18) 0.84885(7) 0.01949(17) 0.0280(5) Uani d 1 . .
    H H20 0.667014 0.825189 0.033357 0.034 Uiso calc 1 . .
    C C21 0.6487(2) 0.86137(8) -0.07511(19) 0.0346(6) Uani d 1 . .
    H H21 0.653822 0.845911 -0.124195 0.042 Uiso calc 1 . .
    C C22 0.63415(19) 0.89669(8) -0.09651(18) 0.0330(6) Uani d 1 . .
    H H22 0.629573 0.904947 -0.159615 0.040 Uiso calc 1 . .
    C C23 0.62645(17) 0.91957(7) -0.02309(18) 0.0291(5) Uani d 1 . .
    H H23 0.617585 0.943347 -0.036667 0.035 Uiso calc 1 . .
    C C24 0.63193(16) 0.90709(6) 0.07081(17) 0.0240(5) Uani d 1 . .
    H H24 0.625892 0.922629 0.119317 0.029 Uiso calc 1 . .
    C C25 0.65782(16) 0.81068(6) 0.21354(16) 0.0224(4) Uani d 1 . .
    C C26 0.73116(18) 0.79079(7) 0.26938(19) 0.0304(5) Uani d 1 . .
    H H26 0.782408 0.801993 0.309945 0.036 Uiso calc 1 . .
    C C27 0.7287(2) 0.75444(7) 0.2652(2) 0.0388(6) Uani d 1 . .
    H H27 0.778131 0.741617 0.303426 0.047 Uiso calc 1 . .
    C C28 0.6540(2) 0.73719(7) 0.2053(2) 0.0368(6) Uani d 1 . .
    H H28 0.653172 0.712870 0.201900 0.044 Uiso calc 1 . .
    C C29 0.5805(2) 0.75637(7) 0.15036(19) 0.0319(5) Uani d 1 . .
    H H29 0.529601 0.744936 0.109823 0.038 Uiso calc 1 . .
    C C30 0.58174(18) 0.79270(6) 0.15510(17) 0.0274(5) Uani d 1 . .
    H H30 0.530978 0.805271 0.118672 0.033 Uiso calc 1 . .
    C C31 0.35262(16) 0.86047(6) 0.28835(15) 0.0201(4) Uani d 1 . .
    C C32 0.27655(16) 0.84320(6) 0.30413(17) 0.0231(4) Uani d 1 . .
    H H32 0.285582 0.824841 0.349060 0.028 Uiso calc 1 . .
    C C33 0.18766(17) 0.85306(6) 0.25364(18) 0.0272(5) Uani d 1 . .
    H H33 0.137412 0.840906 0.262961 0.033 Uiso calc 1 . .
    C C34 0.17416(17) 0.88139(6) 0.18868(18) 0.0266(5) Uani d 1 . .
    H H34 0.114784 0.888345 0.155026 0.032 Uiso calc 1 . .
    C C35 0.24949(16) 0.89911(6) 0.17452(16) 0.0229(4) Uani d 1 . .
    H H35 0.240158 0.918037 0.131435 0.028 Uiso calc 1 . .
    C C36 0.33930(16) 0.88898(6) 0.22401(15) 0.0200(4) Uani d 1 . .
    C C37 0.48157(16) 0.80276(6) 0.34774(15) 0.0202(4) Uani d 1 . .
    C C38 0.56174(17) 0.78692(6) 0.40489(17) 0.0256(5) Uani d 1 . .
    H H38 0.609041 0.800857 0.442388 0.031 Uiso calc 1 . .
    C C39 0.57257(19) 0.75087(6) 0.40711(17) 0.0290(5) Uani d 1 . .
    H H39 0.625634 0.740837 0.447858 0.035 Uiso calc 1 . .
    C C40 0.5045(2) 0.72977(6) 0.34878(19) 0.0313(5) Uani d 1 . .
    H H40 0.511021 0.705546 0.350722 0.038 Uiso calc 1 . .
    C C41 0.4267(2) 0.74522(7) 0.2875(2) 0.0373(6) Uani d 1 . .
    H H41 0.381890 0.731312 0.245942 0.045 Uiso calc 1 . .
    C C42 0.41491(19) 0.78124(6) 0.28750(19) 0.0308(5) Uani d 1 . .
    H H42 0.361715 0.791149 0.246673 0.037 Uiso calc 1 . .
    C C43 0.46386(16) 0.85598(5) 0.47980(16) 0.0199(4) Uani d 1 . .
    C C44 0.45917(17) 0.82847(6) 0.54279(16) 0.0237(5) Uani d 1 . .
    H H44 0.455585 0.805586 0.519505 0.028 Uiso calc 1 . .
    C C45 0.45976(19) 0.83461(6) 0.64000(18) 0.0294(5) Uani d 1 . .
    H H45 0.459109 0.815859 0.681794 0.035 Uiso calc 1 . .
    C C46 0.46132(18) 0.86856(7) 0.67472(17) 0.0270(5) Uani d 1 . .
    H H46 0.462255 0.872724 0.739850 0.032 Uiso calc 1 . .
    C C47 0.46148(17) 0.89631(6) 0.61135(17) 0.0249(5) Uani d 1 . .
    H H47 0.460033 0.919183 0.633482 0.030 Uiso calc 1 . .
    C C48 0.46377(16) 0.89022(6) 0.51557(16) 0.0222(4) Uani d 1 . .
    H H48 0.465280 0.909073 0.474367 0.027 Uiso calc 1 . .
    C C49 0.42490(16) 0.95620(6) 0.24138(15) 0.0207(4) Uani d 1 . .
    C C50 0.36400(16) 0.96529(6) 0.29604(16) 0.0228(4) Uani d 1 . .
    H H50 0.331658 0.947800 0.317968 0.027 Uiso calc 1 . .
    C C51 0.35115(18) 0.99999(6) 0.31800(18) 0.0278(5) Uani d 1 . .
    H H51 0.310294 1.005477 0.354377 0.033 Uiso calc 1 . .
    C C52 0.39851(18) 1.02656(6) 0.28634(18) 0.0269(5) Uani d 1 . .
    H H52 0.388231 1.049855 0.299325 0.032 Uiso calc 1 . .
    C C53 0.46147(17) 1.01792(6) 0.23501(17) 0.0254(5) Uani d 1 . .
    H H53 0.494433 1.035528 0.214478 0.030 Uiso calc 1 . .
    C C54 0.47575(16) 0.98322(6) 0.21399(16) 0.0219(4) Uani d 1 . .
    H H54 0.519613 0.977807 0.181308 0.026 Uiso calc 1 . .
    C C55 0.41173(15) 0.91347(6) 0.07424(15) 0.0207(4) Uani d 1 . .
    C C56 0.38055(17) 0.94338(6) 0.01859(16) 0.0253(5) Uani d 1 . .
    H H56 0.371206 0.963866 0.050098 0.030 Uiso calc 1 . .
    C C57 0.36315(18) 0.94309(7) -0.08338(17) 0.0287(5) Uani d 1 . .
    H H57 0.343390 0.963431 -0.119193 0.034 Uiso calc 1 . .
    C C58 0.37506(18) 0.91275(7) -0.13187(16) 0.0282(5) Uani d 1 . .
    H H58 0.363781 0.912604 -0.200015 0.034 Uiso calc 1 . .
    C C59 0.40407(17) 0.88249(6) -0.07749(17) 0.0254(5) Uani d 1 . .
    H H59 0.411482 0.861881 -0.109503 0.030 Uiso calc 1 . .
    C C60 0.42199(16) 0.88287(6) 0.02395(16) 0.0218(4) Uani d 1 . .
    H H60 0.441202 0.862402 0.059370 0.026 Uiso calc 1 . .
    Br Br1 0.07583(2) 0.75114(2) 0.27391(3) 0.05868(12) Uani d 1 . .
    Mg Mg1 0.07915(6) 0.68385(2) 0.30221(6) 0.02865(18) Uani d 1 . .
    O O1 0.09259(12) 0.62946(4) 0.33147(12) 0.0261(3) Uani d 1 . .
    O O2 0.2044(6) 0.6882(4) 0.4168(6) 0.0328(14) Uani d 0.650(8) A 1
    C C65 0.2808(13) 0.7075(4) 0.3963(9) 0.0435(19) Uani d 0.650(8) A 1
    H H65A 0.260351 0.719528 0.333538 0.052 Uiso calc 0.650(8) A 1
    H H65B 0.330335 0.691638 0.394153 0.052 Uiso calc 0.650(8) A 1
    C C66 0.3132(7) 0.7336(2) 0.4795(7) 0.061(2) Uani d 0.650(8) A 1
    H H66A 0.312449 0.757270 0.454073 0.073 Uiso calc 0.650(8) A 1
    H H66B 0.375151 0.728174 0.519051 0.073 Uiso calc 0.650(8) A 1
    C C67 0.2439(5) 0.72976(13) 0.5401(4) 0.0528(15) Uani d 0.650(8) A 1
    H H67A 0.272513 0.734185 0.609470 0.063 Uiso calc 0.650(8) A 1
    H H67B 0.191779 0.745358 0.516600 0.063 Uiso calc 0.650(8) A 1
    C C68 0.2156(6) 0.69171(19) 0.5216(6) 0.0409(17) Uani d 0.650(8) A 1
    H H68A 0.263053 0.676108 0.559338 0.049 Uiso calc 0.650(8) A 1
    H H68B 0.158368 0.687026 0.537742 0.049 Uiso calc 0.650(8) A 1
    O O2' 0.2129(11) 0.6891(7) 0.4020(12) 0.0328(14) Uani d 0.350(8) A 2
    C C65' 0.283(3) 0.7096(8) 0.3735(18) 0.0435(19) Uani d 0.350(8) A 2
    H H65C 0.259385 0.718214 0.306607 0.052 Uiso calc 0.350(8) A 2
    H H65D 0.337444 0.695667 0.378115 0.052 Uiso calc 0.350(8) A 2
    C C66' 0.3036(16) 0.7397(5) 0.4469(13) 0.061(2) Uani d 0.350(8) A 2
    H H66C 0.366119 0.748169 0.457361 0.073 Uiso calc 0.350(8) A 2
    H H66D 0.260966 0.759007 0.425123 0.073 Uiso calc 0.350(8) A 2
    C C67' 0.2905(10) 0.7227(3) 0.5392(8) 0.0528(15) Uani d 0.350(8) A 2
    H H67C 0.349808 0.718043 0.585804 0.063 Uiso calc 0.350(8) A 2
    H H67D 0.255683 0.738016 0.570256 0.063 Uiso calc 0.350(8) A 2
    C C68' 0.2388(12) 0.6888(4) 0.5082(12) 0.0409(17) Uani d 0.350(8) A 2
    H H68C 0.277851 0.668846 0.533571 0.049 Uiso calc 0.350(8) A 2
    H H68D 0.184670 0.687730 0.532226 0.049 Uiso calc 0.350(8) A 2
    O O3 -0.0021(10) 0.6865(6) 0.4036(10) 0.034(2) Uani d 0.615(8) A 1
    C C69 -0.053(2) 0.6572(5) 0.429(2) 0.0478(18) Uani d 0.615(8) A 1
    H H69A -0.015193 0.636296 0.440744 0.057 Uiso calc 0.615(8) A 1
    H H69B -0.108062 0.652537 0.375647 0.057 Uiso calc 0.615(8) A 1
    C C70 -0.0782(5) 0.6678(2) 0.5203(5) 0.0741(19) Uani d 0.615(8) A 1
    H H70A -0.134850 0.656603 0.523682 0.089 Uiso calc 0.615(8) A 1
    H H70B -0.029452 0.661916 0.579042 0.089 Uiso calc 0.615(8) A 1
    C C71 -0.0899(8) 0.7065(3) 0.5088(7) 0.092(3) Uani d 0.615(8) A 1
    H H71A -0.150997 0.712406 0.467801 0.111 Uiso calc 0.615(8) A 1
    H H71B -0.079965 0.717898 0.572281 0.111 Uiso calc 0.615(8) A 1
    C C72 -0.018(3) 0.7169(6) 0.460(3) 0.069(3) Uani d 0.615(8) A 1
    H H72A -0.038528 0.736769 0.417164 0.083 Uiso calc 0.615(8) A 1
    H H72B 0.038596 0.723300 0.509514 0.083 Uiso calc 0.615(8) A 1
    O O3' 0.0124(19) 0.6851(10) 0.4153(18) 0.034(2) Uani d 0.385(8) A 2
    C C69' -0.054(3) 0.6578(9) 0.420(4) 0.0478(18) Uani d 0.385(8) A 2
    H H69C -0.023401 0.637953 0.457594 0.057 Uiso calc 0.385(8) A 2
    H H69D -0.086481 0.649934 0.353927 0.057 Uiso calc 0.385(8) A 2
    C C70' -0.1195(8) 0.6747(4) 0.4689(8) 0.0741(19) Uani d 0.385(8) A 2
    H H70C -0.170933 0.685534 0.421139 0.089 Uiso calc 0.385(8) A 2
    H H70D -0.142676 0.657841 0.507567 0.089 Uiso calc 0.385(8) A 2
    C C71' -0.0591(12) 0.7015(5) 0.5333(13) 0.092(3) Uani d 0.385(8) A 2
    H H71C -0.016780 0.690800 0.590404 0.111 Uiso calc 0.385(8) A 2
    H H71D -0.095267 0.719204 0.554886 0.111 Uiso calc 0.385(8) A 2
    C C72' -0.009(5) 0.7164(9) 0.464(5) 0.069(3) Uani d 0.385(8) A 2
    H H72C -0.048369 0.732368 0.417296 0.083 Uiso calc 0.385(8) A 2
    H H72D 0.046244 0.728652 0.499914 0.083 Uiso calc 0.385(8) A 2
    O O4 -0.04687(12) 0.67674(5) 0.19181(13) 0.0308(4) Uani d 1 . .
    O O5 0.14741(14) 0.67323(6) 0.19244(15) 0.0393(4) Uani d 1 . .
    C C61 0.0442(2) 0.60163(7) 0.2688(2) 0.0357(6) Uani d 1 . .
    H H61A 0.048397 0.604591 0.201990 0.043 Uiso calc 1 . .
    H H61B -0.020300 0.601421 0.267637 0.043 Uiso calc 1 . .
    C C62 0.0908(2) 0.56810(7) 0.3130(2) 0.0388(6) Uani d 1 . .
    H H62A 0.143673 0.562937 0.288974 0.047 Uiso calc 1 . .
    H H62B 0.048477 0.548477 0.298570 0.047 Uiso calc 1 . .
    C C63 0.1199(2) 0.57638(7) 0.4218(2) 0.0378(6) Uani d 1 . .
    H H63A 0.170251 0.561467 0.457036 0.045 Uiso calc 1 . .
    H H63B 0.068850 0.573869 0.450490 0.045 Uiso calc 1 . .
    C C64 0.15005(19) 0.61415(6) 0.42258(19) 0.0307(5) Uani d 1 . .
    H H64A 0.140981 0.626320 0.479427 0.037 Uiso calc 1 . .
    H H64B 0.214657 0.615542 0.424626 0.037 Uiso calc 1 . .
    C C73 -0.1252(2) 0.69921(7) 0.1900(2) 0.0387(6) Uani d 1 . .
    H H73A -0.104208 0.721455 0.221390 0.046 Uiso calc 1 . .
    H H73B -0.164713 0.688165 0.224965 0.046 Uiso calc 1 . .
    C C74 -0.1766(3) 0.70470(10) 0.0843(3) 0.0631(10) Uani d 1 . .
    H H74A -0.174948 0.729176 0.066577 0.076 Uiso calc 1 . .
    H H74B -0.240390 0.697599 0.072408 0.076 Uiso calc 1 . .
    C C75 -0.1287(2) 0.68231(8) 0.0248(2) 0.0430(7) Uani d 1 . .
    H H75A -0.089869 0.696463 -0.004307 0.052 Uiso calc 1 . .
    H H75B -0.173152 0.669851 -0.027032 0.052 Uiso calc 1 . .
    C C76 -0.0716(2) 0.65707(7) 0.10046(19) 0.0340(6) Uani d 1 . .
    H H76A -0.107210 0.636466 0.106415 0.041 Uiso calc 1 . .
    H H76B -0.016999 0.649800 0.082313 0.041 Uiso calc 1 . .
    C C77 0.1439(18) 0.6960(4) 0.1093(10) 0.0552(19) Uani d 0.63(2) B 1
    H H77A 0.191600 0.713717 0.126867 0.066 Uiso calc 0.63(2) B 1
    H H77B 0.084462 0.707410 0.087106 0.066 Uiso calc 0.63(2) B 1
    C C78 0.1598(10) 0.6716(3) 0.0293(8) 0.065(2) Uani d 0.63(2) B 1
    H H78A 0.102009 0.665872 -0.018558 0.077 Uiso calc 0.63(2) B 1
    H H78B 0.200498 0.682462 -0.004627 0.077 Uiso calc 0.63(2) B 1
    C C77' 0.136(3) 0.6945(7) 0.1048(19) 0.0552(19) Uani d 0.37(2) B 2
    H H77C 0.156540 0.718280 0.122321 0.066 Uiso calc 0.37(2) B 2
    H H77D 0.071724 0.695078 0.066605 0.066 Uiso calc 0.37(2) B 2
    C C78' 0.1951(15) 0.6769(3) 0.0463(15) 0.065(2) Uani d 0.37(2) B 2
    H H78C 0.254901 0.688101 0.058996 0.077 Uiso calc 0.37(2) B 2
    H H78D 0.164921 0.677615 -0.023935 0.077 Uiso calc 0.37(2) B 2
    C C79 0.2041(2) 0.63911(11) 0.0853(2) 0.0565(9) Uani d 1 . .
    H H79A 0.163914 0.618969 0.066437 0.068 Uiso calc 0.63(2) B 1
    H H79B 0.262407 0.634057 0.072041 0.068 Uiso calc 0.63(2) B 1
    H H79C 0.148479 0.625563 0.058270 0.068 Uiso calc 0.37(2) B 2
    H H79D 0.256559 0.627066 0.073572 0.068 Uiso calc 0.37(2) B 2
    C C80 0.2183(2) 0.64766(9) 0.1924(2) 0.0442(7) Uani d 1 . .
    H H80A 0.211180 0.626936 0.229260 0.053 Uiso calc 1 . .
    H H80B 0.279190 0.657418 0.220931 0.053 Uiso calc 1 . .
    O O6 -0.05333(17) 0.49866(6) 0.22536(16) 0.0474(5) Uani d 1 . .
    C C81 -0.0188(3) 0.49417(10) 0.1421(2) 0.0534(8) Uani d 1 . .
    H H81A 0.038407 0.481068 0.160298 0.064 Uiso calc 1 . .
    H H81B -0.007326 0.516744 0.116385 0.064 Uiso calc 1 . .
    C C82 -0.0908(2) 0.47449(9) 0.0663(3) 0.0492(8) Uani d 1 . .
    H H82A -0.062744 0.458644 0.029350 0.059 Uiso calc 1 . .
    H H82B -0.131323 0.490446 0.020755 0.059 Uiso calc 1 . .
    C C83 -0.1428(3) 0.45449(9) 0.1261(3) 0.0595(10) Uani d 1 . .
    H H83A -0.208385 0.459082 0.102317 0.071 Uiso calc 1 . .
    H H83B -0.132509 0.429510 0.122733 0.071 Uiso calc 1 . .
    C C84 -0.1046(2) 0.46776(10) 0.2301(3) 0.0582(9) Uani d 1 . .
    H H84A -0.154348 0.472953 0.259008 0.070 Uiso calc 1 . .
    H H84B -0.065064 0.450215 0.270418 0.070 Uiso calc 1 . .
    O O7 -0.0684(6) 0.5669(2) 0.5248(6) 0.0581(11) Uani d 0.391(4) C 1
    C C85 -0.1238(7) 0.5650(3) 0.5912(8) 0.0498(14) Uani d 0.391(4) C 1
    H H85A -0.171262 0.582890 0.575925 0.060 Uiso calc 0.391(4) C 1
    H H85B -0.086465 0.568282 0.658530 0.060 Uiso calc 0.391(4) C 1
    C C86 -0.1665(8) 0.5290(3) 0.5781(8) 0.059(2) Uani d 0.391(4) C 1
    H H86A -0.127405 0.512239 0.622100 0.071 Uiso calc 0.391(4) C 1
    H H86B -0.226620 0.529216 0.590166 0.071 Uiso calc 0.391(4) C 1
    C C87 -0.1741(10) 0.5205(3) 0.4720(9) 0.085(2) Uani d 0.391(4) C 1
    H H87A -0.170803 0.495447 0.461927 0.102 Uiso calc 0.391(4) C 1
    H H87B -0.230730 0.529562 0.428331 0.102 Uiso calc 0.391(4) C 1
    C C88 -0.0918(8) 0.5389(3) 0.4575(8) 0.0597(19) Uani d 0.391(4) C 1
    H H88A -0.040437 0.522732 0.468120 0.072 Uiso calc 0.391(4) C 1
    H H88B -0.105216 0.547718 0.390648 0.072 Uiso calc 0.391(4) C 1
    O O7' -0.0982(4) 0.57383(12) 0.4729(4) 0.0581(11) Uani d 0.609(4) C 2
    C C85' -0.1206(4) 0.58116(18) 0.5618(4) 0.0498(14) Uani d 0.609(4) C 2
    H H85C -0.173875 0.596458 0.549324 0.060 Uiso calc 0.609(4) C 2
    H H85D -0.069352 0.592606 0.608368 0.060 Uiso calc 0.609(4) C 2
    C C86' -0.1416(5) 0.5462(2) 0.6032(5) 0.059(2) Uani d 0.609(4) C 2
    H H86C -0.100306 0.542011 0.668204 0.071 Uiso calc 0.609(4) C 2
    H H86D -0.204677 0.545470 0.607165 0.071 Uiso calc 0.609(4) C 2
    C C87' -0.1266(8) 0.51961(19) 0.5302(6) 0.085(2) Uani d 0.609(4) C 2
    H H87C -0.066081 0.508980 0.552718 0.102 Uiso calc 0.609(4) C 2
    H H87D -0.173175 0.501398 0.518011 0.102 Uiso calc 0.609(4) C 2
    C C88' -0.1352(6) 0.54173(19) 0.4404(5) 0.0597(19) Uani d 0.609(4) C 2
    H H88C -0.101999 0.531100 0.398034 0.072 Uiso calc 0.609(4) C 2
    H H88D -0.199375 0.544161 0.403442 0.072 Uiso calc 0.609(4) C 2
loop_
    _atom_site_aniso_label
    _atom_site_aniso_U_11
    _atom_site_aniso_U_22
    _atom_site_aniso_U_33
    _atom_site_aniso_U_12
    _atom_site_aniso_U_13
    _atom_site_aniso_U_23
    Co1 0.02125(18) 0.01477(17) 0.01464(16) 0.00069(13) 0.00911(13) 0.00017(12)
    P1 0.0234(3) 0.0164(2) 0.0162(2) -0.00055(19) 0.0087(2) -0.00049(18)
    P2 0.0241(3) 0.0183(3) 0.0165(2) 0.0010(2) 0.0104(2) -0.00129(19)
    P3 0.0245(3) 0.0140(2) 0.0164(2) 0.00024(19) 0.0102(2) 0.00049(18)
    P4 0.0234(3) 0.0152(2) 0.0155(2) 0.00125(19) 0.0091(2) 0.00117(18)
    C1 0.0258(11) 0.0219(11) 0.0202(10) 0.0008(8) 0.0100(8) 0.0019(8)
    C2 0.0251(12) 0.0293(12) 0.0284(11) -0.0031(9) 0.0101(9) -0.0021(9)
    C3 0.0230(12) 0.0400(14) 0.0349(13) -0.0034(10) 0.0110(10) -0.0006(11)
    C4 0.0272(13) 0.0466(16) 0.0372(14) 0.0029(11) 0.0179(11) -0.0023(12)
    C5 0.0257(12) 0.0358(13) 0.0281(12) 0.0011(10) 0.0146(10) -0.0041(10)
    C6 0.0279(12) 0.0232(11) 0.0204(10) 0.0005(9) 0.0119(9) 0.0012(8)
    C7 0.0246(11) 0.0194(10) 0.0181(10) 0.0025(8) 0.0096(8) 0.0005(8)
    C8 0.0249(11) 0.0205(10) 0.0214(10) 0.0024(8) 0.0100(9) 0.0014(8)
    C9 0.0295(12) 0.0256(11) 0.0266(11) 0.0038(9) 0.0130(9) 0.0066(9)
    C10 0.0294(12) 0.0338(13) 0.0178(10) 0.0068(10) 0.0094(9) 0.0004(9)
    C11 0.0278(12) 0.0237(11) 0.0227(11) 0.0044(9) 0.0069(9) -0.0028(9)
    C12 0.0270(11) 0.0201(10) 0.0217(10) 0.0028(9) 0.0081(9) 0.0010(8)
    C13 0.0290(12) 0.0212(11) 0.0166(9) -0.0013(9) 0.0063(8) 0.0023(8)
    C14 0.0335(12) 0.0193(11) 0.0208(10) -0.0002(9) 0.0074(9) 0.0008(8)
    C15 0.0421(14) 0.0213(11) 0.0246(11) 0.0037(10) 0.0023(10) -0.0011(9)
    C16 0.0441(15) 0.0173(11) 0.0352(13) -0.0042(10) 0.0004(11) 0.0071(10)
    C17 0.0374(14) 0.0322(13) 0.0319(13) -0.0078(11) 0.0057(11) 0.0132(11)
    C18 0.0326(13) 0.0266(12) 0.0251(11) -0.0028(10) 0.0099(10) 0.0059(9)
    C19 0.0223(11) 0.0269(11) 0.0213(10) -0.0016(9) 0.0101(8) -0.0001(9)
    C20 0.0381(14) 0.0301(12) 0.0215(11) -0.0004(10) 0.0175(10) -0.0015(9)
    C21 0.0447(15) 0.0408(15) 0.0233(12) -0.0049(12) 0.0178(11) -0.0050(10)
    C22 0.0359(14) 0.0452(15) 0.0210(11) -0.0046(11) 0.0131(10) 0.0061(10)
    C23 0.0299(13) 0.0325(13) 0.0269(12) -0.0017(10) 0.0113(10) 0.0070(10)
    C24 0.0252(11) 0.0275(12) 0.0227(11) -0.0021(9) 0.0126(9) 0.0003(9)
    C25 0.0305(12) 0.0212(11) 0.0198(10) 0.0015(9) 0.0144(9) -0.0011(8)
    C26 0.0336(13) 0.0265(12) 0.0323(12) 0.0050(10) 0.0110(10) -0.0008(10)
    C27 0.0443(16) 0.0272(13) 0.0470(15) 0.0134(11) 0.0159(13) 0.0037(11)
    C28 0.0541(17) 0.0200(12) 0.0433(15) 0.0052(11) 0.0251(13) -0.0024(10)
    C29 0.0461(15) 0.0240(12) 0.0292(12) -0.0046(10) 0.0166(11) -0.0058(10)
    C30 0.0377(14) 0.0226(11) 0.0237(11) 0.0007(10) 0.0117(10) -0.0012(9)
    C31 0.0289(11) 0.0172(10) 0.0173(9) 0.0004(8) 0.0115(8) -0.0022(8)
    C32 0.0253(11) 0.0219(11) 0.0258(11) -0.0009(9) 0.0132(9) 0.0004(9)
    C33 0.0271(12) 0.0269(12) 0.0320(12) -0.0045(9) 0.0155(10) -0.0031(9)
    C34 0.0238(12) 0.0276(12) 0.0289(12) 0.0032(9) 0.0082(9) -0.0016(9)
    C35 0.0252(11) 0.0221(11) 0.0229(10) 0.0018(9) 0.0090(9) -0.0005(8)
    C36 0.0277(11) 0.0184(10) 0.0167(9) -0.0004(8) 0.0107(8) -0.0023(8)
    C37 0.0290(11) 0.0189(10) 0.0167(9) 0.0006(8) 0.0129(8) -0.0012(8)
    C38 0.0328(13) 0.0219(11) 0.0225(10) 0.0034(9) 0.0084(9) -0.0031(9)
    C39 0.0413(14) 0.0242(12) 0.0225(11) 0.0094(10) 0.0107(10) 0.0002(9)
    C40 0.0489(16) 0.0163(11) 0.0331(13) 0.0034(10) 0.0185(11) -0.0026(9)
    C41 0.0405(15) 0.0237(13) 0.0464(15) -0.0011(11) 0.0099(12) -0.0118(11)
    C42 0.0354(14) 0.0219(12) 0.0319(12) 0.0011(10) 0.0038(10) -0.0070(10)
    C43 0.0248(11) 0.0163(10) 0.0212(10) -0.0001(8) 0.0109(8) -0.0001(8)
    C44 0.0359(13) 0.0195(10) 0.0209(10) -0.0001(9) 0.0162(9) 0.0014(8)
    C45 0.0427(14) 0.0253(12) 0.0245(11) 0.0028(10) 0.0164(10) 0.0050(9)
    C46 0.0342(13) 0.0316(13) 0.0189(10) 0.0031(10) 0.0136(9) -0.0015(9)
    C47 0.0305(12) 0.0212(11) 0.0256(11) 0.0013(9) 0.0123(9) -0.0061(9)
    C48 0.0302(12) 0.0172(10) 0.0216(10) 0.0009(8) 0.0113(9) 0.0012(8)
    C49 0.0270(11) 0.0177(10) 0.0176(10) 0.0006(8) 0.0064(8) 0.0003(8)
    C50 0.0310(12) 0.0195(10) 0.0221(10) -0.0001(9) 0.0144(9) -0.0001(8)
    C51 0.0356(13) 0.0229(11) 0.0296(12) 0.0013(10) 0.0166(10) -0.0036(9)
    C52 0.0355(13) 0.0161(10) 0.0295(12) 0.0021(9) 0.0096(10) -0.0024(9)
    C53 0.0313(12) 0.0178(11) 0.0269(11) -0.0012(9) 0.0077(9) 0.0044(9)
    C54 0.0256(11) 0.0203(11) 0.0213(10) 0.0004(8) 0.0091(8) 0.0015(8)
    C55 0.0238(11) 0.0231(11) 0.0180(10) -0.0003(8) 0.0103(8) 0.0004(8)
    C56 0.0332(12) 0.0233(11) 0.0208(10) 0.0035(9) 0.0100(9) 0.0015(8)
    C57 0.0360(13) 0.0271(12) 0.0232(11) 0.0002(10) 0.0083(10) 0.0049(9)
    C58 0.0341(13) 0.0364(13) 0.0155(10) -0.0030(10) 0.0092(9) 0.0014(9)
    C59 0.0279(12) 0.0273(12) 0.0238(11) -0.0022(9) 0.0118(9) -0.0031(9)
    C60 0.0244(11) 0.0215(11) 0.0215(10) 0.0002(8) 0.0094(9) 0.0015(8)
    Br1 0.04265(19) 0.02299(15) 0.1025(3) -0.00182(12) 0.00695(18) 0.01037(16)
    Mg1 0.0286(4) 0.0227(4) 0.0349(4) -0.0027(3) 0.0092(3) -0.0004(3)
    O1 0.0312(9) 0.0215(8) 0.0269(8) -0.0027(7) 0.0102(7) -0.0027(6)
    O2 0.0312(18) 0.0277(11) 0.039(3) -0.0074(14) 0.0084(18) -0.005(2)
    C65 0.0319(17) 0.028(2) 0.070(6) -0.0095(15) 0.013(4) 0.000(4)
    C66 0.055(3) 0.030(4) 0.086(7) -0.014(3) -0.001(4) 0.002(4)
    C67 0.063(4) 0.023(2) 0.049(2) 0.011(2) -0.022(3) -0.0091(18)
    C68 0.047(5) 0.0291(19) 0.037(3) 0.004(2) -0.003(2) -0.0057(17)
    O2' 0.0312(18) 0.0277(11) 0.039(3) -0.0074(14) 0.0084(18) -0.005(2)
    C65' 0.0319(17) 0.028(2) 0.070(6) -0.0095(15) 0.013(4) 0.000(4)
    C66' 0.055(3) 0.030(4) 0.086(7) -0.014(3) -0.001(4) 0.002(4)
    C67' 0.063(4) 0.023(2) 0.049(2) 0.011(2) -0.022(3) -0.0091(18)
    C68' 0.047(5) 0.0291(19) 0.037(3) 0.004(2) -0.003(2) -0.0057(17)
    O3 0.034(5) 0.035(2) 0.030(3) 0.004(4) 0.006(4) -0.013(3)
    C69 0.0457(19) 0.060(2) 0.047(5) -0.0039(16) 0.027(3) -0.003(3)
    C70 0.065(4) 0.120(5) 0.051(4) 0.035(4) 0.039(3) 0.015(4)
    C71 0.113(9) 0.124(6) 0.044(5) 0.071(5) 0.028(5) -0.007(4)
    C72 0.088(7) 0.060(2) 0.051(3) 0.026(3) 0.007(5) -0.032(2)
    O3' 0.034(5) 0.035(2) 0.030(3) 0.004(4) 0.006(4) -0.013(3)
    C69' 0.0457(19) 0.060(2) 0.047(5) -0.0039(16) 0.027(3) -0.003(3)
    C70' 0.065(4) 0.120(5) 0.051(4) 0.035(4) 0.039(3) 0.015(4)
    C71' 0.113(9) 0.124(6) 0.044(5) 0.071(5) 0.028(5) -0.007(4)
    C72' 0.088(7) 0.060(2) 0.051(3) 0.026(3) 0.007(5) -0.032(2)
    O4 0.0291(9) 0.0343(10) 0.0292(9) 0.0012(7) 0.0082(7) -0.0039(7)
    O5 0.0358(10) 0.0463(11) 0.0411(10) 0.0019(8) 0.0197(8) 0.0146(9)
    C61 0.0407(15) 0.0279(13) 0.0362(13) -0.0042(11) 0.0068(11) -0.0085(11)
    C62 0.0438(16) 0.0248(13) 0.0461(15) 0.0012(11) 0.0096(12) -0.0080(11)
    C63 0.0471(16) 0.0230(12) 0.0421(15) -0.0025(11) 0.0107(12) 0.0026(11)
    C64 0.0365(14) 0.0242(12) 0.0300(12) -0.0012(10) 0.0069(10) 0.0006(9)
    C73 0.0326(14) 0.0311(14) 0.0503(16) 0.0035(11) 0.0079(12) -0.0040(12)
    C74 0.080(3) 0.0407(18) 0.055(2) 0.0168(18) -0.0041(18) -0.0001(15)
    C75 0.0474(17) 0.0438(16) 0.0341(14) -0.0034(13) 0.0050(12) 0.0079(12)
    C76 0.0408(15) 0.0336(14) 0.0273(12) -0.0023(11) 0.0088(11) -0.0018(10)
    C77 0.051(4) 0.064(3) 0.056(2) -0.006(2) 0.023(2) 0.027(2)
    C78 0.051(6) 0.109(5) 0.039(4) 0.014(4) 0.022(4) 0.022(3)
    C77' 0.051(4) 0.064(3) 0.056(2) -0.006(2) 0.023(2) 0.027(2)
    C78' 0.051(6) 0.109(5) 0.039(4) 0.014(4) 0.022(4) 0.022(3)
    C79 0.0411(18) 0.086(3) 0.0442(18) 0.0067(17) 0.0147(14) -0.0014(17)
    C80 0.0328(15) 0.060(2) 0.0445(16) 0.0087(13) 0.0185(12) 0.0094(14)
    O6 0.0610(14) 0.0383(11) 0.0480(12) -0.0062(10) 0.0235(10) -0.0034(9)
    C81 0.056(2) 0.063(2) 0.0456(17) -0.0177(17) 0.0202(15) -0.0021(16)
    C82 0.0487(18) 0.0391(16) 0.0546(19) 0.0049(14) 0.0058(15) -0.0066(14)
    C83 0.0475(19) 0.0470(19) 0.096(3) -0.0077(15) 0.0401(19) -0.0279(19)
    C84 0.0416(18) 0.061(2) 0.067(2) -0.0089(15) 0.0075(16) 0.0274(18)
    O7 0.071(3) 0.059(2) 0.058(3) -0.005(2) 0.040(3) 0.004(2)
    C85 0.043(2) 0.065(5) 0.042(3) 0.007(3) 0.013(2) -0.003(3)
    C86 0.044(4) 0.086(7) 0.051(4) 0.006(3) 0.018(3) 0.027(4)
    C87 0.139(8) 0.056(3) 0.075(5) 0.017(4) 0.054(5) 0.025(4)
    C88 0.083(6) 0.059(3) 0.040(3) 0.027(4) 0.021(4) 0.009(2)
    O7' 0.071(3) 0.059(2) 0.058(3) -0.005(2) 0.040(3) 0.004(2)
    C85' 0.043(2) 0.065(5) 0.042(3) 0.007(3) 0.013(2) -0.003(3)
    C86' 0.044(4) 0.086(7) 0.051(4) 0.006(3) 0.018(3) 0.027(4)
    C87' 0.139(8) 0.056(3) 0.075(5) 0.017(4) 0.054(5) 0.025(4)
    C88' 0.083(6) 0.059(3) 0.040(3) 0.027(4) 0.021(4) 0.009(2)
_geom_special_details
;
 All esds (except the esd in the dihedral angle between two l.s. planes)
 are estimated using the full covariance matrix.  The cell esds are taken
 into account individually in the estimation of esds in distances, angles
 and torsion angles; correlations between esds in cell parameters are only
 used when they are defined by crystal symmetry.  An approximate (isotropic)
 treatment of cell esds is used for estimating esds involving l.s. planes.
;
loop_
    _geom_bond_atom_site_label_1
    _geom_bond_atom_site_label_2
    _geom_bond_site_symmetry_2
    _geom_bond_distance
    _geom_bond_publ_flag
    Co1 P1 . 2.1049(6) y
    Co1 P2 . 2.0988(6) y
    Co1 P3 . 2.0968(6) y
    Co1 P4 . 2.1050(6) y
    P1 C1 . 1.870(2) y
    P1 C7 . 1.876(2) y
    P1 C13 . 1.849(2) y
    P2 C6 . 1.854(2) y
    P2 C19 . 1.867(2) y
    P2 C25 . 1.847(2) y
    P3 C31 . 1.859(2) y
    P3 C37 . 1.846(2) y
    P3 C43 . 1.870(2) y
    P4 C36 . 1.863(2) y
    P4 C49 . 1.843(2) y
    P4 C55 . 1.874(2) y
    C1 C2 . 1.399(3) ?
    C1 C6 . 1.396(3) ?
    C2 H2 . 0.9300 ?
    C2 C3 . 1.386(4) ?
    C3 H3 . 0.9300 ?
    C3 C4 . 1.391(4) ?
    C4 H4 . 0.9300 ?
    C4 C5 . 1.380(4) ?
    C5 H5 . 0.9300 ?
    C5 C6 . 1.402(3) ?
    C7 C8 . 1.397(3) ?
    C7 C12 . 1.396(3) ?
    C8 H8 . 0.9300 ?
    C8 C9 . 1.392(3) ?
    C9 H9 . 0.9300 ?
    C9 C10 . 1.388(4) ?
    C10 H10 . 0.9300 ?
    C10 C11 . 1.391(3) ?
    C11 H11 . 0.9300 ?
    C11 C12 . 1.393(3) ?
    C12 H12 . 0.9300 ?
    C13 C14 . 1.396(3) ?
    C13 C18 . 1.398(3) ?
    C14 H14 . 0.9300 ?
    C14 C15 . 1.388(3) ?
    C15 H15 . 0.9300 ?
    C15 C16 . 1.390(4) ?
    C16 H16 . 0.9300 ?
    C16 C17 . 1.378(4) ?
    C17 H17 . 0.9300 ?
    C17 C18 . 1.391(4) ?
    C18 H18 . 0.9300 ?
    C19 C20 . 1.396(3) ?
    C19 C24 . 1.397(3) ?
    C20 H20 . 0.9300 ?
    C20 C21 . 1.395(3) ?
    C21 H21 . 0.9300 ?
    C21 C22 . 1.386(4) ?
    C22 H22 . 0.9300 ?
    C22 C23 . 1.386(4) ?
    C23 H23 . 0.9300 ?
    C23 C24 . 1.390(3) ?
    C24 H24 . 0.9300 ?
    C25 C26 . 1.394(3) ?
    C25 C30 . 1.396(3) ?
    C26 H26 . 0.9300 ?
    C26 C27 . 1.389(4) ?
    C27 H27 . 0.9300 ?
    C27 C28 . 1.377(4) ?
    C28 H28 . 0.9300 ?
    C28 C29 . 1.376(4) ?
    C29 H29 . 0.9300 ?
    C29 C30 . 1.389(3) ?
    C30 H30 . 0.9300 ?
    C31 C32 . 1.396(3) ?
    C31 C36 . 1.397(3) ?
    C32 H32 . 0.9300 ?
    C32 C33 . 1.387(3) ?
    C33 H33 . 0.9300 ?
    C33 C34 . 1.397(3) ?
    C34 H34 . 0.9300 ?
    C34 C35 . 1.386(3) ?
    C35 H35 . 0.9300 ?
    C35 C36 . 1.398(3) ?
    C37 C38 . 1.394(3) ?
    C37 C42 . 1.393(3) ?
    C38 H38 . 0.9300 ?
    C38 C39 . 1.386(3) ?
    C39 H39 . 0.9300 ?
    C39 C40 . 1.384(4) ?
    C40 H40 . 0.9300 ?
    C40 C41 . 1.384(4) ?
    C41 H41 . 0.9300 ?
    C41 C42 . 1.387(3) ?
    C42 H42 . 0.9300 ?
    C43 C44 . 1.391(3) ?
    C43 C48 . 1.402(3) ?
    C44 H44 . 0.9300 ?
    C44 C45 . 1.391(3) ?
    C45 H45 . 0.9300 ?
    C45 C46 . 1.384(3) ?
    C46 H46 . 0.9300 ?
    C46 C47 . 1.388(3) ?
    C47 H47 . 0.9300 ?
    C47 C48 . 1.383(3) ?
    C48 H48 . 0.9300 ?
    C49 C50 . 1.399(3) ?
    C49 C54 . 1.404(3) ?
    C50 H50 . 0.9300 ?
    C50 C51 . 1.387(3) ?
    C51 H51 . 0.9300 ?
    C51 C52 . 1.386(3) ?
    C52 H52 . 0.9300 ?
    C52 C53 . 1.386(3) ?
    C53 H53 . 0.9300 ?
    C53 C54 . 1.388(3) ?
    C54 H54 . 0.9300 ?
    C55 C56 . 1.393(3) ?
    C55 C60 . 1.399(3) ?
    C56 H56 . 0.9300 ?
    C56 C57 . 1.391(3) ?
    C57 H57 . 0.9300 ?
    C57 C58 . 1.383(4) ?
    C58 H58 . 0.9300 ?
    C58 C59 . 1.390(3) ?
    C59 H59 . 0.9300 ?
    C59 C60 . 1.383(3) ?
    C60 H60 . 0.9300 ?
    Br1 Mg1 . 2.5990(9) ?
    Mg1 O1 . 2.1166(18) ?
    Mg1 O2 . 2.128(6) ?
    Mg1 O2' . 2.129(12) ?
    Mg1 O3 . 2.132(7) ?
    Mg1 O3' . 2.114(11) ?
    Mg1 O4 . 2.1177(19) ?
    Mg1 O5 . 2.126(2) ?
    O1 C61 . 1.445(3) ?
    O1 C64 . 1.460(3) ?
    O2 C65 . 1.464(7) ?
    O2 C68 . 1.450(7) ?
    C65 H65A . 0.9700 ?
    C65 H65B . 0.9700 ?
    C65 C66 . 1.516(8) ?
    C66 H66A . 0.9700 ?
    C66 H66B . 0.9700 ?
    C66 C67 . 1.532(10) ?
    C67 H67A . 0.9700 ?
    C67 H67B . 0.9700 ?
    C67 C68 . 1.517(7) ?
    C68 H68A . 0.9700 ?
    C68 H68B . 0.9700 ?
    O2' C65' . 1.456(13) ?
    O2' C68' . 1.441(12) ?
    C65' H65C . 0.9700 ?
    C65' H65D . 0.9700 ?
    C65' C66' . 1.523(14) ?
    C66' H66C . 0.9700 ?
    C66' H66D . 0.9700 ?
    C66' C67' . 1.518(14) ?
    C67' H67C . 0.9700 ?
    C67' H67D . 0.9700 ?
    C67' C68' . 1.512(12) ?
    C68' H68C . 0.9700 ?
    C68' H68D . 0.9700 ?
    O3 C69 . 1.458(10) ?
    O3 C72 . 1.466(8) ?
    C69 H69A . 0.9700 ?
    C69 H69B . 0.9700 ?
    C69 C70 . 1.500(14) ?
    C70 H70A . 0.9700 ?
    C70 H70B . 0.9700 ?
    C70 C71 . 1.494(11) ?
    C71 H71A . 0.9700 ?
    C71 H71B . 0.9700 ?
    C71 C72 . 1.491(13) ?
    C72 H72A . 0.9700 ?
    C72 H72B . 0.9700 ?
    O3' C69' . 1.458(13) ?
    O3' C72' . 1.465(13) ?
    C69' H69C . 0.9700 ?
    C69' H69D . 0.9700 ?
    C69' C70' . 1.502(17) ?
    C70' H70C . 0.9700 ?
    C70' H70D . 0.9700 ?
    C70' C71' . 1.500(16) ?
    C71' H71C . 0.9700 ?
    C71' H71D . 0.9700 ?
    C71' C72' . 1.500(17) ?
    C72' H72C . 0.9700 ?
    C72' H72D . 0.9700 ?
    O4 C73 . 1.457(3) ?
    O4 C76 . 1.450(3) ?
    O5 C77 . 1.449(5) ?
    O5 C77' . 1.450(8) ?
    O5 C80 . 1.450(4) ?
    C61 H61A . 0.9700 ?
    C61 H61B . 0.9700 ?
    C61 C62 . 1.510(4) ?
    C62 H62A . 0.9700 ?
    C62 H62B . 0.9700 ?
    C62 C63 . 1.511(4) ?
    C63 H63A . 0.9700 ?
    C63 H63B . 0.9700 ?
    C63 C64 . 1.512(3) ?
    C64 H64A . 0.9700 ?
    C64 H64B . 0.9700 ?
    C73 H73A . 0.9700 ?
    C73 H73B . 0.9700 ?
    C73 C74 . 1.495(5) ?
    C74 H74A . 0.9700 ?
    C74 H74B . 0.9700 ?
    C74 C75 . 1.515(5) ?
    C75 H75A . 0.9700 ?
    C75 H75B . 0.9700 ?
    C75 C76 . 1.518(4) ?
    C76 H76A . 0.9700 ?
    C76 H76B . 0.9700 ?
    C77 H77A . 0.9700 ?
    C77 H77B . 0.9700 ?
    C77 C78 . 1.533(8) ?
    C78 H78A . 0.9700 ?
    C78 H78B . 0.9700 ?
    C78 C79 . 1.525(6) ?
    C77' H77C . 0.9700 ?
    C77' H77D . 0.9700 ?
    C77' C78' . 1.531(9) ?
    C78' H78C . 0.9700 ?
    C78' H78D . 0.9700 ?
    C78' C79 . 1.539(8) ?
    C79 H79A . 0.9700 ?
    C79 H79B . 0.9700 ?
    C79 H79C . 0.9700 ?
    C79 H79D . 0.9700 ?
    C79 C80 . 1.504(5) ?
    C80 H80A . 0.9700 ?
    C80 H80B . 0.9700 ?
    O6 C81 . 1.423(4) ?
    O6 C84 . 1.423(4) ?
    C81 H81A . 0.9700 ?
    C81 H81B . 0.9700 ?
    C81 C82 . 1.500(5) ?
    C82 H82A . 0.9700 ?
    C82 H82B . 0.9700 ?
    C82 C83 . 1.511(5) ?
    C83 H83A . 0.9700 ?
    C83 H83B . 0.9700 ?
    C83 C84 . 1.510(6) ?
    C84 H84A . 0.9700 ?
    C84 H84B . 0.9700 ?
    O7 C85 . 1.422(10) ?
    O7 C88 . 1.409(11) ?
    C85 H85A . 0.9700 ?
    C85 H85B . 0.9700 ?
    C85 C86 . 1.508(12) ?
    C86 H86A . 0.9700 ?
    C86 H86B . 0.9700 ?
    C86 C87 . 1.506(13) ?
    C87 H87A . 0.9700 ?
    C87 H87B . 0.9700 ?
    C87 C88 . 1.492(13) ?
    C88 H88A . 0.9700 ?
    C88 H88B . 0.9700 ?
    O7' C85' . 1.417(7) ?
    O7' C88' . 1.372(8) ?
    C85' H85C . 0.9700 ?
    C85' H85D . 0.9700 ?
    C85' C86' . 1.527(8) ?
    C86' H86C . 0.9700 ?
    C86' H86D . 0.9700 ?
    C86' C87' . 1.507(11) ?
    C87' H87C . 0.9700 ?
    C87' H87D . 0.9700 ?
    C87' C88' . 1.500(8) ?
    C88' H88C . 0.9700 ?
    C88' H88D . 0.9700 ?
loop_
    _geom_angle_atom_site_label_1
    _geom_angle_atom_site_label_2
    _geom_angle_atom_site_label_3
    _geom_angle_site_symmetry_1
    _geom_angle_site_symmetry_3
    _geom_angle
    _geom_angle_publ_flag
    P1 Co1 P4 . . 120.60(3) y
    P2 Co1 P1 . . 90.18(2) y
    P2 Co1 P4 . . 118.59(2) y
    P3 Co1 P1 . . 122.08(3) y
    P3 Co1 P2 . . 118.74(3) y
    P3 Co1 P4 . . 89.75(2) y
    C1 P1 Co1 . . 109.40(8) ?
    C1 P1 C7 . . 98.00(10) ?
    C7 P1 Co1 . . 126.18(7) ?
    C13 P1 Co1 . . 121.21(8) ?
    C13 P1 C1 . . 100.06(10) ?
    C13 P1 C7 . . 97.06(10) ?
    C6 P2 Co1 . . 109.95(7) ?
    C6 P2 C19 . . 97.01(10) ?
    C19 P2 Co1 . . 121.38(8) ?
    C25 P2 Co1 . . 122.03(7) ?
    C25 P2 C6 . . 101.73(11) ?
    C25 P2 C19 . . 100.47(10) ?
    C31 P3 Co1 . . 110.35(7) ?
    C31 P3 C43 . . 95.75(10) ?
    C37 P3 Co1 . . 121.35(7) ?
    C37 P3 C31 . . 103.36(10) ?
    C37 P3 C43 . . 98.79(9) ?
    C43 P3 Co1 . . 122.95(7) ?
    C36 P4 Co1 . . 109.46(7) ?
    C36 P4 C55 . . 96.99(10) ?
    C49 P4 Co1 . . 121.52(7) ?
    C49 P4 C36 . . 100.76(10) ?
    C49 P4 C55 . . 99.23(10) ?
    C55 P4 Co1 . . 124.14(7) ?
    C2 C1 P1 . . 125.93(18) ?
    C6 C1 P1 . . 114.93(17) ?
    C6 C1 C2 . . 119.1(2) ?
    C1 C2 H2 . . 119.7 ?
    C3 C2 C1 . . 120.6(2) ?
    C3 C2 H2 . . 119.7 ?
    C2 C3 H3 . . 120.0 ?
    C2 C3 C4 . . 120.0(2) ?
    C4 C3 H3 . . 120.0 ?
    C3 C4 H4 . . 120.0 ?
    C5 C4 C3 . . 120.0(2) ?
    C5 C4 H4 . . 120.0 ?
    C4 C5 H5 . . 119.8 ?
    C4 C5 C6 . . 120.4(2) ?
    C6 C5 H5 . . 119.8 ?
    C1 C6 P2 . . 115.32(17) ?
    C1 C6 C5 . . 119.8(2) ?
    C5 C6 P2 . . 124.85(18) ?
    C8 C7 P1 . . 117.54(17) ?
    C12 C7 P1 . . 124.33(16) ?
    C12 C7 C8 . . 118.1(2) ?
    C7 C8 H8 . . 119.6 ?
    C9 C8 C7 . . 120.7(2) ?
    C9 C8 H8 . . 119.6 ?
    C8 C9 H9 . . 119.7 ?
    C10 C9 C8 . . 120.7(2) ?
    C10 C9 H9 . . 119.7 ?
    C9 C10 H10 . . 120.4 ?
    C9 C10 C11 . . 119.2(2) ?
    C11 C10 H10 . . 120.4 ?
    C10 C11 H11 . . 119.9 ?
    C10 C11 C12 . . 120.1(2) ?
    C12 C11 H11 . . 119.9 ?
    C7 C12 H12 . . 119.4 ?
    C11 C12 C7 . . 121.2(2) ?
    C11 C12 H12 . . 119.4 ?
    C14 C13 P1 . . 118.76(17) ?
    C14 C13 C18 . . 118.1(2) ?
    C18 C13 P1 . . 123.06(18) ?
    C13 C14 H14 . . 119.5 ?
    C15 C14 C13 . . 121.1(2) ?
    C15 C14 H14 . . 119.5 ?
    C14 C15 H15 . . 119.9 ?
    C14 C15 C16 . . 120.2(2) ?
    C16 C15 H15 . . 119.9 ?
    C15 C16 H16 . . 120.4 ?
    C17 C16 C15 . . 119.1(2) ?
    C17 C16 H16 . . 120.4 ?
    C16 C17 H17 . . 119.5 ?
    C16 C17 C18 . . 121.0(2) ?
    C18 C17 H17 . . 119.5 ?
    C13 C18 H18 . . 119.8 ?
    C17 C18 C13 . . 120.4(2) ?
    C17 C18 H18 . . 119.8 ?
    C20 C19 P2 . . 125.82(18) ?
    C20 C19 C24 . . 118.3(2) ?
    C24 C19 P2 . . 115.87(16) ?
    C19 C20 H20 . . 119.8 ?
    C21 C20 C19 . . 120.5(2) ?
    C21 C20 H20 . . 119.8 ?
    C20 C21 H21 . . 119.7 ?
    C22 C21 C20 . . 120.5(2) ?
    C22 C21 H21 . . 119.7 ?
    C21 C22 H22 . . 120.3 ?
    C23 C22 C21 . . 119.5(2) ?
    C23 C22 H22 . . 120.3 ?
    C22 C23 H23 . . 119.9 ?
    C22 C23 C24 . . 120.2(2) ?
    C24 C23 H23 . . 119.9 ?
    C19 C24 H24 . . 119.5 ?
    C23 C24 C19 . . 121.0(2) ?
    C23 C24 H24 . . 119.5 ?
    C26 C25 P2 . . 124.51(19) ?
    C26 C25 C30 . . 117.5(2) ?
    C30 C25 P2 . . 117.65(18) ?
    C25 C26 H26 . . 119.6 ?
    C27 C26 C25 . . 120.9(3) ?
    C27 C26 H26 . . 119.6 ?
    C26 C27 H27 . . 119.6 ?
    C28 C27 C26 . . 120.8(3) ?
    C28 C27 H27 . . 119.6 ?
    C27 C28 H28 . . 120.4 ?
    C29 C28 C27 . . 119.2(2) ?
    C29 C28 H28 . . 120.4 ?
    C28 C29 H29 . . 119.8 ?
    C28 C29 C30 . . 120.4(3) ?
    C30 C29 H29 . . 119.8 ?
    C25 C30 H30 . . 119.4 ?
    C29 C30 C25 . . 121.2(2) ?
    C29 C30 H30 . . 119.4 ?
    C32 C31 P3 . . 125.87(17) ?
    C32 C31 C36 . . 119.7(2) ?
    C36 C31 P3 . . 114.28(17) ?
    C31 C32 H32 . . 119.6 ?
    C33 C32 C31 . . 120.8(2) ?
    C33 C32 H32 . . 119.6 ?
    C32 C33 H33 . . 120.2 ?
    C32 C33 C34 . . 119.5(2) ?
    C34 C33 H33 . . 120.2 ?
    C33 C34 H34 . . 120.1 ?
    C35 C34 C33 . . 119.8(2) ?
    C35 C34 H34 . . 120.1 ?
    C34 C35 H35 . . 119.5 ?
    C34 C35 C36 . . 121.0(2) ?
    C36 C35 H35 . . 119.5 ?
    C31 C36 P4 . . 115.53(17) ?
    C31 C36 C35 . . 119.1(2) ?
    C35 C36 P4 . . 125.39(17) ?
    C38 C37 P3 . . 117.26(17) ?
    C42 C37 P3 . . 125.07(18) ?
    C42 C37 C38 . . 117.6(2) ?
    C37 C38 H38 . . 119.2 ?
    C39 C38 C37 . . 121.5(2) ?
    C39 C38 H38 . . 119.2 ?
    C38 C39 H39 . . 120.0 ?
    C40 C39 C38 . . 120.1(2) ?
    C40 C39 H39 . . 120.0 ?
    C39 C40 H40 . . 120.5 ?
    C39 C40 C41 . . 119.1(2) ?
    C41 C40 H40 . . 120.5 ?
    C40 C41 H41 . . 119.7 ?
    C40 C41 C42 . . 120.6(3) ?
    C42 C41 H41 . . 119.7 ?
    C37 C42 H42 . . 119.5 ?
    C41 C42 C37 . . 121.0(2) ?
    C41 C42 H42 . . 119.5 ?
    C44 C43 P3 . . 125.10(16) ?
    C44 C43 C48 . . 117.9(2) ?
    C48 C43 P3 . . 116.90(16) ?
    C43 C44 H44 . . 119.5 ?
    C45 C44 C43 . . 121.1(2) ?
    C45 C44 H44 . . 119.5 ?
    C44 C45 H45 . . 119.9 ?
    C46 C45 C44 . . 120.2(2) ?
    C46 C45 H45 . . 119.9 ?
    C45 C46 H46 . . 120.3 ?
    C45 C46 C47 . . 119.3(2) ?
    C47 C46 H46 . . 120.3 ?
    C46 C47 H47 . . 119.7 ?
    C48 C47 C46 . . 120.5(2) ?
    C48 C47 H47 . . 119.7 ?
    C43 C48 H48 . . 119.6 ?
    C47 C48 C43 . . 120.8(2) ?
    C47 C48 H48 . . 119.6 ?
    C50 C49 P4 . . 122.85(17) ?
    C50 C49 C54 . . 117.6(2) ?
    C54 C49 P4 . . 119.39(17) ?
    C49 C50 H50 . . 119.5 ?
    C51 C50 C49 . . 121.0(2) ?
    C51 C50 H50 . . 119.5 ?
    C50 C51 H51 . . 119.6 ?
    C52 C51 C50 . . 120.7(2) ?
    C52 C51 H51 . . 119.6 ?
    C51 C52 H52 . . 120.5 ?
    C51 C52 C53 . . 119.0(2) ?
    C53 C52 H52 . . 120.5 ?
    C52 C53 H53 . . 119.7 ?
    C52 C53 C54 . . 120.6(2) ?
    C54 C53 H53 . . 119.7 ?
    C49 C54 H54 . . 119.5 ?
    C53 C54 C49 . . 120.9(2) ?
    C53 C54 H54 . . 119.5 ?
    C56 C55 P4 . . 126.10(17) ?
    C56 C55 C60 . . 117.8(2) ?
    C60 C55 P4 . . 116.04(16) ?
    C55 C56 H56 . . 119.5 ?
    C57 C56 C55 . . 121.0(2) ?
    C57 C56 H56 . . 119.5 ?
    C56 C57 H57 . . 119.8 ?
    C58 C57 C56 . . 120.4(2) ?
    C58 C57 H57 . . 119.8 ?
    C57 C58 H58 . . 120.4 ?
    C57 C58 C59 . . 119.2(2) ?
    C59 C58 H58 . . 120.4 ?
    C58 C59 H59 . . 119.8 ?
    C60 C59 C58 . . 120.4(2) ?
    C60 C59 H59 . . 119.8 ?
    C55 C60 H60 . . 119.4 ?
    C59 C60 C55 . . 121.2(2) ?
    C59 C60 H60 . . 119.4 ?
    O1 Mg1 Br1 . . 175.61(6) ?
    O1 Mg1 O2 . . 84.9(4) ?
    O1 Mg1 O2' . . 86.6(8) ?
    O1 Mg1 O3 . . 87.6(6) ?
    O1 Mg1 O4 . . 92.05(8) ?
    O1 Mg1 O5 . . 85.15(8) ?
    O2 Mg1 Br1 . . 90.8(4) ?
    O2 Mg1 O3 . . 92.4(5) ?
    O2' Mg1 Br1 . . 89.0(8) ?
    O3 Mg1 Br1 . . 93.8(6) ?
    O3' Mg1 Br1 . . 95.8(11) ?
    O3' Mg1 O1 . . 85.1(11) ?
    O3' Mg1 O2' . . 93.5(10) ?
    O3' Mg1 O4 . . 92.3(9) ?
    O3' Mg1 O5 . . 170.2(11) ?
    O4 Mg1 Br1 . . 92.21(6) ?
    O4 Mg1 O2 . . 176.7(4) ?
    O4 Mg1 O2' . . 173.9(6) ?
    O4 Mg1 O3 . . 86.2(5) ?
    O4 Mg1 O5 . . 87.55(8) ?
    O5 Mg1 Br1 . . 93.96(6) ?
    O5 Mg1 O2 . . 93.5(3) ?
    O5 Mg1 O2' . . 86.4(6) ?
    O5 Mg1 O3 . . 170.2(6) ?
    C61 O1 Mg1 . . 126.68(16) ?
    C61 O1 C64 . . 108.74(19) ?
    C64 O1 Mg1 . . 124.51(14) ?
    C65 O2 Mg1 . . 118.2(9) ?
    C68 O2 Mg1 . . 127.7(7) ?
    C68 O2 C65 . . 106.3(6) ?
    O2 C65 H65A . . 110.5 ?
    O2 C65 H65B . . 110.5 ?
    O2 C65 C66 . . 106.3(7) ?
    H65A C65 H65B . . 108.7 ?
    C66 C65 H65A . . 110.5 ?
    C66 C65 H65B . . 110.5 ?
    C65 C66 H66A . . 110.9 ?
    C65 C66 H66B . . 110.9 ?
    C65 C66 C67 . . 104.2(6) ?
    H66A C66 H66B . . 108.9 ?
    C67 C66 H66A . . 110.9 ?
    C67 C66 H66B . . 110.9 ?
    C66 C67 H67A . . 111.5 ?
    C66 C67 H67B . . 111.5 ?
    H67A C67 H67B . . 109.3 ?
    C68 C67 C66 . . 101.6(5) ?
    C68 C67 H67A . . 111.5 ?
    C68 C67 H67B . . 111.5 ?
    O2 C68 C67 . . 102.2(7) ?
    O2 C68 H68A . . 111.3 ?
    O2 C68 H68B . . 111.3 ?
    C67 C68 H68A . . 111.3 ?
    C67 C68 H68B . . 111.3 ?
    H68A C68 H68B . . 109.2 ?
    C65' O2' Mg1 . . 120(2) ?
    C68' O2' Mg1 . . 128.5(14) ?
    C68' O2' C65' . . 106.5(12) ?
    O2' C65' H65C . . 110.9 ?
    O2' C65' H65D . . 110.9 ?
    O2' C65' C66' . . 104.3(14) ?
    H65C C65' H65D . . 108.9 ?
    C66' C65' H65C . . 110.9 ?
    C66' C65' H65D . . 110.9 ?
    C65' C66' H66C . . 111.4 ?
    C65' C66' H66D . . 111.4 ?
    H66C C66' H66D . . 109.2 ?
    C67' C66' C65' . . 102.0(11) ?
    C67' C66' H66C . . 111.4 ?
    C67' C66' H66D . . 111.4 ?
    C66' C67' H67C . . 110.2 ?
    C66' C67' H67D . . 110.2 ?
    H67C C67' H67D . . 108.5 ?
    C68' C67' C66' . . 107.3(9) ?
    C68' C67' H67C . . 110.2 ?
    C68' C67' H67D . . 110.2 ?
    O2' C68' C67' . . 105.3(11) ?
    O2' C68' H68C . . 110.7 ?
    O2' C68' H68D . . 110.7 ?
    C67' C68' H68C . . 110.7 ?
    C67' C68' H68D . . 110.7 ?
    H68C C68' H68D . . 108.8 ?
    C69 O3 Mg1 . . 124.7(11) ?
    C69 O3 C72 . . 107.3(7) ?
    C72 O3 Mg1 . . 128.1(13) ?
    O3 C69 H69A . . 110.5 ?
    O3 C69 H69B . . 110.5 ?
    O3 C69 C70 . . 106.3(8) ?
    H69A C69 H69B . . 108.7 ?
    C70 C69 H69A . . 110.5 ?
    C70 C69 H69B . . 110.5 ?
    C69 C70 H70A . . 111.2 ?
    C69 C70 H70B . . 111.2 ?
    H70A C70 H70B . . 109.1 ?
    C71 C70 C69 . . 102.9(10) ?
    C71 C70 H70A . . 111.2 ?
    C71 C70 H70B . . 111.2 ?
    C70 C71 H71A . . 111.1 ?
    C70 C71 H71B . . 111.1 ?
    H71A C71 H71B . . 109.0 ?
    C72 C71 C70 . . 103.5(12) ?
    C72 C71 H71A . . 111.1 ?
    C72 C71 H71B . . 111.1 ?
    O3 C72 C71 . . 106.9(8) ?
    O3 C72 H72A . . 110.3 ?
    O3 C72 H72B . . 110.3 ?
    C71 C72 H72A . . 110.3 ?
    C71 C72 H72B . . 110.3 ?
    H72A C72 H72B . . 108.6 ?
    C69' O3' Mg1 . . 119.6(19) ?
    C69' O3' C72' . . 108.5(13) ?
    C72' O3' Mg1 . . 126(2) ?
    O3' C69' H69C . . 110.7 ?
    O3' C69' H69D . . 110.7 ?
    O3' C69' C70' . . 105.3(11) ?
    H69C C69' H69D . . 108.8 ?
    C70' C69' H69C . . 110.7 ?
    C70' C69' H69D . . 110.7 ?
    C69' C70' H70C . . 111.4 ?
    C69' C70' H70D . . 111.4 ?
    H70C C70' H70D . . 109.3 ?
    C71' C70' C69' . . 101.9(15) ?
    C71' C70' H70C . . 111.4 ?
    C71' C70' H70D . . 111.4 ?
    C70' C71' H71C . . 111.5 ?
    C70' C71' H71D . . 111.5 ?
    C70' C71' C72' . . 101(2) ?
    H71C C71' H71D . . 109.3 ?
    C72' C71' H71C . . 111.5 ?
    C72' C71' H71D . . 111.5 ?
    O3' C72' C71' . . 102.3(14) ?
    O3' C72' H72C . . 111.3 ?
    O3' C72' H72D . . 111.3 ?
    C71' C72' H72C . . 111.3 ?
    C71' C72' H72D . . 111.3 ?
    H72C C72' H72D . . 109.2 ?
    C73 O4 Mg1 . . 119.83(16) ?
    C76 O4 Mg1 . . 132.79(16) ?
    C76 O4 C73 . . 106.4(2) ?
    C77 O5 Mg1 . . 124.1(6) ?
    C77 O5 C80 . . 105.3(7) ?
    C77' O5 Mg1 . . 123.2(9) ?
    C77' O5 C80 . . 106.9(10) ?
    C80 O5 Mg1 . . 129.57(16) ?
    O1 C61 H61A . . 110.6 ?
    O1 C61 H61B . . 110.6 ?
    O1 C61 C62 . . 105.8(2) ?
    H61A C61 H61B . . 108.7 ?
    C62 C61 H61A . . 110.6 ?
    C62 C61 H61B . . 110.6 ?
    C61 C62 H62A . . 111.3 ?
    C61 C62 H62B . . 111.3 ?
    C61 C62 C63 . . 102.3(2) ?
    H62A C62 H62B . . 109.2 ?
    C63 C62 H62A . . 111.3 ?
    C63 C62 H62B . . 111.3 ?
    C62 C63 H63A . . 111.4 ?
    C62 C63 H63B . . 111.4 ?
    C62 C63 C64 . . 102.0(2) ?
    H63A C63 H63B . . 109.2 ?
    C64 C63 H63A . . 111.4 ?
    C64 C63 H63B . . 111.4 ?
    O1 C64 C63 . . 105.8(2) ?
    O1 C64 H64A . . 110.6 ?
    O1 C64 H64B . . 110.6 ?
    C63 C64 H64A . . 110.6 ?
    C63 C64 H64B . . 110.6 ?
    H64A C64 H64B . . 108.7 ?
    O4 C73 H73A . . 110.3 ?
    O4 C73 H73B . . 110.3 ?
    O4 C73 C74 . . 107.1(3) ?
    H73A C73 H73B . . 108.5 ?
    C74 C73 H73A . . 110.3 ?
    C74 C73 H73B . . 110.3 ?
    C73 C74 H74A . . 110.5 ?
    C73 C74 H74B . . 110.5 ?
    C73 C74 C75 . . 106.2(3) ?
    H74A C74 H74B . . 108.7 ?
    C75 C74 H74A . . 110.5 ?
    C75 C74 H74B . . 110.5 ?
    C74 C75 H75A . . 111.1 ?
    C74 C75 H75B . . 111.1 ?
    C74 C75 C76 . . 103.5(2) ?
    H75A C75 H75B . . 109.0 ?
    C76 C75 H75A . . 111.1 ?
    C76 C75 H75B . . 111.1 ?
    O4 C76 C75 . . 104.7(2) ?
    O4 C76 H76A . . 110.8 ?
    O4 C76 H76B . . 110.8 ?
    C75 C76 H76A . . 110.8 ?
    C75 C76 H76B . . 110.8 ?
    H76A C76 H76B . . 108.9 ?
    O5 C77 H77A . . 110.8 ?
    O5 C77 H77B . . 110.8 ?
    O5 C77 C78 . . 104.9(8) ?
    H77A C77 H77B . . 108.8 ?
    C78 C77 H77A . . 110.8 ?
    C78 C77 H77B . . 110.8 ?
    C77 C78 H78A . . 110.9 ?
    C77 C78 H78B . . 110.9 ?
    H78A C78 H78B . . 108.9 ?
    C79 C78 C77 . . 104.3(7) ?
    C79 C78 H78A . . 110.9 ?
    C79 C78 H78B . . 110.9 ?
    O5 C77' H77C . . 110.7 ?
    O5 C77' H77D . . 110.7 ?
    O5 C77' C78' . . 105.4(14) ?
    H77C C77' H77D . . 108.8 ?
    C78' C77' H77C . . 110.7 ?
    C78' C77' H77D . . 110.7 ?
    C77' C78' H78C . . 111.2 ?
    C77' C78' H78D . . 111.2 ?
    C77' C78' C79 . . 103.0(14) ?
    H78C C78' H78D . . 109.1 ?
    C79 C78' H78C . . 111.2 ?
    C79 C78' H78D . . 111.2 ?
    C78 C79 H79A . . 110.7 ?
    C78 C79 H79B . . 110.7 ?
    C78' C79 H79C . . 112.3 ?
    C78' C79 H79D . . 112.3 ?
    H79A C79 H79B . . 108.8 ?
    H79C C79 H79D . . 109.9 ?
    C80 C79 C78 . . 105.4(5) ?
    C80 C79 C78' . . 97.5(9) ?
    C80 C79 H79A . . 110.7 ?
    C80 C79 H79B . . 110.7 ?
    C80 C79 H79C . . 112.3 ?
    C80 C79 H79D . . 112.3 ?
    O5 C80 C79 . . 104.3(2) ?
    O5 C80 H80A . . 110.9 ?
    O5 C80 H80B . . 110.9 ?
    C79 C80 H80A . . 110.9 ?
    C79 C80 H80B . . 110.9 ?
    H80A C80 H80B . . 108.9 ?
    C81 O6 C84 . . 105.6(3) ?
    O6 C81 H81A . . 110.3 ?
    O6 C81 H81B . . 110.3 ?
    O6 C81 C82 . . 106.9(3) ?
    H81A C81 H81B . . 108.6 ?
    C82 C81 H81A . . 110.3 ?
    C82 C81 H81B . . 110.3 ?
    C81 C82 H82A . . 111.0 ?
    C81 C82 H82B . . 111.0 ?
    C81 C82 C83 . . 103.9(3) ?
    H82A C82 H82B . . 109.0 ?
    C83 C82 H82A . . 111.0 ?
    C83 C82 H82B . . 111.0 ?
    C82 C83 H83A . . 110.8 ?
    C82 C83 H83B . . 110.8 ?
    H83A C83 H83B . . 108.8 ?
    C84 C83 C82 . . 104.9(3) ?
    C84 C83 H83A . . 110.8 ?
    C84 C83 H83B . . 110.8 ?
    O6 C84 C83 . . 107.3(3) ?
    O6 C84 H84A . . 110.2 ?
    O6 C84 H84B . . 110.2 ?
    C83 C84 H84A . . 110.2 ?
    C83 C84 H84B . . 110.2 ?
    H84A C84 H84B . . 108.5 ?
    C88 O7 C85 . . 108.9(8) ?
    O7 C85 H85A . . 110.5 ?
    O7 C85 H85B . . 110.5 ?
    O7 C85 C86 . . 106.0(8) ?
    H85A C85 H85B . . 108.7 ?
    C86 C85 H85A . . 110.5 ?
    C86 C85 H85B . . 110.5 ?
    C85 C86 H86A . . 111.1 ?
    C85 C86 H86B . . 111.1 ?
    H86A C86 H86B . . 109.1 ?
    C87 C86 C85 . . 103.4(8) ?
    C87 C86 H86A . . 111.1 ?
    C87 C86 H86B . . 111.1 ?
    C86 C87 H87A . . 111.5 ?
    C86 C87 H87B . . 111.5 ?
    H87A C87 H87B . . 109.3 ?
    C88 C87 C86 . . 101.4(9) ?
    C88 C87 H87A . . 111.5 ?
    C88 C87 H87B . . 111.5 ?
    O7 C88 C87 . . 109.1(8) ?
    O7 C88 H88A . . 109.9 ?
    O7 C88 H88B . . 109.9 ?
    C87 C88 H88A . . 109.9 ?
    C87 C88 H88B . . 109.9 ?
    H88A C88 H88B . . 108.3 ?
    C88' O7' C85' . . 107.3(5) ?
    O7' C85' H85C . . 110.3 ?
    O7' C85' H85D . . 110.3 ?
    O7' C85' C86' . . 107.0(5) ?
    H85C C85' H85D . . 108.6 ?
    C86' C85' H85C . . 110.3 ?
    C86' C85' H85D . . 110.3 ?
    C85' C86' H86C . . 111.0 ?
    C85' C86' H86D . . 111.0 ?
    H86C C86' H86D . . 109.0 ?
    C87' C86' C85' . . 104.0(5) ?
    C87' C86' H86C . . 111.0 ?
    C87' C86' H86D . . 111.0 ?
    C86' C87' H87C . . 111.4 ?
    C86' C87' H87D . . 111.4 ?
    H87C C87' H87D . . 109.3 ?
    C88' C87' C86' . . 101.8(5) ?
    C88' C87' H87C . . 111.4 ?
    C88' C87' H87D . . 111.4 ?
    O7' C88' C87' . . 106.8(6) ?
    O7' C88' H88C . . 110.4 ?
    O7' C88' H88D . . 110.4 ?
    C87' C88' H88C . . 110.4 ?
    C87' C88' H88D . . 110.4 ?
    H88C C88' H88D . . 108.6 ?
loop_
    _geom_torsion_atom_site_label_1
    _geom_torsion_atom_site_label_2
    _geom_torsion_atom_site_label_3
    _geom_torsion_atom_site_label_4
    _geom_torsion_site_symmetry_1
    _geom_torsion_site_symmetry_2
    _geom_torsion_site_symmetry_3
    _geom_torsion_site_symmetry_4
    _geom_torsion
    _geom_torsion_publ_flag
    Co1 P1 C1 C2 . . . . -176.18(19) ?
    Co1 P1 C1 C6 . . . . 3.97(19) ?
    Co1 P1 C7 C8 . . . . 17.7(2) ?
    Co1 P1 C7 C12 . . . . -162.17(16) ?
    Co1 P1 C13 C14 . . . . 83.10(19) ?
    Co1 P1 C13 C18 . . . . -93.1(2) ?
    Co1 P2 C6 C1 . . . . -2.31(19) ?
    Co1 P2 C6 C5 . . . . 178.27(19) ?
    Co1 P2 C19 C20 . . . . -142.05(19) ?
    Co1 P2 C19 C24 . . . . 36.7(2) ?
    Co1 P2 C25 C26 . . . . -103.6(2) ?
    Co1 P2 C25 C30 . . . . 69.39(18) ?
    Co1 P3 C31 C32 . . . . 176.95(17) ?
    Co1 P3 C31 C36 . . . . -6.98(17) ?
    Co1 P3 C37 C38 . . . . 66.63(18) ?
    Co1 P3 C37 C42 . . . . -109.3(2) ?
    Co1 P3 C43 C44 . . . . -138.55(19) ?
    Co1 P3 C43 C48 . . . . 38.7(2) ?
    Co1 P4 C36 C31 . . . . 3.70(17) ?
    Co1 P4 C36 C35 . . . . -176.30(17) ?
    Co1 P4 C49 C50 . . . . -98.33(19) ?
    Co1 P4 C49 C54 . . . . 77.26(19) ?
    Co1 P4 C55 C56 . . . . -138.13(18) ?
    Co1 P4 C55 C60 . . . . 39.3(2) ?
    P1 C1 C2 C3 . . . . 179.60(19) ?
    P1 C1 C6 P2 . . . . -1.1(2) ?
    P1 C1 C6 C5 . . . . 178.40(18) ?
    P1 C7 C8 C9 . . . . -178.85(17) ?
    P1 C7 C12 C11 . . . . 179.77(17) ?
    P1 C13 C14 C15 . . . . -179.72(18) ?
    P1 C13 C18 C17 . . . . 178.61(19) ?
    P2 C19 C20 C21 . . . . 177.2(2) ?
    P2 C19 C24 C23 . . . . -178.42(19) ?
    P2 C25 C26 C27 . . . . 174.1(2) ?
    P2 C25 C30 C29 . . . . -175.55(18) ?
    P3 C31 C32 C33 . . . . 178.55(17) ?
    P3 C31 C36 P4 . . . . 2.0(2) ?
    P3 C31 C36 C35 . . . . -177.99(16) ?
    P3 C37 C38 C39 . . . . 179.49(18) ?
    P3 C37 C42 C41 . . . . 178.3(2) ?
    P3 C43 C44 C45 . . . . 173.6(2) ?
    P3 C43 C48 C47 . . . . -175.85(19) ?
    P4 C49 C50 C51 . . . . 178.80(19) ?
    P4 C49 C54 C53 . . . . -179.91(18) ?
    P4 C55 C56 C57 . . . . 175.25(19) ?
    P4 C55 C60 C59 . . . . -175.99(18) ?
    C1 P1 C7 C8 . . . . -103.54(18) ?
    C1 P1 C7 C12 . . . . 76.6(2) ?
    C1 P1 C13 C14 . . . . -156.77(19) ?
    C1 P1 C13 C18 . . . . 27.0(2) ?
    C1 C2 C3 C4 . . . . 1.3(4) ?
    C2 C1 C6 P2 . . . . 179.09(17) ?
    C2 C1 C6 C5 . . . . -1.5(3) ?
    C2 C3 C4 C5 . . . . -0.1(4) ?
    C3 C4 C5 C6 . . . . -1.9(4) ?
    C4 C5 C6 P2 . . . . -177.9(2) ?
    C4 C5 C6 C1 . . . . 2.7(4) ?
    C6 P2 C19 C20 . . . . 99.4(2) ?
    C6 P2 C19 C24 . . . . -81.83(19) ?
    C6 P2 C25 C26 . . . . 19.1(2) ?
    C6 P2 C25 C30 . . . . -167.86(17) ?
    C6 C1 C2 C3 . . . . -0.6(4) ?
    C7 P1 C1 C2 . . . . -43.2(2) ?
    C7 P1 C1 C6 . . . . 136.93(17) ?
    C7 P1 C13 C14 . . . . -57.3(2) ?
    C7 P1 C13 C18 . . . . 126.4(2) ?
    C7 C8 C9 C10 . . . . -0.9(4) ?
    C8 C7 C12 C11 . . . . -0.1(3) ?
    C8 C9 C10 C11 . . . . -0.2(4) ?
    C9 C10 C11 C12 . . . . 1.1(3) ?
    C10 C11 C12 C7 . . . . -1.0(3) ?
    C12 C7 C8 C9 . . . . 1.0(3) ?
    C13 P1 C1 C2 . . . . 55.5(2) ?
    C13 P1 C1 C6 . . . . -124.38(18) ?
    C13 P1 C7 C8 . . . . 155.21(18) ?
    C13 P1 C7 C12 . . . . -24.6(2) ?
    C13 C14 C15 C16 . . . . 1.7(4) ?
    C14 C13 C18 C17 . . . . 2.3(4) ?
    C14 C15 C16 C17 . . . . 0.9(4) ?
    C15 C16 C17 C18 . . . . -1.8(4) ?
    C16 C17 C18 C13 . . . . 0.2(4) ?
    C18 C13 C14 C15 . . . . -3.3(3) ?
    C19 P2 C6 C1 . . . . 124.76(18) ?
    C19 P2 C6 C5 . . . . -54.7(2) ?
    C19 P2 C25 C26 . . . . 118.6(2) ?
    C19 P2 C25 C30 . . . . -68.35(19) ?
    C19 C20 C21 C22 . . . . 1.4(4) ?
    C20 C19 C24 C23 . . . . 0.4(4) ?
    C20 C21 C22 C23 . . . . -0.1(4) ?
    C21 C22 C23 C24 . . . . -1.0(4) ?
    C22 C23 C24 C19 . . . . 0.8(4) ?
    C24 C19 C20 C21 . . . . -1.6(4) ?
    C25 P2 C6 C1 . . . . -132.97(17) ?
    C25 P2 C6 C5 . . . . 47.6(2) ?
    C25 P2 C19 C20 . . . . -3.9(2) ?
    C25 P2 C19 C24 . . . . 174.82(18) ?
    C25 C26 C27 C28 . . . . 0.5(4) ?
    C26 C25 C30 C29 . . . . -2.0(3) ?
    C26 C27 C28 C29 . . . . -1.1(4) ?
    C27 C28 C29 C30 . . . . 0.2(4) ?
    C28 C29 C30 C25 . . . . 1.4(4) ?
    C30 C25 C26 C27 . . . . 1.1(4) ?
    C31 P3 C37 C38 . . . . -169.09(17) ?
    C31 P3 C37 C42 . . . . 15.0(2) ?
    C31 P3 C43 C44 . . . . 102.6(2) ?
    C31 P3 C43 C48 . . . . -80.09(19) ?
    C31 C32 C33 C34 . . . . -2.2(3) ?
    C32 C31 C36 P4 . . . . 178.34(16) ?
    C32 C31 C36 C35 . . . . -1.7(3) ?
    C32 C33 C34 C35 . . . . 0.7(4) ?
    C33 C34 C35 C36 . . . . 0.3(3) ?
    C34 C35 C36 P4 . . . . -179.81(17) ?
    C34 C35 C36 C31 . . . . 0.2(3) ?
    C36 P4 C49 C50 . . . . 22.6(2) ?
    C36 P4 C49 C54 . . . . -161.79(18) ?
    C36 P4 C55 C56 . . . . 102.6(2) ?
    C36 P4 C55 C60 . . . . -79.98(19) ?
    C36 C31 C32 C33 . . . . 2.7(3) ?
    C37 P3 C31 C32 . . . . 45.8(2) ?
    C37 P3 C31 C36 . . . . -138.16(16) ?
    C37 P3 C43 C44 . . . . -1.9(2) ?
    C37 P3 C43 C48 . . . . 175.40(18) ?
    C37 C38 C39 C40 . . . . 2.6(4) ?
    C38 C37 C42 C41 . . . . 2.4(4) ?
    C38 C39 C40 C41 . . . . 1.0(4) ?
    C39 C40 C41 C42 . . . . -2.8(4) ?
    C40 C41 C42 C37 . . . . 1.1(4) ?
    C42 C37 C38 C39 . . . . -4.3(3) ?
    C43 P3 C31 C32 . . . . -54.7(2) ?
    C43 P3 C31 C36 . . . . 121.37(16) ?
    C43 P3 C37 C38 . . . . -70.98(18) ?
    C43 P3 C37 C42 . . . . 113.1(2) ?
    C43 C44 C45 C46 . . . . 2.6(4) ?
    C44 C43 C48 C47 . . . . 1.6(4) ?
    C44 C45 C46 C47 . . . . 0.6(4) ?
    C45 C46 C47 C48 . . . . -2.6(4) ?
    C46 C47 C48 C43 . . . . 1.5(4) ?
    C48 C43 C44 C45 . . . . -3.6(4) ?
    C49 P4 C36 C31 . . . . -125.46(16) ?
    C49 P4 C36 C35 . . . . 54.5(2) ?
    C49 P4 C55 C56 . . . . 0.5(2) ?
    C49 P4 C55 C60 . . . . 177.87(18) ?
    C49 C50 C51 C52 . . . . -0.1(4) ?
    C50 C49 C54 C53 . . . . -4.1(3) ?
    C50 C51 C52 C53 . . . . -2.1(4) ?
    C51 C52 C53 C54 . . . . 1.2(4) ?
    C52 C53 C54 C49 . . . . 2.0(4) ?
    C54 C49 C50 C51 . . . . 3.1(3) ?
    C55 P4 C36 C31 . . . . 133.72(17) ?
    C55 P4 C36 C35 . . . . -46.3(2) ?
    C55 P4 C49 C50 . . . . 121.6(2) ?
    C55 P4 C49 C54 . . . . -62.79(19) ?
    C55 C56 C57 C58 . . . . 1.1(4) ?
    C56 C55 C60 C59 . . . . 1.6(3) ?
    C56 C57 C58 C59 . . . . 0.4(4) ?
    C57 C58 C59 C60 . . . . -0.9(4) ?
    C58 C59 C60 C55 . . . . -0.2(4) ?
    C60 C55 C56 C57 . . . . -2.1(4) ?
    Mg1 O1 C61 C62 . . . . 169.44(17) ?
    Mg1 O1 C64 C63 . . . . 165.75(17) ?
    Mg1 O2 C65 C66 . . . . 129.4(10) ?
    Mg1 O2 C68 C67 . . . . -107.0(9) ?
    Mg1 O2' C65' C66' . . . . 117(2) ?
    Mg1 O2' C68' C67' . . . . -124.5(18) ?
    Mg1 O3 C69 C70 . . . . 165.0(13) ?
    Mg1 O3 C72 C71 . . . . 172.0(16) ?
    Mg1 O3' C69' C70' . . . . -152(2) ?
    Mg1 O3' C72' C71' . . . . 178(2) ?
    Mg1 O4 C73 C74 . . . . 145.5(2) ?
    Mg1 O4 C76 C75 . . . . -133.0(2) ?
    Mg1 O5 C77 C78 . . . . -153.6(9) ?
    Mg1 O5 C77' C78' . . . . -178.6(16) ?
    Mg1 O5 C80 C79 . . . . 151.2(2) ?
    O1 C61 C62 C63 . . . . 32.8(3) ?
    O2 C65 C66 C67 . . . . -5.4(15) ?
    C65 O2 C68 C67 . . . . 41.1(12) ?
    C65 C66 C67 C68 . . . . 29.3(10) ?
    C66 C67 C68 O2 . . . . -43.0(7) ?
    C68 O2 C65 C66 . . . . -22.3(16) ?
    O2' C65' C66' C67' . . . . 33(3) ?
    C65' O2' C68' C67' . . . . 29(3) ?
    C65' C66' C67' C68' . . . . -16(2) ?
    C66' C67' C68' O2' . . . . -7(2) ?
    C68' O2' C65' C66' . . . . -39(3) ?
    O3 C69 C70 C71 . . . . 32(2) ?
    C69 O3 C72 C71 . . . . -8(3) ?
    C69 C70 C71 C72 . . . . -36(3) ?
    C70 C71 C72 O3 . . . . 28(3) ?
    C72 O3 C69 C70 . . . . -15(3) ?
    O3' C69' C70' C71' . . . . -29(4) ?
    C69' O3' C72' C71' . . . . 25(5) ?
    C69' C70' C71' C72' . . . . 44(4) ?
    C70' C71' C72' O3' . . . . -42(5) ?
    C72' O3' C69' C70' . . . . 3(5) ?
    O4 C73 C74 C75 . . . . 4.0(4) ?
    O5 C77 C78 C79 . . . . -19.2(19) ?
    O5 C77' C78' C79 . . . . 22(3) ?
    C61 O1 C64 C63 . . . . -11.4(3) ?
    C61 C62 C63 C64 . . . . -38.8(3) ?
    C62 C63 C64 O1 . . . . 31.4(3) ?
    C64 O1 C61 C62 . . . . -13.5(3) ?
    C73 O4 C76 C75 . . . . 35.2(3) ?
    C73 C74 C75 C76 . . . . 16.7(4) ?
    C74 C75 C76 O4 . . . . -31.7(3) ?
    C76 O4 C73 C74 . . . . -24.5(3) ?
    C77 O5 C80 C79 . . . . -40.3(11) ?
    C77 C78 C79 C80 . . . . -4.8(14) ?
    C78 C79 C80 O5 . . . . 27.1(7) ?
    C77' O5 C80 C79 . . . . -35(2) ?
    C77' C78' C79 C80 . . . . -41(2) ?
    C78' C79 C80 O5 . . . . 46.9(8) ?
    C80 O5 C77 C78 . . . . 37.2(18) ?
    C80 O5 C77' C78' . . . . 7(3) ?
    O6 C81 C82 C83 . . . . -25.5(4) ?
    C81 O6 C84 C83 . . . . -30.0(4) ?
    C81 C82 C83 C84 . . . . 7.0(4) ?
    C82 C83 C84 O6 . . . . 13.6(4) ?
    C84 O6 C81 C82 . . . . 34.9(4) ?
    O7 C85 C86 C87 . . . . -29.7(12) ?
    C85 O7 C88 C87 . . . . 7.5(13) ?
    C85 C86 C87 C88 . . . . 32.6(12) ?
    C86 C87 C88 O7 . . . . -25.5(13) ?
    C88 O7 C85 C86 . . . . 14.1(12) ?
    O7' C85' C86' C87' . . . . 1.2(8) ?
    C85' O7' C88' C87' . . . . -36.0(8) ?
    C85' C86' C87' C88' . . . . -20.8(9) ?
    C86' C87' C88' O7' . . . . 35.3(9) ?
    C88' O7' C85' C86' . . . . 21.4(7) ?
loop_
    _geom_hbond_atom_site_label_D
    _geom_hbond_atom_site_label_H
    _geom_hbond_atom_site_label_A
    _geom_hbond_site_symmetry_A
    _geom_hbond_distance_DH
    _geom_hbond_distance_HA
    _geom_hbond_distance_DA
    _geom_hbond_angle_DHA
    _geom_hbond_publ_flag
    C62 H62B O6 . 0.97 2.48 3.438(4) 167 yes
    C63 H63B O7 . 0.97 2.59 3.555(8) 179 yes
    C63 H63B O7' . 0.97 2.63 3.565(6) 162 yes
_shelx_space_group_comment
;
The symmetry employed for this shelxl refinement is uniquely defined
by the following loop, which should always be used as a source of
symmetry information in preference to the above space-group names.
They are only intended as comments.
;
_shelx_estimated_absorpt_T_min     0.313
_shelx_estimated_absorpt_T_max     0.787
_shelx_hkl_file
;
   1   0   0  498.26   22.75
   2   0   0  987.09   45.14
   3   0   0    4.47    1.02
   4   0   0 2501.68  114.31
   5   0   0  492.35   23.43
   5   0   0  490.29   23.02
   6   0   0  461.81   22.09
   6   0   0  446.09   21.42
   7   0   0  739.44   34.42
   7   0   0  724.73   35.25
   8   0   0  677.59   33.73
   8   0   0  690.82   32.47
   9   0   0  443.15   20.15
   9   0   0  433.43   23.30
   9   0   0  417.53   20.56
   9   0   0  447.33   21.43
  10   0   0  863.33   41.41
  10   0   0  863.59   44.69
  10   0   0  894.30   40.92
  10   0   0  961.55   42.37
  11   0   0  411.23   24.00
  11   0   0  421.30   19.49
  11   0   0  419.70   20.22
  12   0   0    4.93    3.61
  12   0   0    3.26    1.53
  13   0   0   20.69    2.17
  13   0   0   28.26    7.97
  13   0   0   27.40    4.09
  14   0   0  399.98   19.63
  15   0   0   37.05    4.21
  15   0   0   34.42    2.59
  15   0   0   31.51    2.36
  16   0   0    4.82    2.86
  16   0   0    5.38    1.36
  17   0   0    4.76    2.05
  18   0   0    7.49    1.20
  18   0   0   12.41    1.42
   1  -1   0    0.29    0.25
   1   1   0    0.63    0.29
   2  -1   0 1012.35   45.58
   2  -1   0  988.81   45.45
   2   1   0  996.63   45.61
   3  -1   0  110.48    5.50
   3   1   0  112.41    5.61
   4   1   0  712.40   32.79
   4  -1   0  705.86   32.77
   5   1   0 1187.36   54.52
   5   1   0 1162.58   54.81
   5  -1   0 1115.92   54.79
   5  -1   0 1206.78   54.48
   5  -1   0 1206.50   54.29
   6   1   0  217.74   11.04
   6  -1   0  221.75   11.02
   6   1   0  221.13   11.67
   6  -1   0  222.59   10.77
   6  -1   0  236.52   11.78
   7   1   0    4.72    1.91
   7  -1   0    2.63    1.86
   7  -1   0    4.51    3.57
   7   1   0    6.04    3.61
   8  -1   0  222.70   12.28
   8  -1   0  196.82   10.56
   8   1   0  204.31   10.74
   8   1   0  203.13   12.13
   9   1   0  130.25    7.14
   9  -1   0  141.33    8.05
   9   1   0  137.87    6.63
   9  -1   0  154.27   10.32
   9  -1   0  137.39    6.62
   9   1   0  146.92   10.34
   9   1   0  154.87    8.12
  10   1   0 1033.74   47.84
  10   1   0  943.02   43.86
  10  -1   0  999.08   45.26
  10  -1   0  995.96   47.71
  10  -1   0  965.31   43.85
  10   1   0  931.64   44.35
  10   1   0  956.83   45.24
  11   1   0   61.89    3.56
  11   1   0   76.17    5.68
  11   1   0   74.97    9.18
  11  -1   0   67.19    3.57
  11   1   0   67.55    4.80
  12  -1   0  266.96   14.01
  12   1   0  284.99   13.12
  12  -1   0  277.04   13.11
  12   1   0  266.68   14.02
  12   1   0  292.19   18.62
  13  -1   0  107.35    6.71
  13   1   0   85.45   10.43
  13  -1   0   99.78    5.35
  13   1   0  106.33    6.72
  13   1   0  107.21    5.38
  14   1   0   29.17    4.37
  14  -1   0   31.15    4.40
  15  -1   0   72.89    5.27
  15   1   0   66.33    3.94
  15  -1   0   64.50    3.85
  15   1   0   72.18    5.29
  16   1   0   73.00    4.13
  16  -1   0   88.79    5.32
  16  -1   0   77.64    4.05
  16   1   0   82.72    5.42
  17  -1   0   12.75    2.15
  17   1   0   12.65    2.26
  18  -1   0    2.42    0.96
  18   1   0    4.49    1.09
   0  -2   0  334.90   15.27
   1   2   0  400.39   18.35
   2   2   0  426.20   20.06
   2  -2   0  441.20   20.00
   3  -2   0  189.28    9.13
   3   2   0  200.05    9.46
   3  -2   0  206.33    9.33
   4  -2   0  561.28   25.99
   4   2   0  558.25   26.20
   5   2   0  128.46    6.97
   5   2   0  130.28    6.57
   5  -2   0  125.62    6.49
   5  -2   0  123.71    6.30
   6  -2   0  284.79   13.74
   6   2   0  286.55   14.39
   6  -2   0  286.71   13.47
   6   2   0  270.86   13.79
   7  -2   0   17.14    1.95
   7   2   0   15.22    2.55
   7  -2   0   17.93    2.45
   7   2   0   22.50    4.17
   8  -2   0  432.25   20.26
   8   2   0  406.40   21.58
   8   2   0  408.38   20.36
   9  -2   0   72.12    3.66
   9   2   0   76.96    7.48
   9   2   0   67.71    3.68
   9   2   0   74.89    5.30
   9   2   0   76.64    4.35
   9  -2   0   80.47    5.17
  10   2   0   17.67    2.96
  10   2   0   24.94    1.77
  10   2   0   15.96    3.61
  10   2   0   20.19    6.79
  10  -2   0   23.63    1.73
  11  -2   0    6.49    1.48
  11   2   0    5.04    3.12
  11   2   0    9.75    7.52
  11   2   0    2.55    3.51
  11   2   0    8.21    1.55
  12   2   0  267.23   17.44
  12   2   0  248.40   11.69
  12  -2   0  243.83   11.68
  12   2   0  246.40   12.67
  13  -2   0   12.85    1.88
  13   2   0    6.44    3.81
  14  -2   0  217.34   10.29
  14   2   0  207.03   11.32
  15   2   0   65.97    5.08
  15  -2   0   57.71    3.55
  15   2   0   61.33    3.68
  16   2   0    6.29    3.02
  16   2   0    7.45    1.53
  16  -2   0    4.41    1.22
  16  -2   0    9.77    2.74
  17   2   0    0.85    2.02
  17  -2   0    2.93    1.81
  18   2   0    3.70    1.14
  18   2   0    2.82    1.20
   0  -3   0    0.04    0.14
   1   3   0 1067.19   47.07
   1  -3   0 1006.21   47.03
   2   3   0  428.54   19.20
   2  -3   0  405.39   19.11
   3   3   0  324.25   15.57
   3  -3   0  338.25   15.42
   3  -3   0  329.04   15.28
   4   3   0 2267.07  101.67
   4  -3   0 2111.48  101.31
   4  -3   0 2344.27  101.48
   5  -3   0    8.30    1.27
   5  -3   0   10.49    1.58
   5   3   0   11.20    1.74
   5   3   0    9.61    2.30
   6   3   0  288.06   15.55
   6  -3   0  316.23   14.81
   6   3   0  309.19   15.12
   6  -3   0  322.59   15.05
   7   3   0    3.12    3.54
   7   3   0    1.05    2.13
   7  -3   0    0.42    1.52
   7  -3   0    1.32    1.83
   8   3   0  182.68   10.88
   8   3   0  168.49    9.48
   8  -3   0  178.44    9.35
   9   3   0  417.96   20.11
   9   3   0  414.07   22.10
   9  -3   0  406.06   18.77
   9   3   0  379.86   19.18
   9  -3   0  426.43   20.00
   9   3   0  412.46   18.80
  10  -3   0    2.31    1.16
  10   3   0    2.20    6.56
  10   3   0    0.67    2.45
  10   3   0    1.92    1.27
  10   3   0    2.15    3.13
  11   3   0  143.10    6.86
  11   3   0  145.73    8.77
  11  -3   0  137.56    6.81
  11   3   0  156.56   12.19
  11   3   0  132.99    7.73
  12  -3   0  123.70    6.14
  12   3   0  111.88    7.34
  12   3   0  134.25   12.46
  12   3   0  126.30    6.20
  13   3   0   95.39   10.52
  13   3   0   84.27    6.25
  13  -3   0   94.09    4.88
  14   3   0   30.22    4.19
  14  -3   0   27.28    2.36
  15   3   0   24.80    2.30
  15  -3   0   16.33    1.95
  15   3   0   23.87    3.61
  16  -3   0   21.52    2.84
  16   3   0   18.93    1.90
  16   3   0   22.49    3.39
  17  -3   0   31.28    2.63
  17   3   0   39.35    3.05
  18  -3   0   -0.23    1.06
  18   3   0   -0.15    1.07
  18   3   0    0.07    1.10
   0  -4   0 2882.33  131.17
   1  -4   0 1623.49   74.57
   1  -4   0 1614.98   74.54
   1   4   0 1673.71   74.56
   2  -4   0   65.55    3.55
   2   4   0   74.59    3.57
   3  -4   0  450.46   20.87
   3   4   0  468.85   21.14
   3  -4   0  436.11   20.95
   3  -4   0  469.80   21.17
   4   4   0    4.31    2.03
   4  -4   0    3.19    1.89
   4  -4   0    3.95    0.97
   4  -4   0    4.02    0.89
   4  -4   0    4.42    1.22
   5  -4   0  244.26   11.89
   5   4   0  257.29   12.34
   5  -4   0  241.86   11.73
   6  -4   0  548.69   26.56
   6   4   0  548.89   26.67
   6   4   0  580.61   27.20
   6  -4   0  587.58   26.40
   7  -4   0    9.69    1.79
   7  -4   0   11.07    2.18
   7   4   0    8.38    3.62
   7   4   0    6.97    2.33
   8  -4   0   83.58    4.91
   8  -4   0   85.92    5.31
   8   4   0   84.40    5.53
   8   4   0   84.55    7.18
   9   4   0  735.06   34.14
   9   4   0  700.03   33.11
   9   4   0  757.45   35.83
   9  -4   0  689.78   33.12
   9   4   0  733.81   32.76
   9  -4   0  704.46   32.72
  10  -4   0  411.00   19.38
  10   4   0  444.31   20.99
  10   4   0  419.79   19.40
  10   4   0  433.52   19.97
  10  -4   0  406.01   19.96
  10   4   0  466.16   23.48
  11  -4   0    8.18    2.97
  11   4   0    8.59    7.48
  11   4   0   11.77    3.93
  11  -4   0   10.90    1.57
  11  -4   0    5.28    7.18
  11   4   0   11.84    1.58
  11   4   0    9.66    3.14
  12  -4   0  237.06   12.66
  12   4   0  259.08   13.74
  12  -4   0  247.64   11.71
  12   4   0  248.42   12.64
  12   4   0  264.19   17.22
  12  -4   0  240.06   17.14
  13  -4   0    3.62    6.90
  13   4   0    3.80    3.58
  13  -4   0    6.73    1.80
  13   4   0   -0.51    7.08
  14   4   0    9.87    2.14
  14   4   0   10.77    3.56
  14  -4   0   11.69    1.83
  15  -4   0   12.27    1.72
  15   4   0   15.00    2.12
  16  -4   0   13.12    2.63
  16   4   0   11.93    1.60
  16   4   0   16.66    1.78
  17  -4   0    6.40    1.69
  17   4   0    2.94    2.23
  17   4   0    7.17    1.03
  18  -4   0   30.89    1.90
  18   4   0   24.42    1.92
  18   4   0   27.42    1.93
   0  -5   0    0.42    0.27
   1   5   0    9.39    0.71
   1  -5   0    9.76    0.74
   1  -5   0    9.00    0.65
   2  -5   0   27.33    1.77
   2   5   0   26.07    1.72
   3  -5   0 1746.69   79.78
   3   5   0 1738.63   79.75
   4  -5   0 4199.76  192.14
   4  -5   0 4206.00  192.24
   4   5   0 4240.57  192.49
   4  -5   0 4085.06  192.50
   4  -5   0 4306.52  192.19
   5  -5   0   16.99    1.84
   5   5   0   22.31    2.76
   5  -5   0   18.76    2.71
   5  -5   0   20.45    1.68
   6  -5   0  493.49   24.10
   6  -5   0  497.48   23.35
   6  -5   0  510.00   23.22
   6   5   0  481.31   23.51
   6   5   0  490.06   23.99
   7  -5   0  100.27    6.95
   7   5   0  101.88    6.83
   7  -5   0   91.59    5.19
   7   5   0   93.50    5.80
   8  -5   0    5.92    4.29
   8   5   0    5.76    2.68
   8  -5   0    8.55    1.95
   8   5   0   14.30    4.57
   9  -5   0  103.33    5.77
   9   5   0  101.12    5.75
   9  -5   0  104.58    5.17
   9   5   0  109.89    5.23
   9  -5   0  119.30    9.11
   9   5   0  106.54    6.89
   9   5   0  123.78    9.19
  10   5   0    2.44    3.44
  10  -5   0    0.77    1.21
  10  -5   0   -2.08    2.48
  10  -5   0   -3.33    6.54
  10  -5   0    0.70    1.07
  10   5   0    1.83    1.27
  10   5   0    0.57    2.39
  10   5   0    2.13    6.09
  10  -5   0    0.31    1.11
  11   5   0  737.18   33.62
  11   5   0  701.89   31.83
  11  -5   0  663.54   36.00
  11   5   0  680.83   32.42
  11   5   0  740.15   36.35
  11  -5   0  681.77   31.80
  11  -5   0  678.24   32.44
  12  -5   0   45.02    2.88
  12   5   0   52.55    5.27
  12   5   0   52.47    8.63
  12  -5   0   37.09    8.39
  12   5   0   53.44    4.43
  12  -5   0   42.49    4.37
  13   5   0  232.02   15.99
  13  -5   0  199.66   15.46
  13  -5   0  208.47   11.62
  13  -5   0  229.37   10.68
  13   5   0  226.46   11.64
  14  -5   0   74.63    5.35
  14   5   0   71.52    4.40
  14  -5   0   75.12    4.12
  14   5   0   79.50    5.50
  15   5   0    6.72    1.91
  15   5   0    6.95    3.28
  15  -5   0    0.10    2.86
  15  -5   0    3.90    1.43
  15  -5   0   10.22    3.31
  16   5   0    7.55    1.52
  16  -5   0    4.13    2.26
  16   5   0    8.23    1.61
  17   5   0   17.02    1.36
  17  -5   0   13.24    1.68
  18   5   0    9.47    1.24
  18   5   0    9.59    1.37
  18  -5   0    9.28    1.18
   0  -6   0  159.01    7.36
   1  -6   0  606.17   27.79
   1  -6   0  630.21   27.80
   1  -6   0  599.73   27.79
   1   6   0  594.60   27.78
   2   6   0    2.29    1.03
   2  -6   0    1.04    0.61
   2  -6   0    1.82    1.07
   3  -6   0  172.75    9.15
   3   6   0  196.05    9.18
   3  -6   0  192.59    8.96
   4  -6   0  436.50   19.96
   4   6   0  430.80   19.86
   4  -6   0  407.16   19.48
   4  -6   0  419.21   19.54
   5  -6   0    7.12    2.37
   5   6   0    4.78    2.30
   5  -6   0    7.51    1.37
   6   6   0 1864.03   84.24
   6  -6   0 1774.98   83.51
   6  -6   0 1891.77   84.39
   7  -6   0   53.19    3.47
   7  -6   0   58.31    5.34
   7   6   0   58.46    4.95
   8  -6   0  336.97   17.60
   8   6   0  334.03   17.33
   8   6   0  317.73   16.26
   8  -6   0  321.44   15.70
   9   6   0   58.24    3.05
   9  -6   0   58.30    3.66
   9  -6   0   59.72    6.92
   9   6   0   54.62    4.70
   9   6   0   55.30    6.95
   9   6   0   55.97    3.63
   9  -6   0   62.19    4.05
   9  -6   0   52.29    2.97
   9  -6   0   57.64    2.97
  10  -6   0   66.93    7.96
  10   6   0   64.60    7.81
  10  -6   0   45.05    3.75
  10  -6   0   47.14    2.77
  10   6   0   51.36    4.88
  10   6   0   50.75    3.78
  10   6   0   53.23    2.87
  10  -6   0   53.18    2.80
  10  -6   0   48.04    2.79
  11   6   0   16.18    7.02
  11  -6   0   21.79    7.23
  11   6   0   17.27    3.27
  11  -6   0   18.43    3.15
  11  -6   0   20.88    1.80
  11   6   0   20.96    4.39
  12   6   0   33.08    4.74
  12  -6   0   25.69    7.81
  12   6   0   28.42    3.73
  12  -6   0   28.45    3.83
  12  -6   0   30.80    2.25
  12   6   0   20.99    7.53
  13  -6   0   24.56    3.73
  13   6   0   24.10    3.82
  13  -6   0   34.50    7.82
  13  -6   0   25.61    2.26
  13   6   0   22.09    7.24
  14   6   0   10.80    3.35
  14   6   0    7.94    2.16
  14  -6   0   10.26    1.80
  14  -6   0    7.21    3.31
  15  -6   0   33.34    3.35
  15   6   0   33.70    2.59
  15  -6   0   33.82    3.59
  15  -6   0   22.99    2.02
  15   6   0   34.24    3.74
  16   6   0  160.50    8.19
  16   6   0  181.64    8.17
  16  -6   0  154.24    8.50
  17   6   0   84.84    3.88
  17  -6   0   64.13    4.03
  18   6   0   14.00    1.31
  18  -6   0   14.07    1.24
   0  -7   0    0.13    0.40
   1  -7   0  427.12   19.86
   1   7   0  426.62   19.84
   1  -7   0  434.21   19.87
  -1  -7   0  433.94   19.76
   1  -7   0  437.56   19.86
   2  -7   0 1229.67   56.34
   2  -7   0 1308.77   56.26
   2   7   0 1260.83   56.32
   2  -7   0 1141.98   56.22
   3  -7   0  907.65   40.14
   3   7   0  871.46   40.21
   3  -7   0  830.41   40.25
   4  -7   0  321.49   14.94
   4   7   0  308.22   15.22
   4  -7   0  321.31   15.34
   5  -7   0  102.65    5.35
   5  -7   0  103.27    5.35
   5   7   0  104.61    6.05
   5  -7   0  111.48    6.24
   6   7   0   47.49    4.22
   6  -7   0   50.66    4.43
   6  -7   0   51.05    3.13
   7   7   0   16.00    3.74
   7  -7   0   15.51    2.08
   7  -7   0   20.13    3.80
   8   7   0   36.47    5.21
   8  -7   0   32.62    4.95
   8  -7   0   33.92    2.95
   9  -7   0   39.49    2.27
   9   7   0   55.59    6.16
   9   7   0   38.18    2.93
   9  -7   0   35.55    3.35
   9  -7   0   51.22    6.56
   9  -7   0   37.92    3.02
   9   7   0   41.31    2.36
   9  -7   0   40.07    2.27
   9   7   0   36.63    4.41
  10  -7   0  119.30    5.81
  10  -7   0  115.59    9.94
  10   7   0  119.37    6.47
  10  -7   0  119.32    5.83
  10  -7   0  117.06    6.50
  10   7   0  140.90   10.37
  10  -7   0  116.45    5.75
  10   7   0  120.21    7.92
  11   7   0   73.43    6.31
  11  -7   0   70.35    3.82
  11  -7   0   66.97    4.76
  11   7   0   74.83    4.83
  11  -7   0   69.96    8.65
  12   7   0   53.19    8.55
  12   7   0   62.88    5.72
  12  -7   0   66.35    8.76
  12  -7   0   51.95    3.17
  12   7   0   55.26    4.47
  12  -7   0   49.31    4.43
  13   7   0   83.90    5.60
  13  -7   0   68.25    8.86
  13  -7   0   81.16    4.34
  13   7   0   84.83    9.49
  13  -7   0   73.08    5.53
  14   7   0   12.14    2.22
  14  -7   0    8.51    3.28
  14  -7   0    8.02    1.76
  14   7   0    6.19    3.32
  15   7   0   22.06    2.34
  15   7   0   25.25    3.32
  15  -7   0   19.06    3.26
  15  -7   0   24.17    3.02
  15  -7   0   25.19    2.08
  16   7   0   23.99    3.64
  16   7   0   25.25    2.05
  16  -7   0   18.33    2.32
  17   7   0    0.88    0.99
  18   7   0   46.10    2.40
  18  -7   0   40.26    2.32
   0  -8   0 3708.25  168.82
   1  -8   0 2038.03   91.21
   1  -8   0 2046.71   91.19
   1   8   0 1967.45   91.16
   1  -8   0 1919.20   91.16
  -1  -8   0 2027.61   91.08
   2   8   0  431.30   19.34
   2  -8   0  426.65   19.26
   2  -8   0  418.19   19.37
   2  -8   0  395.64   19.23
   3  -8   0  635.97   28.65
   3   8   0  606.68   28.71
   3  -8   0  612.04   28.77
   4  -8   0  124.46    6.88
   4   8   0  125.94    6.80
   4  -8   0  135.68    6.52
   5  -8   0   19.67    1.73
   5  -8   0   16.55    1.81
   5   8   0   20.93    2.61
   5  -8   0   24.15    2.85
   6  -8   0  259.49   13.80
   6  -8   0  268.07   12.89
   6   8   0  277.54   13.77
   7   8   0  171.18    9.34
   7  -8   0  146.95    7.94
   7  -8   0  168.30    9.52
   8   8   0  677.51   30.58
   8  -8   0  589.52   28.85
   8  -8   0  624.67   30.50
   9   8   0   17.57    5.22
   9   8   0   15.31    2.08
   9  -8   0   12.34    2.35
   9  -8   0   11.92    2.09
   9  -8   0   10.57    5.18
   9  -8   0   12.08    1.25
   9  -8   0   11.64    1.16
   9  -8   0   10.95    1.30
  10  -8   0  324.35   15.25
  10  -8   0  332.49   15.29
  10  -8   0  335.76   19.00
  10   8   0  349.54   19.02
  10   8   0  327.74   15.78
  10  -8   0  322.03   15.80
  10  -8   0  330.24   15.30
  11  -8   0  120.93    7.05
  11   8   0  125.72    8.65
  11   8   0  124.26   10.87
  11   8   0  124.14    7.03
  11  -8   0  127.68    6.23
  11  -8   0  128.41   10.96
  11  -8   0  127.46    6.20
  12   8   0  131.03   11.11
  12  -8   0  146.27   11.35
  12  -8   0  124.90    7.12
  12   8   0  133.04    8.63
  12  -8   0  122.78    6.27
  12   8   0  125.15    7.16
  13  -8   0    2.52    3.02
  13   8   0    3.65    3.06
  13   8   0    3.48    2.10
  13   8   0    7.82    3.97
  13  -8   0    5.41    1.77
  13   8   0   -0.44    5.92
  13  -8   0    8.52    6.27
  14   8   0   71.73    5.30
  14   8   0   72.07    4.45
  14  -8   0   83.74    5.16
  14  -8   0   78.55    4.19
  15  -8   0    9.75    2.47
  15   8   0   10.57    2.01
  15  -8   0   10.60    1.68
  16   8   0   10.08    1.57
  16   8   0   12.27    1.74
  16  -8   0   13.90    1.96
  17   8   0   23.90    1.61
  17   8   0   20.97    2.52
  18   8   0    0.16    0.98
   0  -9   0    0.25    0.54
   1  -9   0  118.71    5.86
   1  -9   0  122.88    5.94
   1   9   0  119.39    5.87
   1  -9   0  128.95    5.93
  -1  -9   0  129.53    5.81
   2   9   0 1108.38   50.01
   2  -9   0 1111.32   50.05
  -2  -9   0 1068.13   49.72
   2  -9   0 1161.23   49.97
   2  -9   0 1082.99   50.11
   2  -9   0 1069.83   49.93
   3   9   0  111.12    5.64
   3  -9   0  100.41    5.37
   3  -9   0  108.03    5.71
   3  -9   0  115.44    5.57
   4  -9   0  476.24   22.38
   4  -9   0  459.72   22.71
   4   9   0  503.35   22.66
   5  -9   0   11.68    1.68
   5  -9   0   13.31    2.61
   5   9   0   10.72    2.39
   5  -9   0   10.51    1.57
   6   9   0   -0.67    2.75
   6  -9   0    1.96    1.58
   6  -9   0    2.51    2.78
   7  -9   0    3.99    1.76
   7  -9   0    0.95    3.59
   7   9   0    4.00    3.44
   8  -9   0  201.85   10.51
   8  -9   0  205.29   12.28
   8   9   0  229.74   12.32
   9  -9   0  190.68   11.60
   9  -9   0  182.20    8.66
   9  -9   0  171.68    9.11
   9  -9   0  172.40    8.16
   9   9   0  188.13   11.35
   9   9   0  163.74    8.60
   9  -9   0  171.96    8.22
   9  -9   0  172.76    8.19
  10  -9   0   83.18    5.31
  10  -9   0   81.46    4.20
  10   9   0   82.25    4.84
  10  -9   0   84.75    8.42
  10  -9   0   77.95    4.92
  10   9   0   83.60    8.25
  10  -9   0   84.08    4.20
  10  -9   0   80.42    4.12
  11   9   0  126.82   10.39
  11  -9   0  127.03    6.92
  11  -9   0  125.21    6.09
  11   9   0  125.18    6.81
  11  -9   0  117.34   10.42
  11  -9   0  118.19    6.00
  11  -9   0  123.80    6.05
  12  -9   0  138.38    7.50
  12   9   0  133.35    7.55
  12  -9   0  116.74   10.68
  12  -9   0  135.58    6.69
  12   9   0  148.34   11.51
  13   9   0   93.70    5.41
  13   9   0   98.73    6.20
  13  -9   0  108.15    5.23
  13  -9   0   96.97    6.01
  13   9   0   98.85    7.53
  14   9   0   21.99    3.39
  14  -9   0   23.09    3.29
  14  -9   0   23.59    2.15
  14   9   0   23.56    2.51
  15  -9   0   -0.15    2.13
  15   9   0   -0.23    1.88
  15  -9   0    0.45    1.52
  16  -9   0   -0.10    1.52
  16   9   0    4.00    1.52
  16   9   0    1.50    1.35
  16   9   0    1.81    2.80
  17   9   0   29.09    2.63
  17   9   0   30.80    1.71
  18   9   0    3.41    0.95
   0 -10   0   82.91    4.02
   1 -10   0   87.15    4.29
   1 -10   0   82.58    4.31
  -1 -10   0   90.07    4.17
  -2 -10   0    7.21    0.58
   2 -10   0    7.01    1.37
   2 -10   0    5.74    1.03
   2 -10   0    6.81    1.00
   2 -10   0    6.52    1.36
   2  10   0    8.90    1.37
   3 -10   0    1.32    1.60
   3  10   0    1.13    1.52
   3 -10   0    1.14    1.10
   3 -10   0    1.54    1.02
   4 -10   0  452.77   21.11
   4  10   0  445.42   21.32
   4 -10   0  451.61   21.41
   5 -10   0  480.70   23.15
   5 -10   0  511.91   22.64
   5  10   0  504.33   23.08
   5 -10   0  443.89   22.54
   6 -10   0   29.30    3.72
   6 -10   0   29.22    2.44
   6  10   0   32.74    3.69
   7  10   0  718.29   34.22
   7 -10   0  727.84   34.47
   7 -10   0  703.25   33.23
   8 -10   0   26.44    4.90
   8  10   0   23.48    4.46
   8 -10   0   16.07    2.33
   9 -10   0  200.43    9.95
   9  10   0  195.65    9.86
   9 -10   0  214.83   12.74
   9  10   0  223.33   12.55
   9 -10   0  207.02    9.53
   9 -10   0  206.48    9.52
   9 -10   0  203.18   10.46
   9 -10   0  194.36    9.48
  10 -10   0   24.97    2.89
  10 -10   0   27.01    3.28
  10 -10   0   29.10    2.03
  10 -10   0   28.54    1.94
  10 -10   0   27.98    1.88
  10 -10   0   28.71    6.22
  10  10   0   24.57    6.03
  10  10   0   27.76    2.78
  11 -10   0   63.66    3.43
  11 -10   0   65.08    3.52
  11  10   0   65.94    7.61
  11  10   0   65.63    4.28
  11 -10   0   58.85    4.39
  11 -10   0   60.20    3.42
  12 -10   0   80.81    4.34
  12  10   0   84.79    5.23
  12 -10   0   72.60    8.39
  12  10   0   92.43    9.11
  12 -10   0   74.34    5.06
  13  10   0   39.52    3.17
  13  10   0   34.31    3.79
  13 -10   0   35.67    3.66
  13 -10   0   41.70    2.72
  14 -10   0   89.66    4.56
  14 -10   0   83.88    5.35
  14  10   0   89.30    5.46
  14  10   0   84.65    4.88
  14 -10   0   76.59    5.18
  15  10   0   12.93    1.98
  15 -10   0    9.88    2.15
  15  10   0   18.00    3.82
  15 -10   0   15.05    1.73
  16  10   0   49.29    2.84
  16  10   0   46.52    3.96
  16  10   0   42.12    2.75
  17 -10   0   27.22    2.03
  17  10   0   28.84    2.18
  17  10   0   23.66    1.74
  17  10   0   31.67    2.60
  18  10   0   44.45    2.46
   0 -11   0    0.97    0.61
   1 -11   0  227.06   10.72
   1 -11   0  220.29   10.75
  -1 -11   0  234.50   10.61
  -2 -11   0    1.09    0.46
   2 -11   0    1.72    0.94
   2 -11   0    2.00    1.22
   2  11   0    0.76    1.20
   2 -11   0    1.17    0.90
   2 -11   0    2.77    1.22
  -3 -11   0  481.06   22.03
   3  11   0  493.70   22.59
   3 -11   0  489.26   22.57
   3 -11   0  487.05   22.63
   3 -11   0  465.55   22.39
   4  11   0   68.47    4.24
  -4 -11   0   66.24    3.14
   4 -11   0   77.14    4.40
   4 -11   0   64.91    3.87
   5 -11   0  691.75   33.18
   5 -11   0  714.83   32.70
   5  11   0  694.10   33.07
   6 -11   0  166.23    8.67
   6 -11   0  181.72    9.76
   6  11   0  178.19    9.57
   7 -11   0    7.63    3.78
   7  11   0    1.40    3.23
   7 -11   0    5.88    1.75
   8  11   0   24.86    4.59
   8 -11   0   30.27    4.94
   8 -11   0   26.33    2.83
   9 -11   0   57.22    3.07
   9  11   0   62.29    6.59
   9 -11   0   56.92    2.98
   9 -11   0   55.78    3.02
   9  11   0   52.10    3.53
   9 -11   0   59.31    4.20
   9 -11   0   58.57    6.65
   9 -11   0   53.27    3.52
  10 -11   0   62.47    3.49
  10 -11   0   62.99    3.42
  10 -11   0   67.32    4.79
  10  11   0   64.92    4.12
  10  11   0   75.34    7.46
  10 -11   0   61.40    7.38
  10 -11   0   64.04    4.10
  10 -11   0   65.65    3.44
  11 -11   0   50.28    2.96
  11 -11   0   55.68    3.05
  11 -11   0   46.66    3.90
  11  11   0   66.37    7.56
  11 -11   0   51.53    3.02
  11  11   0   52.23    3.90
  11 -11   0   37.46    6.90
  12 -11   0    3.23    1.65
  12  11   0    1.90    5.45
  12 -11   0    4.32    5.38
  12 -11   0    3.31    2.51
  12  11   0    1.89    2.13
  12  11   0   -1.61    2.71
  13 -11   0   80.84    4.12
  13  11   0   71.36    4.93
  13 -11   0   73.85    4.83
  13  11   0   67.43    4.36
  14  11   0   59.68    4.40
  14 -11   0   69.36    3.60
  14  11   0   67.77    3.88
  14 -11   0   57.49    4.19
  14 -11   0   49.55    4.06
  15 -11   0    3.98    1.78
  15  11   0    1.55    1.87
  15 -11   0    2.71    1.43
  15  11   0   -1.36    3.33
  16  11   0   23.32    2.04
  16  11   0   23.86    3.01
  16  11   0   28.60    2.05
  17  11   0   18.46    1.46
  17  11   0   17.39    1.26
  17  11   0   22.49    1.70
  17 -11   0   17.38    1.61
  17  11   0   20.98    2.16
   0 -12   0   82.21    4.23
   0 -12   0   86.46    4.16
  -1 -12   0  947.15   42.48
   1 -12   0  898.86   42.61
   1 -12   0  930.68   42.60
   2 -12   0  404.29   18.85
   2 -12   0  401.53   19.10
   2 -12   0  426.27   18.86
   2 -12   0  375.41   18.81
   2  12   0  370.33   18.80
  -2 -12   0  427.35   18.60
   3 -12   0  120.25    6.42
  -3 -12   0  122.63    5.69
   3  12   0  120.40    6.35
   3 -12   0  117.83    6.12
   3 -12   0  120.64    6.10
   3 -12   0  123.63    6.35
   4  12   0    7.80    2.13
  -4 -12   0    7.56    0.57
   4 -12   0    5.48    1.99
   4 -12   0    7.84    1.56
   4 -12   0    6.92    1.60
   5 -12   0  335.88   17.19
   5  12   0  353.35   17.10
   5 -12   0  351.76   16.61
   6 -12   0  117.70    6.27
   6  12   0  115.99    7.09
   6 -12   0  115.88    7.27
   7 -12   0  542.19   27.25
   7  12   0  568.54   27.12
   7 -12   0  549.30   26.02
   8  12   0   52.02    5.54
   8 -12   0   48.84    2.72
   8 -12   0   48.17    5.55
   8 -12   0   51.76    2.77
   8 -12   0   51.06    3.79
   8  12   0   48.52    5.04
   9 -12   0   45.42    2.54
   9  12   0   42.75    3.03
   9 -12   0   42.87    2.66
   9 -12   0   43.90    3.15
   9 -12   0   50.32    2.64
   9 -12   0   45.07    6.07
   9  12   0   45.31    5.99
   9  12   0   52.47    5.44
   9 -12   0   43.44    3.77
  10  12   0   12.82    5.44
  10 -12   0   18.48    1.71
  10 -12   0   17.50    1.69
  10 -12   0   19.14    2.93
  10 -12   0   16.13    5.49
  10 -12   0   17.79    1.53
  10  12   0   16.61    2.39
  10 -12   0   14.43    2.47
  11  12   0    7.53    5.55
  11 -12   0    8.09    1.61
  11 -12   0    7.43    2.57
  11 -12   0    7.70    1.45
  11  12   0    6.74    2.51
  11 -12   0    7.43    1.61
  11 -12   0   11.79    5.82
  12  12   0    2.70    2.13
  12 -12   0    5.47    1.74
  12 -12   0    5.66    5.52
  12  12   0    2.07    2.46
  12  12   0   -4.75    5.30
  12 -12   0    2.65    1.51
  12 -12   0    2.44    2.59
  13 -12   0  115.02    5.68
  13  12   0  113.24    6.25
  13 -12   0  101.52    6.27
  13  12   0  107.53    5.91
  14  12   0    6.01    2.49
  14 -12   0    5.60    2.07
  14  12   0    4.43    2.16
  14 -12   0    3.96    2.49
  14 -12   0    5.23    1.65
  15 -12   0  134.22    6.34
  15  12   0  128.04    7.50
  15  12   0  121.40    6.54
  16  12   0    7.50    1.44
  16  12   0    6.25    1.48
  16  12   0    9.09    2.53
  17  12   0    9.25    1.18
  17  12   0    4.53    1.08
  17  12   0    4.94    1.67
  17  12   0    6.54    0.81
  17 -12   0    5.77    1.02
   0 -13   0   -0.12    0.76
   0 -13   0   -0.21    0.86
   1 -13   0  114.18    5.90
  -1 -13   0  122.24    5.74
   1 -13   0  121.82    5.89
  -2 -13   0  354.07   16.22
   2 -13   0  350.45   16.51
   2 -13   0  346.75   16.75
   2 -13   0  351.66   16.49
   3 -13   0  532.79   25.74
   3  13   0  544.58   25.70
   3 -13   0  557.50   25.58
   3 -13   0  529.60   25.54
  -3 -13   0  563.95   25.18
   3 -13   0  530.39   25.73
   4 -13   0  100.98    5.94
   4 -13   0  100.98    5.54
  -4 -13   0  103.94    4.86
   4  13   0  106.38    5.90
   4 -13   0  104.60    5.60
   5 -13   0  407.12   20.86
   5  13   0  437.70   20.79
   5 -13   0  438.04   20.38
   6 -13   0   23.50    2.55
   6 -13   0   19.72    3.54
   6  13   0   25.94    3.55
   7  13   0    9.66    3.58
   7 -13   0   16.98    3.73
   7 -13   0   10.38    2.15
   8  13   0  106.97    7.70
   8 -13   0  107.49    5.20
   8 -13   0  103.54    7.78
   8  13   0  114.06    7.38
   8 -13   0  104.32    5.16
   8 -13   0   99.94    6.06
   9  13   0   34.83    2.76
   9 -13   0   39.45    2.24
   9 -13   0   39.75    2.35
   9  13   0   38.87    5.27
   9 -13   0   39.11    3.43
   9 -13   0   37.14    2.35
   9  13   0   45.85    5.56
   9 -13   0   32.86    2.77
   9 -13   0   40.42    5.78
  10 -13   0   87.74    5.37
  10  13   0   74.69    4.53
  10 -13   0   77.92    4.65
  10 -13   0   73.78    3.99
  10  13   0   73.02    7.41
  10 -13   0   81.86    4.08
  10 -13   0   75.38    4.07
  10  13   0   81.23    7.08
  10 -13   0   73.95    7.59
  11  13   0  368.39   18.12
  11  13   0  421.10   20.54
  11 -13   0  344.22   20.80
  11 -13   0  397.99   17.76
  11 -13   0  375.77   17.69
  11 -13   0  359.98   18.10
  11 -13   0  390.47   17.75
  11  13   0  348.84   20.92
  12  13   0    8.35    2.62
  12 -13   0    7.91    1.64
  12 -13   0    8.17    1.79
  12 -13   0    8.43    2.55
  12  13   0   11.56    4.58
  13  13   0   32.16    3.34
  13  13   0   36.09    5.11
  13 -13   0   40.89    2.67
  13 -13   0   38.25    3.37
  13 -13   0   32.61    3.01
  13  13   0   36.27    3.10
  14  13   0  103.80    5.12
  14 -13   0  102.01    4.78
  15 -13   0   39.84    2.45
  15  13   0   36.92    2.75
  16  13   0   25.34    1.95
  16  13   0   26.51    2.80
  16  13   0   24.20    1.98
  17  13   0    8.08    1.09
  17  13   0    8.09    0.86
  17  13   0    5.83    1.03
   0 -14   0 1413.57   64.39
   0 -14   0 1402.17   64.45
  -1 -14   0  283.47   13.14
   1 -14   0  284.71   13.28
   1 -14   0  277.80   13.31
   2 -14   0  238.02   11.84
   2 -14   0  241.06   12.15
   2 -14   0  253.77   11.84
  -2 -14   0  253.24   11.56
   3 -14   0   23.26    2.12
   3 -14   0   19.69    1.89
   3  14   0   22.61    2.16
   3 -14   0   22.51    2.35
   3 -14   0   26.72    2.10
  -3 -14   0   24.70    1.38
   4  14   0   39.85    3.16
   4 -14   0   38.39    2.93
   4 -14   0   40.06    3.28
   4 -14   0   39.46    2.85
  -4 -14   0   37.53    1.93
   5  14   0   40.60    3.69
   5 -14   0   45.47    3.15
   5 -14   0   39.05    3.84
   6 -14   0  815.10   38.19
   6  14   0  828.03   38.86
   6 -14   0  819.83   38.97
   7 -14   0   97.78    5.53
   7 -14   0   89.48    6.76
   7  14   0   92.51    6.70
   8  14   0  566.33   27.36
   8 -14   0  547.69   26.07
   8 -14   0  543.47   25.23
   8  14   0  588.20   27.25
   8 -14   0  520.85   27.32
   8 -14   0  548.46   25.25
   9 -14   0    3.94    1.11
   9  14   0    2.33    4.51
   9  14   0    5.55    4.36
   9  14   0    5.72    1.87
   9 -14   0    4.76    1.32
   9 -14   0    3.51    1.85
   9 -14   0    2.62    2.43
   9 -14   0    2.46    4.56
   9 -14   0    5.27    1.36
  10  14   0   -0.06    1.99
  10  14   0    3.64    1.83
  10 -14   0    2.05    1.44
  10 -14   0    1.54    4.76
  10 -14   0    1.37    1.25
  10  14   0    1.52    4.49
  10  14   0    6.21    4.88
  10 -14   0    2.37    2.62
  10 -14   0    4.86    2.04
  10 -14   0    3.81    1.49
  11  14   0   21.16    2.67
  11 -14   0   18.32    1.84
  11  14   0   15.59    5.34
  11 -14   0   20.86    2.66
  11 -14   0   19.84    5.49
  11 -14   0   19.66    1.96
  11 -14   0   16.77    1.79
  11  14   0   24.69    5.21
  11 -14   0   22.17    3.34
  12 -14   0   63.52    3.60
  12  14   0   72.81    6.54
  12 -14   0   65.80    3.66
  12  14   0   62.54    4.27
  12 -14   0   60.66    4.23
  13 -14   0  175.59    8.93
  13  14   0  171.06    8.93
  13 -14   0  198.84    8.56
  13  14   0  190.94   11.11
  14  14   0   37.09    3.00
  14 -14   0   39.93    2.63
  15  14   0    1.40    1.73
  15  14   0    2.63    2.70
  15 -14   0    1.47    1.34
  16  14   0   59.92    3.04
  16  14   0   59.31    3.72
  16  14   0   59.47    3.03
  17  14   0   42.25    2.52
  17  14   0   44.09    2.33
   0 -15   0    1.28    0.94
   0 -15   0    0.71    1.08
   1 -15   0  479.47   22.52
  -1 -15   0  483.39   22.35
   1 -15   0  489.55   22.47
   2 -15   0  999.29   48.20
   2 -15   0  985.69   48.46
   2 -15   0 1067.45   48.19
  -2 -15   0 1082.39   47.93
   3 -15   0  532.33   23.90
  -3 -15   0  515.69   23.43
   3 -15   0  472.52   24.04
   3 -15   0  502.81   23.86
   4 -15   0 1181.40   51.76
   4 -15   0 1038.61   51.85
   4 -15   0 1151.71   51.84
  -4 -15   0 1119.28   51.10
   4  15   0 1105.65   51.88
   5  15   0  608.05   28.14
   5 -15   0  607.59   27.78
   5 -15   0  547.83   28.11
   6 -15   0  604.18   28.29
   6 -15   0  580.33   28.93
   6  15   0  611.75   28.94
   7 -15   0   64.22    4.25
   7  15   0   62.49    5.45
   7 -15   0   57.71    5.38
   7 -15   0   63.38    3.31
   8  15   0   62.31    3.51
   8 -15   0   63.63    4.35
   8  15   0   62.86    5.81
   8 -15   0   60.22    3.28
   8 -15   0   62.13    3.27
   8  15   0   68.91    6.07
  -8 -15   0   59.49    3.25
   8 -15   0   51.61    5.84
   9 -15   0  130.59    6.31
   9 -15   0  120.92    6.64
   9 -15   0  136.06    6.39
   9 -15   0  145.30    6.43
  -9 -15   0  120.86    6.32
   9  15   0  131.73    9.19
   9  15   0  134.03    6.62
   9  15   0  123.46    6.65
   9  15   0  155.88    9.51
   9 -15   0  110.77    8.97
   9 -15   0  127.38    7.44
  10 -15   0  205.20    9.42
  10  15   0  192.52   12.32
  10 -15   0  168.29   12.07
  10  15   0  179.75    9.70
  10 -15   0  200.18    9.35
  10 -15   0  204.07    9.42
  10  15   0  194.48    9.68
  10 -15   0  183.20    9.75
  10  15   0  231.93   12.47
  10 -15   0  197.81   10.51
  11  15   0  163.18    8.69
  11 -15   0  179.22    8.37
  11 -15   0  161.29    9.54
  11 -15   0  172.98    8.30
  11 -15   0  160.33    8.75
  11 -15   0  176.12    8.34
  12 -15   0   64.15    3.49
  12 -15   0   55.05    4.03
  12  15   0   55.67    3.94
  12 -15   0   61.53    3.58
  13  15   0   39.65    5.25
  13  15   0   41.07    3.21
  13 -15   0   34.81    3.18
  13 -15   0   40.92    2.71
  14  15   0    6.67    3.24
  14  15   0    6.12    2.10
  14 -15   0    6.63    1.61
  15  15   0   91.65    4.66
  15  15   0   83.34    5.38
  15 -15   0   85.19    4.41
  16  15   0   75.93    4.37
  16  15   0   79.99    3.86
  16  15   0   84.81    3.89
  17  15   0    6.01    0.73
  17  15   0    6.11    0.97
   0 -16   0  422.06   19.39
   0 -16   0  410.06   19.31
   1 -16   0 1695.12   77.60
   1 -16   0 1713.91   77.66
  -1 -16   0 1684.42   77.47
  -2 -16   0  228.14   10.42
   2 -16   0  223.47   10.74
   2 -16   0  215.83   10.72
   2 -16   0  209.38   11.07
   3 -16   0   18.49    2.04
  -3 -16   0   17.95    1.23
   3 -16   0   15.24    1.90
   3 -16   0   14.89    2.35
   4 -16   0  145.69    7.33
   4 -16   0  116.33    7.10
   4 -16   0  140.45    7.19
   4  16   0  127.33    7.18
  -4 -16   0  137.27    6.35
   5  16   0    1.73    2.37
   5 -16   0    1.25    1.81
   5 -16   0    2.48    2.35
   5 -16   0    4.59    2.37
   6  16   0  508.08   23.54
   6 -16   0  446.76   23.37
   6 -16   0  482.16   22.87
   7 -16   0  205.95   12.24
   7 -16   0  222.80   10.46
   7  16   0  220.22   12.27
   7 -16   0  228.28   11.37
   7  16   0  222.82   10.58
   8 -16   0  268.77   12.53
   8 -16   0  275.85   12.56
   8  16   0  277.35   12.71
  -8 -16   0  254.05   12.53
   8 -16   0  241.32   14.56
   8  16   0  265.61   14.89
   8  16   0  280.17   14.78
   8 -16   0  268.19   13.44
   9 -16   0    1.50    1.41
   9 -16   0   -1.65    2.40
   9 -16   0    1.04    1.39
   9  16   0    0.44    1.76
   9  16   0    1.80    4.22
   9 -16   0    3.17    4.19
   9 -16   0    2.30    1.15
   9 -16   0    0.59    1.70
   9  16   0   -1.01    4.33
  -9 -16   0    1.28    1.17
  10  16   0    2.27    2.04
  10  16   0    4.35    2.05
  10 -16   0    1.10    2.62
  10 -16   0    2.34    1.33
  10 -16   0    3.88    1.99
  10 -16   0    6.14    4.45
  10 -16   0    3.46    1.56
  10  16   0    8.11    4.65
  10 -16   0    2.58    1.47
  10  16   0    9.43    4.58
  11  16   0   17.97    2.51
  11 -16   0   18.53    1.84
  11 -16   0   18.33    3.23
  11 -16   0   20.44    2.00
  11 -16   0   22.33    2.07
  11  16   0   19.44    2.50
  11 -16   0   16.72    2.48
  11  16   0   24.06    5.35
  12  16   0  126.00    7.18
  12  16   0  134.98    9.53
  12 -16   0  150.90    6.90
  12 -16   0  141.42    6.85
  12 -16   0  126.73    7.19
  13 -16   0   20.24    2.08
  13  16   0   24.09    4.58
  14 -16   0  266.97   12.27
  14  16   0  241.69   13.02
  15  16   0   -1.22    2.35
  15 -16   0    2.99    1.23
  15  16   0    1.36    1.66
  15  16   0    1.87    1.68
  16  16   0    3.26    1.11
  16  16   0    5.70    1.23
  16  16   0    4.37    1.74
  17  16   0    0.81    0.94
  17  16   0    1.69    0.77
   0 -17   0    0.62    1.07
   0 -17   0    0.50    1.27
   1 -17   0   -0.40    1.27
   1 -17   0    1.13    1.28
  -1 -17   0    0.88    0.96
   2 -17   0 1592.12   73.27
   2 -17   0 1505.15   73.51
   2 -17   0 1609.35   73.23
  -2 -17   0 1625.79   72.95
   3 -17   0  237.38   11.57
   3 -17   0  232.82   11.53
  -3 -17   0  236.87   11.05
   3 -17   0  237.02   11.83
   4 -17   0  495.64   23.98
   4 -17   0  511.78   23.87
   5  17   0  221.95   12.09
   5 -17   0  258.19   12.05
   5 -17   0  211.99   12.06
   5 -17   0  259.12   12.10
   6  17   0   86.80    6.07
   6 -17   0   81.91    5.97
   6 -17   0   97.39    5.50
   7  17   0   10.37    1.60
  -7 -17   0   13.57    1.40
   7  17   0   14.99    3.61
   7 -17   0   10.40    1.44
   7 -17   0   12.83    3.56
   7 -17   0   11.75    2.47
  -8 -17   0  175.06    8.45
   8 -17   0  153.18   10.39
   8 -17   0  182.25    8.48
   8 -17   0  172.11    9.49
   8  17   0  181.91    8.66
   8  17   0  188.06   11.01
   8  17   0  172.89   10.63
   8 -17   0  174.57    8.46
   9  17   0  401.22   21.30
   9 -17   0  410.20   18.92
  -9 -17   0  382.85   18.94
   9 -17   0  422.50   20.05
   9 -17   0  354.92   21.03
   9  17   0  431.04   19.21
   9 -17   0  358.20   19.12
   9 -17   0  427.93   18.98
   9 -17   0  443.24   19.03
   9  17   0  468.23   21.94
  10 -17   0   73.32    3.86
 -10 -17   0   63.78    3.61
  10  17   0   60.71    4.03
  10  17   0   84.65    7.09
  10  17   0   76.46    4.17
  10 -17   0   70.57    3.81
  10 -17   0   71.79    3.68
  10 -17   0   59.50    4.03
  10 -17   0   71.11    5.11
  11  17   0    5.74    2.34
  11  17   0    8.70    2.06
  11  17   0   13.05    4.66
  11 -17   0    5.56    1.73
  11 -17   0    7.67    1.74
  11 -17   0    7.06    1.51
  11 -17   0    7.40    2.72
  11 -17   0    7.97    2.08
  12 -17   0   70.50    3.92
  12 -17   0   73.60    3.86
  12  17   0   80.08    6.87
  12 -17   0   71.41    3.75
  12  17   0   60.36    4.17
  12 -17   0   61.28    4.20
  12  17   0   72.20    4.39
  13 -17   0    1.80    1.63
  14 -17   0   28.37    2.14
  14  17   0   25.85    3.30
  15  17   0   12.38    1.83
  15  17   0   16.22    1.88
  15 -17   0   13.25    1.41
  16  17   0   44.90    3.12
  16  17   0   52.09    2.78
  17  17   0   18.29    1.29
   0 -18   0 2591.23  116.89
   0 -18   0 2529.51  116.82
   1 -18   0    8.41    1.58
  -1 -18   0    8.82    1.22
   1 -18   0    9.34    1.68
  -1 -18   0    7.08    1.59
   2 -18   0   21.88    2.62
   2 -18   0   21.14    2.16
   2 -18   0   20.05    2.10
  -2 -18   0   21.46    1.61
   3 -18   0   39.75    3.26
   3 -18   0   32.48    2.72
  -3 -18   0   41.32    2.22
   3 -18   0   36.84    2.86
   4 -18   0  408.88   20.17
   4 -18   0  426.12   20.00
   5 -18   0  335.40   15.92
   5 -18   0  309.72   15.85
   6 -18   0    9.31    1.29
   6  18   0    9.79    1.43
  -6 -18   0    8.96    1.32
   6 -18   0    7.63    2.42
   7 -18   0  731.90   33.51
  -7 -18   0  724.20   33.54
   7 -18   0  750.24   34.44
   7  18   0  710.01   35.05
   7  18   0  728.57   33.63
   8 -18   0    0.99    1.41
   8 -18   0    1.13    2.35
  -8 -18   0    3.53    1.37
   8  18   0    0.52    1.71
   8 -18   0    2.02    1.30
   9 -18   0   30.53    2.25
   9  18   0   33.43    2.70
   9 -18   0   31.03    3.53
   9 -18   0   28.48    2.02
   9 -18   0   30.30    2.24
  -9 -18   0   27.89    2.13
   9  18   0   27.17    5.45
  10  18   0   47.68    3.32
  10 -18   0   43.02    4.14
  10 -18   0   46.38    2.83
  10 -18   0   48.07    2.81
 -10 -18   0   39.05    2.59
  10 -18   0   39.25    3.04
  10  18   0   40.91    6.04
  10 -18   0   44.37    2.68
  11  18   0  164.72    7.70
  11 -18   0  158.84    7.35
  11 -18   0  147.20    8.55
  11  18   0  152.75   10.24
  11 -18   0  150.43    7.24
  11 -18   0  156.41    7.33
  11 -18   0  126.09    7.50
  11  18   0  134.01    7.54
  12 -18   0   47.35    2.92
  12 -18   0   46.57    2.96
  12  18   0   37.10    5.39
  12  18   0   45.56    3.51
  12 -18   0   44.01    2.74
  13 -18   0   16.59    1.92
  13  18   0   15.88    3.04
  14 -18   0   34.39    2.28
  14  18   0   32.57    3.32
  15 -18   0   61.10    3.10
  15  18   0   60.87    3.43
  16  18   0    7.90    1.21
  16  18   0    7.75    1.47
   0 -19   0    0.83    1.51
   0 -19   0    0.52    1.29
  -1 -19   0   84.60    4.51
   1 -19   0   78.91    4.48
   1 -19   0   81.52    4.65
  -1 -19   0   84.50    4.36
   2 -19   0  199.99   10.42
   2 -19   0  201.07    9.92
   2 -19   0  202.25   10.00
  -2 -19   0  200.88    9.60
   3 -19   0  621.86   30.07
   3 -19   0  614.88   29.78
   3 -19   0  657.35   29.83
  -3 -19   0  641.91   29.31
   4 -19   0  219.41   10.77
   4 -19   0  201.82   10.80
   5 -19   0 2645.38  120.71
   5 -19   0 2611.85  120.74
   6  19   0    6.12    1.38
   6 -19   0   10.13    2.52
   6 -19   0    6.76    1.30
  -6 -19   0    6.53    1.38
  -7 -19   0   53.46    3.02
   7 -19   0   54.47    3.03
   7  19   0   54.87    3.16
   7 -19   0   58.74    4.29
  -7 -19   0   48.12    2.78
  -8 -19   0  178.08    8.90
   8 -19   0  186.38    8.87
   8 -19   0  192.94    8.94
   8 -19   0  184.04    9.96
   8  19   0  186.37    9.12
   9 -19   0  171.85    9.19
   9 -19   0  154.08    7.84
  -9 -19   0  153.84    7.92
   9 -19   0  172.37    7.95
   9 -19   0  170.60    8.01
   9  19   0  170.62    8.25
   9  19   0  168.81   10.93
  10 -19   0   87.73    4.56
  10  19   0   73.80    7.59
  10 -19   0   87.96    5.98
  10 -19   0   93.81    4.68
 -10 -19   0   78.95    4.52
  10 -19   0   95.23    4.72
  10  19   0   94.39    5.11
  11 -19   0    3.64    1.42
  11 -19   0    3.08    1.63
  11  19   0    3.20    2.36
  11 -19   0    4.08    1.65
  11  19   0    6.76    4.19
  11 -19   0    5.84    2.66
  12  19   0    5.89    3.97
  12 -19   0    4.54    1.72
  12 -19   0    6.97    1.72
  12  19   0    9.36    2.42
  12 -19   0    5.45    1.41
  13 -19   0  164.94    7.86
  13  19   0  165.35    8.19
  13  19   0  146.58    8.58
  14 -19   0   72.61    3.75
  14  19   0   65.28    4.52
  15  19   0   -0.06    1.87
  15  19   0    2.50    1.47
  15 -19   0    1.22    1.02
  16  19   0    3.06    1.18
  16  19   0    3.87    1.03
   0 -20   0  560.23   25.55
   0 -20   0  534.81   25.63
   1 -20   0    3.81    1.77
  -1 -20   0    2.69    1.24
   1 -20   0    3.98    1.55
  -1 -20   0    3.01    1.58
   2 -20   0   20.19    2.31
  -2 -20   0   23.14    1.77
   2 -20   0   19.39    2.31
   2 -20   0   26.03    2.94
   3 -20   0   90.22    5.22
  -3 -20   0   89.24    4.48
   3 -20   0   76.76    5.44
   3 -20   0   91.51    5.18
   4 -20   0   27.72    3.09
   4 -20   0   32.67    3.08
   5  20   0   42.04    2.62
   5 -20   0   46.20    3.91
   5 -20   0   44.90    3.77
  -5 -20   0   44.44    2.66
   6  20   0    3.40    1.37
   6 -20   0    3.36    2.54
  -6 -20   0    3.24    1.11
   6 -20   0    4.05    1.24
  -6 -20   0    2.83    1.33
   7  20   0  324.17   14.71
   7 -20   0  338.01   15.69
   7 -20   0  323.88   14.56
  -7 -20   0  285.51   14.44
  -7 -20   0  317.50   14.61
   8  20   0   18.17    2.16
   8 -20   0   15.46    3.03
   8 -20   0   19.27    1.92
  -8 -20   0   16.67    1.84
   8 -20   0   20.11    1.78
   8  20   0   19.50    4.73
   9  20   0   27.72    5.53
   9 -20   0   30.98    2.21
   9 -20   0   30.52    2.33
   9  20   0   27.47    2.69
   9 -20   0   26.39    2.01
  -9 -20   0   25.68    2.14
   9 -20   0   24.06    3.39
  10 -20   0   51.95    3.08
  10 -20   0   48.84    4.55
  10  20   0   59.86    6.26
  10 -20   0   57.19    3.29
  10 -20   0   56.56    3.33
 -10 -20   0   50.92    3.11
  10  20   0   61.28    3.79
  11 -20   0   -0.69    1.39
  11 -20   0   -0.90    2.56
  11 -20   0   -0.08    1.65
  11 -20   0   -0.73    1.63
  11  20   0   -1.20    2.44
  11  20   0    3.34    4.09
  12  20   0    4.08    2.43
  12  20   0   11.16    4.05
  12  20   0    4.25    2.68
  12 -20   0    5.61    1.67
  12 -20   0    3.47    1.72
  12 -20   0    3.80    1.33
  13  20   0    9.12    2.35
  13  20   0    6.80    2.57
  13 -20   0    3.20    1.59
  14 -20   0   22.47    1.81
  14  20   0   21.41    2.64
  15 -20   0   76.41    3.62
  15  20   0   75.95    3.92
  16  20   0    1.53    1.27
  16  20   0    1.93    0.97
   0 -21   0   -0.70    1.59
   0 -21   0   -0.86    1.46
  -1 -21   0   50.96    3.04
   1 -21   0   47.30    3.44
  -1 -21   0   50.46    3.35
   1 -21   0   48.17    3.33
   2 -21   0   13.50    2.19
  -2 -21   0   13.17    1.50
   2 -21   0   11.59    2.08
   2 -21   0   13.39    2.75
   3 -21   0    3.74    2.34
   3 -21   0    2.71    1.97
  -3 -21   0    2.97    1.07
   3 -21   0    3.94    2.09
   4 -21   0  665.57   31.56
   4 -21   0  686.30   31.43
  -4 -21   0  658.65   30.64
   5 -21   0    0.59    2.64
   5  21   0    2.98    1.26
  -5 -21   0    0.63    1.14
   5 -21   0    0.90    2.46
  -5 -21   0    0.91    1.31
   6  21   0   14.46    1.77
  -6 -21   0   18.41    1.81
   6 -21   0   15.93    1.46
   6 -21   0   14.56    2.85
   6 -21   0   16.35    1.73
  -6 -21   0   13.91    1.51
   7 -21   0   57.10    3.13
  -7 -21   0   51.19    2.93
  -7 -21   0   54.77    3.18
   7 -21   0   52.64    2.92
   7 -21   0   54.59    4.40
   7  21   0   53.29    3.32
  -8 -21   0   56.05    3.44
   8 -21   0   64.11    3.48
   8  21   0   53.14    6.21
   8  21   0   63.23    3.69
   8 -21   0   56.70    3.33
   8 -21   0   55.04    4.54
   9  21   0   40.37    3.13
  -9 -21   0   34.44    2.51
   9 -21   0   40.38    2.67
   9 -21   0   40.16    3.82
   9 -21   0   41.20    2.75
   9 -21   0   36.02    2.41
 -10 -21   0  161.04    8.16
  10  21   0  175.67    8.57
  10 -21   0  175.86    8.26
  10  21   0  167.69   11.08
  10 -21   0  156.15    9.36
  10 -21   0  176.08    8.26
  10 -21   0  165.24    8.12
  11  21   0    5.14    4.04
  11  21   0   -0.17    2.43
  11 -21   0   -0.15    2.55
  11 -21   0    0.32    1.37
  11 -21   0    1.26    1.69
  11 -21   0    1.68    1.71
  12 -21   0  122.62    5.82
  12  21   0  108.85    6.48
  12 -21   0  108.18    5.62
  12  21   0  124.19    6.27
  12 -21   0  112.86    5.77
  13 -21   0   47.77    2.79
  13  21   0   48.78    3.31
  14 -21   0   39.11    2.31
  14  21   0   44.01    2.80
  15  21   0   14.65    1.61
  15  21   0   12.36    1.76
  15 -21   0   16.31    1.20
  16  21   0    1.80    0.82
   0 -22   0   77.36    4.41
   0 -22   0   69.85    4.15
   1 -22   0   16.55    2.19
  -1 -22   0   15.17    1.82
  -1 -22   0   17.34    2.22
   1 -22   0   15.14    2.15
   2 -22   0  234.76   11.19
   2 -22   0  219.76   11.25
  -2 -22   0  225.30   10.79
   2 -22   0  212.71   11.57
  -3 -22   0  423.05   19.71
   3 -22   0  411.51   20.35
   3 -22   0  423.37   20.74
  -3 -22   0  420.66   19.66
   3 -22   0  453.25   20.38
   4 -22   0   10.97    2.87
  -4 -22   0    9.24    1.50
   4  22   0    7.60    1.31
   4 -22   0   13.10    2.79
  -4 -22   0    9.08    1.37
   5 -22   0   21.25    1.64
  -5 -22   0   21.16    1.94
  -5 -22   0   20.75    1.69
   5 -22   0   21.86    3.19
   5 -22   0   23.29    3.26
   5  22   0   18.26    1.84
  -6 -22   0  849.74   40.79
  -6 -22   0  932.86   40.91
   6  22   0  909.64   40.94
   6 -22   0  889.58   40.78
   6 -22   0  882.95   40.83
   6 -22   0  888.87   41.87
   7 -22   0   25.62    3.43
   7 -22   0   29.64    2.25
  -7 -22   0   29.31    2.26
   7  22   0   27.25    2.41
   7 -22   0   26.48    1.91
  -7 -22   0   25.77    1.95
   8  22   0  141.04    7.40
   8 -22   0  141.05    8.35
   8 -22   0  146.49    7.18
   8  22   0  155.94    9.76
  -8 -22   0  146.04    7.18
   9  22   0   99.90    8.32
  -9 -22   0  106.25    5.40
   9  22   0  104.63    5.74
   9 -22   0   91.99    6.57
   9 -22   0  109.93    5.38
   9 -22   0  110.74    5.42
   9 -22   0   98.00    5.24
  10 -22   0   25.75    3.52
  10 -22   0   23.01    2.00
  10 -22   0   30.43    2.37
  10  22   0   28.45    2.92
  10  22   0   26.71    4.82
  10 -22   0   28.64    2.24
  11 -22   0   40.09    2.64
  11 -22   0   36.21    2.66
  11  22   0   32.25    5.04
  11  22   0   45.15    3.29
  11 -22   0   32.89    2.34
  11  22   0   34.77    3.48
  11 -22   0   31.71    3.68
  12  22   0   22.74    2.77
  12  22   0   15.67    2.77
  12 -22   0   21.37    2.03
  12 -22   0   21.55    2.05
  12 -22   0   19.07    1.68
  13  22   0    3.08    2.20
  13  22   0    1.22    2.05
  13  22   0    0.57    2.18
  13 -22   0    1.28    1.43
  14  22   0   13.74    2.06
  14 -22   0   13.66    1.43
  15  22   0    0.58    1.18
  15 -22   0    2.35    0.74
  16  22   0    0.58    0.74
   0 -23   0    2.11    1.70
   0 -23   0   -2.55    2.12
   1 -23   0    3.61    1.84
  -1 -23   0    2.86    1.93
  -1 -23   0    6.26    1.61
   1 -23   0    2.66    1.96
  -2 -23   0  156.86    7.76
   2 -23   0  147.51    7.90
   2 -23   0  146.88    8.42
  -2 -23   0  146.29    7.19
  -2 -23   0  148.57    7.44
   2 -23   0  147.39    7.86
   3 -23   0   34.39    3.12
  -3 -23   0   32.59    2.29
  -3 -23   0   33.73    2.19
   3 -23   0   25.28    3.66
   3 -23   0   34.55    3.23
  -4 -23   0  957.05   42.26
   4 -23   0  962.58   43.30
   4  23   0  899.04   42.23
  -4 -23   0  937.27   42.19
   4 -23   0  997.68   43.13
   4 -23   0  866.08   42.14
  -5 -23   0  711.30   32.63
   5 -23   0  662.73   32.58
  -5 -23   0  745.03   33.20
  -5 -23   0  753.90   32.73
   5 -23   0  747.62   33.80
   5  23   0  703.68   32.73
   6  23   0   18.10    2.09
   6 -23   0   23.17    1.70
  -6 -23   0   19.83    1.74
   6 -23   0   19.84    1.92
   6 -23   0   19.78    3.34
  -6 -23   0   19.30    2.10
   7 -23   0   15.10    2.96
  -7 -23   0   11.88    1.90
   7  23   0   14.03    2.03
  -7 -23   0   11.15    1.48
   7 -23   0   10.92    1.42
   7 -23   0   15.99    1.88
   8 -23   0   21.72    2.20
  -8 -23   0   21.42    2.21
   8 -23   0   22.71    3.31
   8  23   0   25.09    2.55
   8  23   0   20.30    4.70
   9  23   0    2.63    2.18
   9 -23   0    2.65    1.40
   9 -23   0   -0.43    1.72
   9  23   0   -2.86    4.25
   9 -23   0    4.17    2.79
  -9 -23   0    0.72    1.65
   9 -23   0    2.47    1.84
  10 -23   0   37.20    2.58
  10  23   0   31.72    3.19
  10  23   0   39.05    3.18
  10 -23   0   36.50    2.63
  10 -23   0   31.57    3.67
  10 -23   0   32.11    2.29
  10  23   0   27.40    4.86
  11  23   0   13.92    2.69
 -11 -23   0   18.18    2.83
  11  23   0   21.73    4.33
  11 -23   0   17.98    1.71
  11 -23   0   18.76    2.97
  11 -23   0   18.98    2.06
  11 -23   0   19.96    2.01
  11  23   0   24.72    2.75
  12 -23   0   31.30    2.30
  12  23   0   36.36    2.97
  12 -23   0   29.58    2.25
  13  23   0    5.36    2.08
  13 -23   0    7.12    1.43
  13  23   0    3.45    1.96
  13  23   0    5.60    2.11
  14 -23   0    6.96    1.14
  14  23   0    3.77    1.58
 -15 -23   0   59.25    3.00
  16  23   0    1.26    0.62
   0 -24   0   75.54    4.72
   0 -24   0   73.70    4.42
   1 -24   0   29.83    2.86
   1 -24   0   35.57    3.63
  -1 -24   0   28.87    1.93
   1 -24   0   29.65    3.00
  -1 -24   0   28.90    2.48
  -1 -24   0   32.49    2.92
  -2 -24   0  116.23    5.76
   2 -24   0  102.23    6.97
  -2 -24   0  120.88    6.44
  -2 -24   0  114.51    6.01
   2 -24   0  115.13    6.51
   2 -24   0  117.71    6.54
   3 -24   0   24.81    3.35
   3 -24   0   21.54    3.02
  -3 -24   0   19.27    1.95
   3 -24   0   21.92    2.79
  -3 -24   0   21.96    1.90
  -4 -24   0  194.67    9.00
   4 -24   0  175.06    8.83
  -4 -24   0  186.35    8.89
   4 -24   0  187.22   10.19
   4 -24   0  193.77    9.97
   5 -24   0   64.75    3.64
   5  24   0   68.53    3.82
   5 -24   0   70.36    5.17
  -5 -24   0   68.41    3.75
  -5 -24   0   71.78    4.57
  -5 -24   0   69.34    3.90
  -6 -24   0  743.11   34.67
  -6 -24   0  790.44   35.33
  -6 -24   0  765.32   34.77
   6  24   0  767.49   34.82
   6 -24   0  747.28   34.71
   6 -24   0  744.88   35.80
   6 -24   0  741.71   34.64
  -7 -24   0  469.44   21.28
   7 -24   0  469.55   21.23
   7  24   0  457.39   21.37
   7 -24   0  436.89   21.10
   7 -24   0  461.45   22.29
   8  24   0  526.95   27.10
   8 -24   0  518.97   26.12
   8  24   0  554.56   25.27
  -8 -24   0  531.09   25.14
   8 -24   0  551.30   25.11
  -9 -24   0   10.27    2.78
   9  24   0   14.84    2.37
   9 -24   0   13.15    1.95
   9 -24   0   12.79    2.06
   9 -24   0   13.97    1.65
   9 -24   0   11.07    2.91
   9  24   0   14.10    4.48
  10 -24   0    0.91    1.36
  10  24   0    2.77    2.45
  10 -24   0   -1.17    2.67
  10  24   0    1.24    3.57
  10 -24   0    1.73    1.73
 -10 -24   0    2.59    2.54
  10 -24   0    0.08    1.84
 -11 -24   0    0.52    2.42
  11 -24   0    0.06    1.29
  11 -24   0    0.84    1.68
  11  24   0   -3.97    3.53
  11  24   0    2.01    2.37
  11 -24   0    0.61    1.62
  11  24   0   -1.78    2.11
  12  24   0   46.27    3.29
  12  24   0   45.62    3.20
  12 -24   0   40.34    2.60
  12 -24   0   40.97    2.61
  13 -24   0    2.98    1.32
  13  24   0    5.56    1.80
  13  24   0    4.31    1.98
  14 -24   0   21.11    1.54
  14  24   0   25.90    2.06
 -15 -24   0   13.52    1.03
   0 -25   0    1.53    1.08
   0 -25   0    0.17    1.89
   0 -25   0   -0.10    2.27
   1 -25   0   29.84    2.87
   1 -25   0   29.38    2.93
  -1 -25   0   27.51    3.00
   1 -25   0   26.02    1.86
   1 -25   0   26.47    3.64
  -1 -25   0   27.00    1.91
  -1 -25   0   30.21    2.53
   2 -25   0   51.39    4.43
  -2 -25   0   61.60    3.81
   2 -25   0   56.88    3.87
   2 -25   0   52.86    3.94
  -2 -25   0   54.17    3.28
   2 -25   0   44.79    2.75
   3  25   0  441.69   20.96
  -3 -25   0  471.59   21.02
   3 -25   0  470.31   21.84
   3 -25   0  505.32   22.30
   3 -25   0  420.86   20.86
   3 -25   0  506.51   21.87
   4 -25   0    6.08    1.37
   4 -25   0    5.10    2.94
   4 -25   0    4.66    1.12
  -4 -25   0    5.93    1.56
  -4 -25   0    5.96    1.74
   4 -25   0    7.70    2.70
   4  25   0    5.50    1.45
  -5 -25   0  137.01    6.62
   5 -25   0  131.73    7.76
  -5 -25   0  130.20    6.46
   5 -25   0  122.31    6.36
  -5 -25   0  138.84    7.27
   6 -25   0   48.28    3.05
  -6 -25   0   52.81    3.99
   6 -25   0   48.02    4.29
   6 -25   0   47.83    2.82
  -6 -25   0   47.42    3.19
   6  25   0   44.35    3.10
  -7 -25   0   55.86    3.57
   7  25   0   62.04    3.64
  -7 -25   0   55.75    4.35
   7 -25   0   56.25    4.64
   7 -25   0   57.79    3.48
   7 -25   0   55.65    3.17
   8  25   0    2.58    2.20
   8  25   0   -0.23    3.94
  -8 -25   0    2.37    2.63
   8 -25   0    3.01    1.87
   8 -25   0    6.63    2.77
   9 -25   0   14.21    1.65
   9  25   0   10.80    4.28
   9 -25   0   14.94    2.11
  -9 -25   0   15.78    2.92
   9  25   0   16.56    2.51
   9 -25   0   12.98    3.11
   9 -25   0   15.32    2.03
 -10 -25   0   28.84    3.43
  10 -25   0   31.59    2.48
  10 -25   0   30.50    2.18
  10  25   0   32.95    3.04
  10  25   0   35.00    4.73
  10 -25   0   36.64    2.61
  10 -25   0   26.35    3.46
  11 -25   0  210.64    9.51
  11 -25   0  206.93    9.52
  11  25   0  222.61    9.90
  12  25   0   48.70    3.39
  12 -25   0   43.47    2.79
  12 -25   0   47.86    2.82
  13 -25   0   77.49    4.02
  13  25   0   81.28    4.39
  14  25   0   55.11    3.07
  14 -25   0   51.75    2.71
 -15 -25   0    0.08    0.66
   0 -26   0  160.22    8.01
   0 -26   0  171.00    8.36
   0 -26   0  143.93    7.29
   1 -26   0   72.39    5.38
   1 -26   0   68.38    4.75
  -1 -26   0   70.49    4.27
  -1 -26   0   71.47    3.69
   1 -26   0   65.73    3.66
   1 -26   0   72.54    4.54
  -1 -26   0   70.66    4.69
  -2 -26   0   -0.10    2.53
   2 -26   0    3.86    1.16
   2 -26   0    3.94    2.33
   2 -26   0    3.33    2.31
   3 -26   0  188.74   10.14
   3 -26   0  170.91    8.52
   3 -26   0  179.28    9.54
   3  26   0  182.06    8.65
   3 -26   0  197.28    9.70
   4 -26   0   75.17    4.05
   4 -26   0   75.69    3.94
   4  26   0   76.16    4.16
   4 -26   0   82.72    5.77
   5 -26   0   82.85    5.76
  -5 -26   0   86.58    5.25
   5  26   0   76.96    4.37
   5 -26   0   76.81    4.05
   5 -26   0   79.53    4.14
   6 -26   0  102.10    5.37
  -6 -26   0  105.45    6.35
   6 -26   0  100.03    6.82
   6 -26   0  111.34    5.55
  -6 -26   0  112.51    5.63
  -7 -26   0   83.91    5.39
   7 -26   0   84.52    5.80
   7  26   0   87.73    4.73
   7 -26   0   84.80    4.49
   7 -26   0   75.00    4.22
   8 -26   0    8.44    2.92
  -8 -26   0    8.16    2.75
   8 -26   0   10.45    2.00
   8  26   0    7.11    3.66
   8  26   0    7.06    2.18
  -9 -26   0   47.52    3.86
   9 -26   0   41.81    2.78
   9  26   0   45.07    3.26
   9 -26   0   37.52    2.91
   9  26   0   41.89    4.98
   9 -26   0   35.77    2.51
   9 -26   0   38.88    4.04
  10  26   0   43.00    3.19
 -10 -26   0   34.24    3.63
  10 -26   0   39.41    2.81
  10 -26   0   32.45    2.37
  10  26   0   44.29    3.28
  10  26   0   38.76    4.58
  10 -26   0   43.36    2.69
  10 -26   0   33.83    3.57
  11 -26   0   70.96    3.90
  11  26   0   83.38    4.70
  11 -26   0   82.87    4.20
  11 -26   0   79.02    4.14
  12 -26   0    6.58    1.46
  12 -26   0    6.03    1.47
  12  26   0    4.73    2.11
  13  26   0   35.55    2.62
  13 -26   0   34.16    2.11
  14  26   0    8.58    1.45
 -14 -26   0   10.65    1.22
  14 -26   0    7.20    0.88
 -15 -26   0    8.37    0.76
  15  26   0    8.53    1.18
   0 -27   0    1.35    1.30
   0 -27   0    1.76    2.49
   0 -27   0   -0.47    2.05
   1 -27   0   15.46    3.34
  -1 -27   0   14.92    2.21
  -1 -27   0   10.95    2.64
   1 -27   0   15.73    2.55
  -1 -27   0   10.62    1.51
   1 -27   0   12.24    2.67
   1 -27   0   10.02    1.46
  -2 -27   0  134.70    6.95
   2 -27   0  119.37    7.04
   2 -27   0  127.96    6.95
  -2 -27   0  127.52    6.00
   2 -27   0  139.28    7.70
   3 -27   0  269.55   13.45
   3  27   0  248.31   12.00
   3 -27   0  243.45   11.88
   4  27   0  271.52   12.63
   4 -27   0  263.95   12.45
   4 -27   0  283.08   14.00
   4 -27   0  258.45   12.52
   5 -27   0   65.42    5.32
   5  27   0   71.52    3.97
   5 -27   0   66.73    3.74
   5 -27   0   69.66    3.64
  -6 -27   0   61.69    4.60
   6 -27   0   57.56    3.38
   6 -27   0   69.65    5.08
   6 -27   0   60.96    3.62
   6  27   0   60.92    3.76
   7  27   0   18.30    2.27
   7 -27   0   16.20    1.68
   7 -27   0   13.87    2.17
  -7 -27   0   20.42    3.10
   7 -27   0   15.27    3.20
   8 -27   0  141.48    6.91
   8 -27   0  122.63    7.94
   8  27   0  120.63    8.68
  -8 -27   0  144.08    7.87
   8  27   0  143.77    7.22
   9 -27   0  230.45   10.77
   9 -27   0  216.23   10.63
   9 -27   0  231.96   10.84
   9  27   0  193.54   12.42
  -9 -27   0  247.97   11.76
   9 -27   0  202.39   11.83
   9  27   0  239.29   11.08
  10 -27   0   48.27    3.00
  10 -27   0   48.78    3.07
  10  27   0   52.72    3.57
  10 -27   0   44.43    2.73
 -10 -27   0   50.38    4.02
  11 -27   0   25.22    2.11
  11 -27   0   25.33    2.16
  11  27   0   28.95    2.84
  12 -27   0   12.75    1.56
  12  27   0   12.51    2.16
  12 -27   0   14.87    1.56
  13  27   0    3.88    1.61
  13 -27   0    1.55    1.04
  14  27   0   56.24    3.11
 -14 -27   0   57.27    2.96
  15  27   0    6.63    0.98
  15  27   0    9.61    0.88
   0 -28   0  362.40   16.56
   0 -28   0  317.13   15.49
   0 -28   0  351.17   16.24
   1 -28   0  709.20   31.11
   1 -28   0  606.60   29.43
  -1 -28   0  612.64   29.45
  -1 -28   0  723.80   30.44
   1 -28   0  681.07   30.43
   1 -28   0  689.52   30.30
   2 -28   0   69.96    5.07
  -2 -28   0   68.44    3.79
   2 -28   0   67.92    3.70
  -2 -28   0   75.66    4.97
   2 -28   0   80.49    5.65
  -3 -28   0    3.51    2.77
   3 -28   0    0.34    1.31
   3 -28   0    3.19    2.94
   4 -28   0   12.82    1.47
   4 -28   0   13.20    3.39
   4  28   0   12.90    1.75
   4 -28   0   14.74    1.75
   5  28   0   -0.61    1.63
   5 -28   0    1.61    1.50
   5 -28   0    1.77    3.07
   6  28   0  123.14    6.52
   6 -28   0  125.61    6.30
   6 -28   0  129.53    6.48
  -6 -28   0  136.49    7.48
   6 -28   0  123.21    7.73
   7 -28   0  294.69   13.77
  -7 -28   0  307.65   14.68
   7  28   0  297.75   13.95
   7 -28   0  270.61   14.83
   7 -28   0  284.02   13.61
   8 -28   0   18.70    3.10
   8 -28   0   20.96    2.34
   8  28   0   21.66    3.80
   8 -28   0   22.45    2.19
   8  28   0   21.01    2.57
  -8 -28   0   21.02    3.25
   9 -28   0   26.18    2.26
  -9 -28   0   33.40    3.41
   9 -28   0   24.23    1.95
   9 -28   0   24.61    3.21
   9 -28   0   27.51    2.47
   9  28   0   21.72    3.91
   9  28   0   25.08    2.81
  10 -28   0    9.36    1.90
  10 -28   0    7.10    1.71
  10 -28   0    6.57    1.26
  10  28   0    4.75    2.32
  11  28   0   23.36    2.51
  11 -28   0   18.47    1.95
  11 -28   0   19.02    1.85
  12 -28   0   30.76    2.02
  12 -28   0   26.14    1.94
  12  28   0   33.04    2.52
  13  28   0    1.00    1.51
  13 -28   0   -0.76    0.92
 -14 -28   0   71.23    3.44
  14  28   0   65.89    3.56
  15  28   0    4.23    0.61
   0 -29   0    2.13    2.79
   0 -29   0   -0.99    1.47
   0 -29   0    2.56    3.29
   1 -29   0  140.82    7.05
  -1 -29   0  137.51    7.08
  -1 -29   0  168.27    8.37
   1 -29   0  155.07    9.01
   1 -29   0  160.00    8.38
   2 -29   0  191.04   10.31
   2 -29   0  164.28    8.41
  -2 -29   0  175.94    8.46
   2 -29   0  184.97    9.65
  -2 -29   0  193.87    9.60
  -3 -29   0   44.25    2.88
   3 -29   0   40.95    2.63
  -3 -29   0   49.04    4.16
   3 -29   0   49.17    4.55
   4 -29   0  198.20   10.71
   4 -29   0  185.76    9.11
   4 -29   0  188.25    9.24
   4  29   0  201.28    9.35
   5 -29   0    6.81    3.06
   5 -29   0    9.61    1.88
   5  29   0    8.35    1.83
   5 -29   0    9.06    1.65
   6 -29   0   30.59    2.26
  -6 -29   0   32.21    3.64
   6 -29   0   26.11    3.84
   6 -29   0   31.18    2.58
   6  29   0   28.28    2.60
   7 -29   0    3.76    2.69
   7 -29   0    1.04    1.85
   7 -29   0    2.03    1.37
   7  29   0   -0.62    2.07
  -7 -29   0   -2.50    2.77
   7  29   0   -0.55    2.87
   8 -29   0   48.76    3.21
   8 -29   0   43.75    3.02
   8  29   0   39.94    4.41
   8  29   0   46.03    3.40
   8 -29   0   40.78    4.02
   9 -29   0   39.04    2.68
   9 -29   0   25.72    3.38
   9  29   0   35.75    2.89
   9 -29   0   37.82    2.51
   9 -29   0   29.82    2.18
  -9 -29   0   35.35    3.54
  10 -29   0  128.37    6.11
  10 -29   0  110.03    5.81
  10 -29   0  125.86    6.04
  10  29   0  131.53    6.37
  11  29   0    6.40    2.15
  11 -29   0    4.62    1.37
  11 -29   0    5.34    1.53
  12  29   0  155.62    7.18
  12 -29   0  145.78    6.84
  12 -29   0  134.95    6.85
 -13 -29   0   66.74    3.14
  13  29   0   67.03    3.32
  14  29   0   31.93    2.19
  14  29   0   37.50    2.10
 -14 -29   0   38.57    1.97
   0 -30   0  728.12   34.87
   0 -30   0  823.27   36.03
   0 -30   0  832.74   36.63
   1 -30   0   69.25    3.84
   1 -30   0   74.26    5.28
  -1 -30   0   81.21    5.21
  -1 -30   0   68.88    3.93
   1 -30   0   75.35    5.82
   2 -30   0  463.06   22.04
   2 -30   0  493.00   23.22
  -2 -30   0  459.42   22.08
   2 -30   0  481.09   23.69
   3 -30   0   25.09    2.02
  -3 -30   0   26.42    2.27
   3 -30   0   20.84    3.92
  -3 -30   0   30.15    3.56
   4 -30   0   19.59    2.08
   4 -30   0   18.66    1.81
  -4 -30   0   17.96    3.45
   4  30   0   24.73    2.19
   4 -30   0   20.16    3.78
   5 -30   0    1.49    1.56
   5 -30   0    1.31    3.16
   5  30   0    1.16    1.71
   5 -30   0    0.87    1.94
   6 -30   0  165.20    8.02
   6  30   0  158.31    8.12
   6 -30   0  153.56    9.17
   6 -30   0  164.77    7.88
  -6 -30   0  157.76    8.98
   7 -30   0   27.55    2.47
   7  30   0   24.99    2.52
   7  30   0   23.09    3.60
   7 -30   0   24.52    1.97
   7 -30   0   25.12    3.49
  -7 -30   0   25.44    3.51
   8 -30   0  339.18   15.17
   8  30   0  280.14   16.27
   8  30   0  323.62   15.29
   8 -30   0  323.51   15.09
   8 -30   0  278.89   16.01
  -8 -30   0  342.92   16.07
   9 -30   0    8.15    1.38
   9  30   0    7.55    2.29
   9 -30   0   11.79    1.96
   9 -30   0    7.00    1.72
  10  30   0    4.68    2.11
  10 -30   0    1.38    1.47
  10 -30   0    4.47    1.67
  11 -30   0   49.41    2.74
  11  30   0   50.42    3.18
  11 -30   0   45.14    2.80
  12  30   0   72.33    3.73
  12 -30   0   60.11    3.30
  12 -30   0   64.99    3.36
 -12 -30   0   71.31    3.58
  13  30   0   11.41    1.43
 -13 -30   0   11.92    1.29
 -14 -30   0   32.69    1.66
  14  30   0   35.61    1.79
   0 -31   0    2.64    2.96
   0 -31   0    1.02    1.58
   0 -31   0   -0.78    3.60
   1 -31   0   43.12    4.18
   1 -31   0   40.48    4.61
   1 -31   0   41.10    2.72
  -1 -31   0   49.81    4.36
  -1 -31   0   40.59    2.81
  -2 -31   0  278.81   13.20
   2 -31   0  292.20   14.84
   2 -31   0  273.46   13.13
   2 -31   0  275.43   14.37
  -2 -31   0  292.75   14.37
  -3 -31   0  137.78    6.96
   3 -31   0  136.71    8.56
   3 -31   0  136.55    6.85
  -4 -31   0   19.85    3.47
  -4 -31   0   15.46    2.13
   4  31   0   16.91    2.01
   4 -31   0   19.36    2.05
   4 -31   0   13.38    3.50
   4 -31   0   16.51    1.70
   5  31   0   37.18    2.68
   5 -31   0   28.95    2.41
   5 -31   0   30.74    3.98
   5 -31   0   32.66    2.63
   6 -31   0  218.92   10.61
   6 -31   0  213.46   11.94
   6 -31   0  229.62   10.82
   6  31   0  225.94   10.86
   7 -31   0   47.86    4.16
   7 -31   0   49.05    2.87
   7 -31   0   52.15    3.35
   7  31   0   49.52    3.34
  -7 -31   0   50.92    4.42
  -8 -31   0  110.87    6.58
   8  31   0  110.08    5.73
   8 -31   0  106.84    5.48
   8 -31   0  113.96    5.65
   9 -31   0   92.27    4.60
   9  31   0   91.56    4.86
   9 -31   0   76.65    4.22
   9 -31   0   88.48    4.48
  10 -31   0  174.05    8.42
  10 -31   0  174.69    8.49
  10  31   0  183.30    8.74
  11  31   0    1.22    1.73
  11 -31   0    0.87    1.28
  11 -31   0    1.87    1.17
  12 -31   0   21.99    1.52
 -12 -31   0   24.71    1.84
  12  31   0   22.94    1.97
  12 -31   0   22.28    1.46
 -13 -31   0    4.82    1.01
  13  31   0    3.03    1.10
  14  31   0    1.91    0.59
   0 -32   0  285.74   14.78
   0 -32   0  262.09   12.76
   0 -32   0  288.48   14.05
   1 -32   0  203.60   11.41
   1 -32   0  193.87    9.51
  -1 -32   0  206.02   11.48
   1 -32   0  196.93   10.81
  -1 -32   0  226.98   10.92
  -1 -32   0  190.92    9.51
   2 -32   0   30.14    4.21
   2 -32   0   28.79    2.26
  -2 -32   0   33.99    3.83
  -2 -32   0   29.89    2.46
  -3 -32   0  126.93    7.43
   3 -32   0  119.27    7.71
   3 -32   0  112.34    5.87
  -3 -32   0  119.65    6.03
   3 -32   0  119.99    6.05
  -4 -32   0    1.89    3.09
   4  32   0   -0.66    1.77
   4 -32   0    2.26    1.67
   4 -32   0   -0.94    1.36
  -4 -32   0    1.67    1.92
   4 -32   0    1.21    3.20
   5 -32   0   80.03    5.77
   5 -32   0   74.44    4.18
   5 -32   0   77.83    4.43
   5  32   0   79.21    4.40
  -5 -32   0   75.70    4.31
   6 -32   0  407.72   21.63
   6 -32   0  458.56   20.59
   6 -32   0  434.27   20.46
   6  32   0  443.80   20.67
   7 -32   0    8.32    2.78
  -7 -32   0    9.13    2.96
   7 -32   0    9.09    1.45
   7 -32   0   10.98    2.10
   7  32   0   10.86    2.11
   8 -32   0  191.55    9.36
   8  32   0  188.09    9.47
   8 -32   0  197.94    9.29
   9 -32   0    3.85    1.53
   9 -32   0    5.58    1.74
   9  32   0    1.33    1.96
  10  32   0   73.68    4.05
 -10 -32   0   76.94    4.00
  10 -32   0   63.08    3.67
  10 -32   0   72.42    3.81
  11  32   0    8.34    1.67
  11 -32   0    5.52    1.27
 -11 -32   0   10.21    1.64
  11 -32   0    5.34    1.14
 -12 -32   0   61.08    2.81
  12  32   0   56.63    2.91
  12 -32   0   48.25    2.59
  12 -32   0   43.94    2.53
 -13 -32   0   53.40    2.40
  13  32   0   51.86    2.46
   0 -33   0    0.49    1.64
   0 -33   0    0.45    3.00
   0 -33   0   -2.64    3.98
   1 -33   0   20.55    3.45
  -1 -33   0   21.15    2.17
  -1 -33   0   28.90    4.45
   1 -33   0   22.30    2.05
   1 -33   0   22.86    4.12
  -1 -33   0   25.41    3.75
  -2 -33   0   52.51    3.28
  -2 -33   0   52.14    4.63
   2 -33   0   52.17    3.12
   2 -33   0   50.41    5.12
  -3 -33   0  274.28   13.15
   3 -33   0  242.32   11.64
   3 -33   0  241.32   11.73
   3 -33   0  260.37   13.36
  -3 -33   0  244.74   11.76
  -4 -33   0  106.19    5.75
  -4 -33   0  124.42    7.23
   4 -33   0  113.49    5.72
   4 -33   0  107.37    5.51
   4 -33   0  114.79    7.18
   5  33   0   81.47    4.37
   5 -33   0   72.27    4.40
  -5 -33   0   80.69    4.33
   5 -33   0   79.82    5.73
   5 -33   0   69.63    4.11
   6 -33   0   36.31    2.50
   6  33   0   37.64    2.89
  -6 -33   0   40.09    2.84
   6 -33   0   36.37    2.90
   6 -33   0   37.99    3.91
   7  33   0   25.11    2.45
   7 -33   0   24.95    2.53
  -7 -33   0   25.69    3.50
   7 -33   0   25.74    1.90
   8 -33   0    9.64    2.03
   8 -33   0   11.36    1.83
   8  33   0   15.98    2.16
   9 -33   0   40.26    2.57
  -9 -33   0   36.99    2.74
   9 -33   0   36.37    2.40
   9  33   0   32.24    2.71
  10  33   0   13.80    1.90
 -10 -33   0   14.33    1.86
  10 -33   0   12.68    1.59
  10 -33   0   13.53    1.43
  11 -33   0  118.81    5.74
  11 -33   0  112.77    5.69
  11  33   0  122.76    5.95
 -11 -33   0  130.55    5.90
 -12 -33   0   46.29    2.43
  12  33   0   45.74    2.49
  12 -33   0   39.86    2.20
 -13 -33   0    1.52    0.69
  13  33   0    2.30    0.70
   0 -34   0   58.82    3.62
   0 -34   0   65.35    5.66
   0 -34   0   67.46    5.05
  -1 -34   0  812.13   38.59
  -1 -34   0  907.01   39.89
   1 -34   0  827.40   38.56
   1 -34   0  854.65   40.25
  -1 -34   0  889.27   40.45
   1 -34   0  867.99   39.84
   2 -34   0    8.63    1.67
  -2 -34   0    4.22    3.54
  -2 -34   0    5.10    1.93
  -2 -34   0    8.66    3.35
   2 -34   0    4.54    3.65
   3 -34   0    3.96    3.31
  -3 -34   0    4.76    3.28
  -3 -34   0    2.24    1.86
   3 -34   0   -0.66    1.83
   3 -34   0    1.44    1.49
  -4 -34   0   10.25    2.06
   4 -34   0   10.99    1.87
   4 -34   0    9.05    3.41
  -4 -34   0   14.31    3.51
   4 -34   0    8.35    1.50
   5 -34   0   26.73    3.69
   5 -34   0   26.08    2.22
   5  34   0   34.70    2.48
  -5 -34   0   25.36    3.80
   5 -34   0   25.89    2.69
  -5 -34   0   25.98    2.56
   6  34   0  157.58    7.45
   6 -34   0  143.24    7.18
   6 -34   0  160.28    7.44
  -6 -34   0  143.35    7.39
   7 -34   0  272.95   12.10
   7  34   0  269.44   12.17
   7 -34   0  236.24   11.83
   8 -34   0   10.91    1.29
   8 -34   0   15.45    1.74
   8 -34   0   12.16    1.95
   8  34   0   14.02    1.93
   9  34   0   19.28    2.04
   9 -34   0   19.48    1.71
   9 -34   0   18.15    1.90
  10 -34   0   37.58    2.29
  10 -34   0   40.89    2.42
  10  34   0   40.35    2.62
 -10 -34   0   42.34    2.59
 -11 -34   0    0.05    1.27
  11  34   0   -1.83    1.28
  11 -34   0    1.54    0.80
  11 -34   0    1.41    0.97
  12  34   0    5.93    0.90
 -12 -34   0    7.99    1.08
  12  34   0    8.67    1.06
 -13 -34   0   20.53    1.17
   0 -35   0   -0.63    3.06
   0 -35   0    2.24    3.57
   0 -35   0    2.19    1.74
  -1 -35   0   38.66    4.13
   1 -35   0   39.00    4.44
   1 -35   0   34.14    2.50
  -1 -35   0   29.48    2.58
  -1 -35   0   37.46    4.82
   1 -35   0   32.16    3.95
  -2 -35   0   23.83    2.35
   2 -35   0   21.10    3.95
   2 -35   0   24.54    2.06
  -2 -35   0   21.30    4.27
  -2 -35   0   23.94    3.78
  -3 -35   0   54.93    3.52
   3 -35   0   57.29    3.23
   3 -35   0   59.09    5.16
   3 -35   0   57.53    3.51
  -3 -35   0   54.19    4.93
  -4 -35   0  149.70    8.36
  -4 -35   0  134.27    6.96
   4 -35   0  138.33    6.90
   4 -35   0  142.37    8.33
   5 -35   0   11.68    2.26
  -5 -35   0    8.79    2.02
   5 -35   0   13.16    1.79
  -5 -35   0    8.45    3.07
   5 -35   0   12.41    2.93
   6 -35   0    5.32    1.43
   6 -35   0    6.22    2.07
  -6 -35   0    6.52    1.89
   6  35   0    5.65    1.77
   7  35   0    3.23    1.69
  -7 -35   0    0.64    1.93
   7 -35   0    2.37    1.91
   8 -35   0    5.20    1.73
   8  35   0    5.92    1.64
   8 -35   0    6.35    1.50
   9  35   0   89.18    4.65
   9 -35   0   86.22    4.46
   9 -35   0   92.98    4.58
 -10 -35   0   21.19    1.78
  10  35   0   18.82    1.73
  10 -35   0   19.25    1.41
  10 -35   0   19.64    1.60
  11 -35   0   46.15    2.39
 -11 -35   0   56.13    2.61
  11 -35   0   39.91    2.29
  11  35   0   49.60    2.57
 -12 -35   0    6.13    0.89
   0 -36   0   55.08    4.91
   0 -36   0   51.67    3.28
   0 -36   0   58.68    5.20
  -1 -36   0    1.27    2.98
  -1 -36   0    0.20    1.69
   1 -36   0    0.65    1.64
  -1 -36   0   -0.82    3.67
   1 -36   0    3.66    3.35
   2 -36   0   62.78    3.58
   2 -36   0   64.91    3.81
   2 -36   0   63.58    5.43
  -2 -36   0   62.61    3.75
  -2 -36   0   70.05    5.34
  -2 -36   0   65.43    5.91
   3 -36   0   25.40    2.31
   3 -36   0   20.76    1.89
   3 -36   0   30.79    3.89
  -3 -36   0   26.26    3.69
  -3 -36   0   24.32    4.15
  -3 -36   0   19.55    2.18
  -4 -36   0  151.74    7.57
   4 -36   0  142.49    8.70
  -4 -36   0  164.11    8.93
   4 -36   0  152.59    7.51
   5 -36   0   19.01    1.87
   5 -36   0   15.25    2.35
  -5 -36   0   15.97    2.17
   6 -36   0   11.60    1.51
   6 -36   0   13.68    2.04
  -6 -36   0   12.64    2.06
   6  36   0   13.26    1.80
   7 -36   0   58.58    3.18
   7  36   0   51.52    3.22
  -7 -36   0   53.49    3.29
   7 -36   0   56.77    3.36
   8  36   0    7.96    1.58
   8 -36   0    8.79    1.70
   8 -36   0    9.51    1.45
   9  36   0    0.87    1.29
   9 -36   0   -0.21    1.33
   9 -36   0    0.49    1.13
  10 -36   0   29.20    1.82
  10  36   0   30.91    1.90
 -10 -36   0   31.00    2.02
  10 -36   0   26.92    1.67
  11 -36   0   13.64    1.03
 -11 -36   0   16.91    1.33
 -12 -36   0    4.81    0.71
   0 -37   0    4.25    3.03
   0 -37   0    0.77    1.67
   0 -37   0    5.48    3.43
   1 -37   0   65.58    3.71
   1 -37   0   67.76    5.51
  -1 -37   0   65.74    5.20
  -1 -37   0   72.20    5.85
  -1 -37   0   63.82    3.80
  -2 -37   0   31.02    2.53
  -2 -37   0   35.91    4.35
  -2 -37   0   31.15    4.00
   2 -37   0   30.92    2.65
   2 -37   0   32.77    2.31
   2 -37   0   35.59    4.06
  -3 -37   0   73.27    6.03
   3 -37   0   71.25    4.03
   3 -37   0   70.20    3.78
  -3 -37   0   72.15    4.07
  -4 -37   0   10.03    1.96
   4 -37   0   11.35    1.83
   5 -37   0   45.29    2.77
  -5 -37   0   45.37    2.96
   6 -37   0   52.17    3.24
   6 -37   0   48.87    2.77
  -6 -37   0   50.44    3.16
  -7 -37   0    3.25    1.64
   7 -37   0    1.30    1.61
   7 -37   0    1.27    1.37
   8 -37   0   10.41    1.60
   8 -37   0    7.78    1.32
   9 -37   0    1.89    0.97
   9 -37   0    2.39    1.21
  10 -37   0   42.82    2.30
  10 -37   0   50.23    2.42
  11 -37   0    1.01    0.54
 -11 -37   0    1.07    0.86
   0 -38   0  367.44   17.16
   1 -38   0  193.14    9.27
  -1 -38   0  188.44    9.17
   1 -38   0  188.73    9.11
  -2 -38   0  114.08    5.85
   2 -38   0  113.20    5.71
   2 -38   0  116.66    5.91
   3 -38   0   49.48    2.91
  -3 -38   0   53.68    3.24
   3 -38   0   55.10    3.25
  -4 -38   0   21.18    2.13
   4 -38   0   18.61    1.96
   5 -38   0   17.28    1.72
  -5 -38   0   17.84    2.00
  -6 -38   0    3.18    1.66
   6 -38   0    4.93    1.77
  -7 -38   0   18.54    1.85
   7 -38   0   20.80    1.90
   7 -38   0   19.41    1.68
   8 -38   0  156.00    7.44
   8 -38   0  166.13    7.54
  -8 -38   0  150.21    7.56
   9 -38   0   43.29    2.38
   9 -38   0   49.78    2.53
  10 -38   0   29.02    1.62
 -11 -38   0    2.26    0.71
   0 -39   0   -1.04    1.52
   1 -39   0   16.89    2.21
  -1 -39   0   19.20    2.02
   1 -39   0   20.36    1.85
   2 -39   0  106.33    5.41
   2 -39   0  102.27    5.18
  -2 -39   0  103.74    5.34
  -3 -39   0   65.08    3.72
   3 -39   0   67.72    3.73
  -4 -39   0    1.82    1.67
   4 -39   0    2.56    1.49
   5 -39   0   44.25    2.54
  -5 -39   0   42.72    2.76
  -6 -39   0    2.79    1.59
   6 -39   0    4.35    1.62
  -7 -39   0   -0.23    1.42
   7 -39   0   -0.36    1.13
   7 -39   0    1.25    1.42
   8 -39   0   13.69    1.42
  -8 -39   0   14.08    1.51
   8 -39   0   11.41    1.18
   9 -39   0    1.17    0.91
   9 -39   0   -1.02    0.68
  10 -39   0   41.36    2.09
   0 -40   0   12.06    1.98
   0 -40   0   10.06    1.63
   1 -40   0  183.45    9.03
   1 -40   0  192.21    8.88
  -1 -40   0  181.44    8.92
  -2 -40   0   23.24    2.06
   2 -40   0   21.80    2.10
  -3 -40   0   70.22    3.87
   3 -40   0   71.51    3.87
   4 -40   0   23.75    1.89
  -4 -40   0   23.35    2.02
   5 -40   0   71.72    3.91
  -5 -40   0   70.32    3.83
   6 -40   0   61.61    3.29
  -6 -40   0   60.17    3.40
   6 -40   0   65.59    3.46
   7 -40   0   67.79    3.43
  -7 -40   0   65.74    3.57
   7 -40   0   70.89    3.57
  -8 -40   0    7.42    1.24
   8 -40   0    9.72    1.15
   8 -40   0    6.62    0.92
   9 -40   0   91.98    4.66
  -9 -40   0  106.01    4.74
   0 -41   0    1.93    1.71
   0 -41   0    0.60    1.39
   1 -41   0   67.78    3.94
  -1 -41   0   73.66    3.82
   1 -41   0   71.38    3.70
  -2 -41   0   10.49    1.56
   2 -41   0    6.93    1.93
   2 -41   0    8.36    1.67
  -3 -41   0   83.10    4.42
   3 -41   0   87.98    4.43
  -4 -41   0  177.93    8.68
   4 -41   0  185.46    8.62
  -5 -41   0    2.23    1.35
   5 -41   0    2.26    1.53
  -6 -41   0   21.82    1.78
   6 -41   0   22.99    1.60
   6 -41   0   23.66    1.86
  -7 -41   0   22.03    1.62
   7 -41   0   23.62    1.64
   7 -41   0   20.57    1.43
  -8 -41   0   79.56    3.30
   8 -41   0   73.14    3.24
   9 -41   0    1.14    0.59
  -9 -41   0    1.43    0.71
   0 -42   0   19.69    1.98
   0 -42   0   18.53    1.58
  -1 -42   0  166.93    8.27
   1 -42   0  173.03    8.27
  -1 -42   0  173.43    8.16
   2 -42   0   28.98    2.40
  -2 -42   0   32.15    2.11
   2 -42   0   31.30    2.19
   3 -42   0    0.08    1.26
  -3 -42   0    0.19    1.27
  -4 -42   0    7.30    1.32
   4 -42   0    5.02    1.12
   5 -42   0   72.52    3.66
  -5 -42   0   66.27    3.57
   6 -42   0   67.88    3.45
  -6 -42   0   66.98    3.54
   6 -42   0   74.83    3.58
  -7 -42   0   90.75    4.29
   7 -42   0   96.13    4.29
   7 -42   0   80.82    4.15
  -8 -42   0    5.63    0.87
   8 -42   0    5.07    0.78
  -9 -42   0   62.38    2.99
   0 -43   0    0.27    1.42
  -1 -43   0   10.78    1.28
  -1 -43   0   11.28    1.61
   1 -43   0   10.11    1.55
   1 -43   0   11.65    1.71
  -2 -43   0    3.27    1.45
  -2 -43   0    1.33    1.16
   2 -43   0    1.64    1.49
   2 -43   0    0.82    1.24
   3 -43   0   87.09    4.33
  -3 -43   0   87.83    4.36
  -4 -43   0   13.52    1.36
   5 -43   0   10.70    1.13
   5 -43   0   12.98    1.39
  -5 -43   0   10.45    1.22
   6 -43   0    1.42    0.74
  -6 -43   0    2.10    0.91
   6 -43   0    1.69    1.01
  -7 -43   0   10.54    0.99
   7 -43   0   12.49    1.01
   8 -43   0   10.02    0.75
  -8 -43   0   10.80    0.82
  -8 -43   0   12.20    0.86
   0 -44   0  230.40   10.78
   0 -44   0  228.08   10.76
  -1 -44   0   26.89    1.88
   1 -44   0   21.87    1.77
   1 -44   0   26.16    1.91
   2 -44   0   24.42    1.74
  -2 -44   0   27.92    1.92
   2 -44   0   26.31    1.95
  -2 -44   0   27.08    1.66
   3 -44   0   19.75    1.38
  -3 -44   0   17.92    1.41
  -3 -44   0   21.73    1.67
  -4 -44   0   61.72    3.13
  -5 -44   0   26.92    1.61
   5 -44   0   24.65    1.55
  -6 -44   0   85.64    4.06
  -6 -44   0   79.26    3.97
   6 -44   0   85.10    4.02
  -7 -44   0    1.52    0.65
  -7 -44   0    1.12    0.53
   7 -44   0    1.23    0.55
   0 -45   0    0.35    1.14
   0 -45   0    0.93    1.06
  -1 -45   0    4.01    1.13
   1 -45   0    3.48    1.21
  -1 -45   0    3.83    1.16
   1 -45   0    3.54    1.06
   2 -45   0  181.96    8.57
  -2 -45   0  183.62    8.65
   2 -45   0  185.58    8.65
  -3 -45   0    2.11    0.76
  -3 -45   0    2.32    1.06
  -4 -45   0  165.00    7.86
   4 -45   0  173.03    7.86
   5 -45   0    2.34    0.80
  -5 -45   0    1.78    0.62
   6 -45   0   44.46    2.33
  -6 -45   0   50.36    2.39
   0 -46   0   43.69    2.35
   0 -46   0   45.43    2.42
   1 -46   0   44.08    2.42
   1 -46   0   47.79    2.55
  -1 -46   0   48.60    2.52
  -1 -46   0   50.25    2.51
  -2 -46   0    2.81    0.95
   2 -46   0    2.73    0.66
   2 -46   0    1.78    0.96
  -2 -46   0    3.12    0.92
   3 -46   0    6.26    0.74
  -3 -46   0    8.18    0.95
   5 -46   0    0.51    0.60
   0 -47   0   -0.61    0.77
   0 -47   0    0.42    0.65
   1 -47   0   15.81    1.15
  -1 -47   0   14.88    1.12
  -1 -47   0   15.80    1.07
  -2 -47   0   43.22    2.16
  -2 -47   0   40.26    2.17
  -3 -47   0    0.25    0.62
  -3 -47   0    0.90    0.63
  -4 -47   0  106.92    4.70
   4 -47   0   93.77    4.68
   0 -48   0   44.03    2.19
  -1 -48   0   10.06    0.76
   1 -48   0    8.85    0.76
  -2 -48   0   12.16    0.80
  18   0  -1    0.13    1.31
  17   0  -1   -1.88    1.03
  17   0  -1   -0.84    2.27
  16   0  -1   -1.49    3.08
  16   0  -1    1.73    1.60
  15   0  -1   -1.00    3.68
  14   0  -1   -2.34    1.93
  14   0  -1   -1.64    7.01
  14   0  -1    0.54    3.81
  13   0  -1   -3.15    3.82
  13   0  -1   -1.66    1.87
  13   0  -1   -5.47    7.90
  12   0  -1   -0.30    3.30
  12   0  -1    7.56    7.57
  12   0  -1    0.26    1.57
  11   0  -1    0.95    1.40
  11   0  -1    0.43    7.36
  11   0  -1    2.28    3.01
  11   0  -1    3.84    3.32
  10   0  -1   -1.52    2.40
  10   0  -1    0.51    1.23
  10   0  -1    2.01    3.02
  10   0  -1    1.74    5.73
   9   0  -1    0.95    1.89
   9   0  -1    2.68    2.65
   9   0  -1   -3.54    5.29
   8   0  -1    6.36    3.92
   8   0  -1   -0.34    2.42
   7   0  -1   -0.16    3.14
   7   0  -1    1.34    2.00
   6   0  -1    0.69    2.26
   6   0  -1   -0.71    1.51
   5   0  -1    0.80    1.36
   5   0  -1    2.77    1.96
   4   0  -1    1.28    0.51
   3   0  -1    0.17    0.33
   2   0  -1   -0.04    0.20
   2   0  -1    0.79    0.41
   1   0  -1    0.40    0.22
   0   0   1    0.61    0.28
   1   0   1    0.58    0.47
   2   0   1    2.36    0.84
   3   0   1    0.26    1.12
   3   0   1    0.57    1.31
   4   0   1    3.70    2.11
   4   0   1   -0.29    1.23
   4   0   1    0.32    1.44
   5   0   1   -1.72    2.43
   5   0   1   -0.14    1.47
   6   0   1    3.99    3.12
   6   0   1    1.39    1.76
   7   0   1    3.62    2.25
   7   0   1    5.11    4.14
   8   0   1    2.56    2.44
   8   0   1    4.70    4.80
   9   0   1    1.70    1.00
   9   0   1   -1.19    1.98
   9   0   1    2.68    2.69
   9   0   1   -1.29    5.55
  10   0   1    1.36    1.13
  10   0   1    2.07    2.54
  10   0   1   -0.39    6.30
  11   0   1   -8.24    6.87
  11   0   1   -0.19    1.42
  11   0   1   -1.67    2.94
  12   0   1    8.69    7.03
  12   0   1   -0.14    1.48
  12   0   1    2.88    3.32
  13   0   1    5.26    3.64
  14   0   1    0.80    1.73
  14   0   1   -0.92    3.48
  14   0   1    1.20    1.74
  15   0   1    0.82    1.42
  15   0   1   -0.92    3.08
  16   0   1   -1.39    2.48
  17   0   1    2.04    1.80
  17   0   1   -1.29    1.60
  18   0   1   -1.30    0.85
  18  -1  -1    5.73    1.29
  18   1  -1    4.84    1.46
  17   1  -1    0.81    1.12
  17  -1  -1    0.13    0.98
  17   1  -1   -0.55    2.36
  17  -1  -1    0.44    2.16
  16   1  -1    2.60    1.73
  16   1  -1    1.81    3.14
  16  -1  -1    5.48    1.63
  15  -1  -1   35.00    4.36
  15   1  -1   34.66    4.46
  14  -1  -1    2.41    1.86
  14  -1  -1    1.51    3.62
  14   1  -1    4.12    3.77
  14   1  -1   -3.82    6.89
  13  -1  -1    5.92    1.86
  13  -1  -1    2.38    3.81
  13   1  -1    4.58    1.77
  13   1  -1    2.70    3.75
  13   1  -1    6.53    8.21
  12   1  -1   10.17    1.80
  12   1  -1   11.53    7.73
  12  -1  -1   10.49    1.82
  12   1  -1    7.61    3.55
  12   1  -1   13.71    3.89
  11   1  -1  284.98   13.10
  11  -1  -1  294.06   14.81
  11  -1  -1  275.52   13.11
  11   1  -1  280.31   14.81
  11   1  -1  265.19   13.86
  11   1  -1  265.10   17.84
  10  -1  -1   27.84    3.78
  10  -1  -1   27.06    1.90
  10   1  -1   26.86    1.90
  10   1  -1   24.41    3.01
  10  -1  -1   28.51    6.70
  10   1  -1   30.05    6.52
  10   1  -1   29.27    3.72
   9   1  -1   14.59    5.68
   9   1  -1   14.29    2.24
   9  -1  -1   17.44    5.57
   9   1  -1   19.51    3.25
   9  -1  -1   23.15    3.12
   8   1  -1  362.22   17.98
   8  -1  -1  389.29   18.05
   8  -1  -1  354.28   19.19
   8   1  -1  353.50   19.13
   7   1  -1    7.60    2.14
   7  -1  -1    5.64    1.94
   7  -1  -1    3.98    3.53
   7   1  -1    7.09    3.50
   6  -1  -1   33.07    3.42
   6  -1  -1   34.21    2.71
   6   1  -1   32.13    3.42
   6   1  -1   34.61    2.70
   5  -1  -1  601.43   27.88
   5   1  -1  622.89   28.11
   5  -1  -1  606.44   28.49
   5  -1  -1  617.00   28.27
   5   1  -1  585.63   28.48
   4   1  -1 2790.47  128.91
   4  -1  -1 2898.07  129.25
   4  -1  -1 2857.94  128.96
   3  -1  -1   72.53    3.50
   3   1  -1   74.13    3.45
   2  -1  -1   49.09    2.34
   2   1  -1   63.66    2.49
   2  -1  -1   65.31    2.50
  -1  -1   1    0.26    0.15
   1   1  -1    0.41    0.23
   1  -1  -1    0.14    0.28
   0   1   1   48.60    2.35
   1   1   1  724.73   32.36
   1  -1   1  706.86   32.20
   1   1   1  673.68   32.50
   2   1   1  141.38    6.55
   2  -1   1  129.98    6.47
   2   1   1  139.03    6.78
   2  -1   1  134.28    6.32
   3  -1   1    9.04    0.87
   3   1   1   12.08    1.58
   3  -1   1    8.38    1.33
   4   1   1  703.55   33.60
   4  -1   1  724.38   33.25
   4   1   1  745.81   33.36
   4   1   1  714.37   33.27
   4  -1   1  685.65   33.59
   4  -1   1  696.88   33.29
   4  -1   1  733.66   33.04
   5  -1   1  159.96    9.21
   5   1   1  177.67    8.70
   5  -1   1  186.02    8.70
   5   1   1  156.63    9.21
   6  -1   1  205.97   10.81
   6  -1   1  192.33    9.83
   6   1   1  189.60    9.86
   6   1   1  201.17   10.82
   7  -1   1  110.85    7.59
   7   1   1  102.18    7.49
   7   1   1  105.00    6.06
   7  -1   1  100.14    6.00
   8   1   1  153.61   10.21
   8   1   1  141.21    8.05
   8  -1   1  146.89    8.07
   8  -1   1  138.52   10.04
   9   1   1  114.04    5.43
   9   1   1  107.32    9.13
   9   1   1  121.14    7.08
   9   1   1  102.61    6.00
   9  -1   1  111.31    5.41
   9  -1   1  121.31    9.39
  10   1   1   77.40    4.05
  10   1   1   83.09    8.91
  10   1   1   89.75    5.94
  10  -1   1   79.43    4.08
  10   1   1   82.81    5.09
  11   1   1   40.58    3.98
  11   1   1   41.67    2.59
  11  -1   1   43.69    2.61
  12  -1   1   31.41    3.97
  12  -1   1   30.07    2.24
  12   1   1   31.68    3.95
  12   1   1   31.41    2.19
  13  -1   1   65.06    5.22
  13   1   1   55.54    5.12
  14  -1   1   55.92    4.63
  14  -1   1   47.52    3.14
  14   1   1   55.12    4.66
  14  -1   1   46.77    3.18
  14   1   1   53.87    3.26
  15   1   1   13.30    1.77
  15  -1   1   16.62    3.38
  15   1   1   11.86    1.69
  15  -1   1   14.21    1.65
  15   1   1   19.70    3.73
  16  -1   1   19.78    2.86
  16   1   1   23.85    3.02
  17   1   1    3.63    1.79
  17   1   1    2.38    1.67
  17  -1   1   -0.77    1.50
  18   1   1   12.17    1.15
  18   2  -1   37.19    2.40
  18  -2  -1   26.71    2.07
  17  -2  -1    2.99    2.08
  17   2  -1    2.81    1.13
  17   2  -1    0.48    2.38
  16   2  -1    2.20    3.07
  16  -2  -1    6.28    1.56
  16   2  -1    3.92    1.70
  15   2  -1    2.26    3.49
  14   2  -1    5.46    3.71
  14  -2  -1    0.39    1.86
  13   2  -1  130.90    6.58
  13  -2  -1  131.40    6.54
  13   2  -1  125.21    7.75
  13   2  -1  118.31   12.11
  12   2  -1  102.51    5.23
  12   2  -1   98.78    6.35
  12   2  -1  103.98   11.07
  12   2  -1  106.61    7.24
  12  -2  -1   96.93    5.17
  11   2  -1  143.85   12.54
  11   2  -1  139.95    7.78
  11  -2  -1  136.82    6.86
  11   2  -1  138.98    6.84
  11   2  -1  159.75    8.92
  10  -2  -1 1800.47   82.23
  10   2  -1 1764.81   82.67
  10   2  -1 1838.96   85.52
  10   2  -1 1799.09   83.61
  10  -2  -1 1870.65   83.51
   9   2  -1 2015.50   90.46
   9   2  -1 1914.29   89.59
   9  -2  -1 2016.94   90.40
   9   2  -1 1938.12   91.69
   8   2  -1  850.45   41.25
   8   2  -1  871.08   42.31
   8  -2  -1  899.84   40.97
   8  -2  -1  891.46   41.24
   7   2  -1  585.65   28.22
   7   2  -1  575.69   27.60
   7  -2  -1  587.71   27.48
   6   2  -1   12.61    2.02
   6  -2  -1   11.15    1.82
   6   2  -1   11.49    2.90
   5  -2  -1   13.90    1.10
   5   2  -1   13.39    2.28
   5  -2  -1   11.06    1.66
   4   2  -1  152.33    7.56
   4  -2  -1  158.13    7.38
   4  -2  -1  146.02    7.08
   3  -2  -1  477.64   22.99
   3   2  -1  556.78   23.14
   3   2  -1  498.58   22.90
   3  -2  -1  509.63   23.15
   2   2  -1    9.90    0.49
   1  -2  -1 6615.71  301.05
   0   2   1  879.67   41.47
   0   2   1  965.82   41.55
   0  -2   1  927.61   41.53
   1   2   1 1635.19   74.49
   1  -2   1 1659.14   74.35
   1   2   1 1522.80   74.63
   2  -2   1   13.09    0.89
   2   2   1   12.50    1.18
   2   2   1   15.96    1.73
   3   2   1  198.73   10.12
   3  -2   1  211.76    9.75
   3   2   1  205.67    9.86
   3  -2   1  199.94    9.55
   4  -2   1    1.34    1.23
   4   2   1    1.31    2.17
   4   2   1    1.91    1.69
   4  -2   1    0.98    0.80
   5   2   1  160.74    8.81
   5  -2   1  159.49    8.08
   5  -2   1  160.07    7.78
   6   2   1  121.27    6.58
   6  -2   1  118.25    6.57
   6   2   1  127.61    7.52
   7   2   1   10.53    2.34
   7   2   1   13.64    3.90
   7  -2   1   13.48    2.32
   8  -2   1   49.62    4.05
   8   2   1   48.40    6.04
   8   2   1   45.46    4.11
   9   2   1   38.44    3.12
   9   2   1   49.87    4.14
   9   2   1   47.86    6.70
   9  -2   1   38.94    2.34
   9   2   1   42.78    2.33
  10   2   1   16.85    2.81
  10   2   1   12.65    5.92
  10   2   1   14.93    1.47
  10   2   1   13.44    3.30
  10  -2   1   12.97    1.44
  11   2   1   -0.45    7.16
  11  -2   1    1.42    1.31
  11   2   1   -0.55    2.98
  11   2   1   -0.16    1.25
  12  -2   1   34.46    2.32
  12   2   1   35.83    4.25
  12   2   1   26.58    8.32
  13   2   1  160.32    8.80
  13   2   1  144.10    7.78
  13  -2   1  162.33    7.60
  14  -2   1   23.17    2.24
  14   2   1   27.34    2.46
  14   2   1   30.45    4.12
  14  -2   1   28.86    2.21
  15  -2   1   55.63    4.46
  15   2   1   53.00    3.16
  15  -2   1   44.90    2.89
  15   2   1   48.36    3.09
  16   2   1   47.91    3.82
  16  -2   1   37.70    3.42
  17  -2   1    3.84    1.49
  17   2   1    2.66    1.80
  17   2   1    1.46    1.70
  18   2   1    1.39    0.82
  18   3  -1   -1.65    1.43
  18  -3  -1    1.42    1.02
  17  -3  -1   11.58    2.18
  17   3  -1   12.32    1.41
  17   3  -1   11.94    2.69
  16   3  -1   39.72    3.77
  16   3  -1   35.70    2.53
  15   3  -1  145.87    8.35
  14   3  -1    1.06    7.25
  14   3  -1    1.89    3.83
  14  -3  -1    1.92    1.71
  14  -3  -1    4.22    7.35
  13   3  -1    4.72    3.73
  13   3  -1    1.05    7.87
  13  -3  -1    5.41    1.77
  13   3  -1    4.16    1.87
  12   3  -1   44.20    9.24
  12  -3  -1   40.69    2.67
  12   3  -1   42.63    5.04
  12   3  -1   36.34    4.36
  12   3  -1   40.40    2.75
  11   3  -1  212.38   10.56
  11  -3  -1  199.73    9.72
  11   3  -1  212.25   11.61
  11   3  -1  213.66   14.79
  10  -3  -1    8.45    2.97
  10   3  -1    0.16    3.41
  10   3  -1   -1.00    2.54
  10  -3  -1    3.21    1.17
  10  -3  -1    4.94    1.26
  10   3  -1   -0.67    6.34
   9   3  -1   48.05    3.34
   9   3  -1   46.88    4.43
   9  -3  -1   44.28    4.04
   9   3  -1   47.48    6.67
   9  -3  -1   49.27    2.64
   8   3  -1  335.43   17.71
   8   3  -1  340.31   16.70
   8  -3  -1  340.07   16.55
   8  -3  -1  335.57   16.31
   7   3  -1  180.26    9.43
   7   3  -1  179.36   10.24
   7  -3  -1  184.97    9.32
   6   3  -1   51.67    4.18
   6  -3  -1   53.55    3.38
   5  -3  -1   40.43    2.58
   5  -3  -1   37.88    2.20
   5   3  -1   38.83    3.08
   4   3  -1   87.14    4.61
   4  -3  -1   83.80    4.31
   4  -3  -1   80.79    4.07
   3  -3  -1  215.23    9.77
   3  -3  -1  202.59    9.63
   2  -3  -1  271.38   12.52
   1  -3  -1  131.55    6.21
   0   3   1   20.16    1.06
   0  -3   1   18.61    1.05
   1  -3   1 1484.14   67.81
   1   3   1 1546.60   67.93
   1   3   1 1410.29   68.06
   2   3   1  261.47   11.94
   2  -3   1  250.58   11.72
   2   3   1  250.70   12.14
   3   3   1 9999.00  442.35
   3  -3   1 9730.95  442.06
   3   3   1 9313.78  442.49
   4   3   1  619.53   30.64
   4  -3   1  647.44   30.04
   4  -3   1  657.03   30.25
   4   3   1  685.21   30.46
   5   3   1  347.89   17.87
   5  -3   1  368.78   17.34
   5  -3   1  369.35   17.09
   6  -3   1    0.50    1.64
   6   3   1    2.17    3.03
   6  -3   1    3.14    1.24
   7  -3   1   99.91    5.78
   7   3   1  100.72    7.23
   7   3   1   98.36    5.90
   8   3   1   21.50    3.06
   8   3   1   19.96    5.06
   9   3   1    0.82    1.01
   9   3   1    0.94    5.47
   9  -3   1    1.25    0.97
   9   3   1   -2.24    2.95
   9   3   1    0.32    1.99
  10   3   1  116.68    5.80
  10   3   1  126.46    7.57
  10  -3   1  117.59    5.75
  10   3   1  137.15   10.81
  10   3   1  114.75    6.59
  11  -3   1  103.70    5.44
  11   3   1  110.84    6.51
  11   3   1  122.51   10.84
  11   3   1  113.08    5.45
  12   3   1  220.91   15.70
  12  -3   1  210.16   10.01
  12   3   1  209.11   11.04
  13   3   1  181.68    9.76
  13  -3   1  158.34    8.63
  13   3   1  179.13    8.74
  13  -3   1  188.26    8.55
  14   3   1  181.64    8.98
  14   3   1  175.93    7.89
  15   3   1    8.31    1.71
  15  -3   1    8.61    2.86
  15   3   1    7.31    3.57
  15   3   1    7.13    1.78
  16   3   1    8.86    1.29
  16   3   1    7.11    2.85
  16  -3   1    7.05    2.27
  17  -3   1    5.98    1.48
  17   3   1    9.24    1.90
  17   3   1    5.46    1.92
  18   3   1   -0.05    0.76
  18  -3   1   -0.19    0.74
  18  -4  -1    5.60    1.04
  18   4  -1   14.31    1.67
  17  -4  -1   20.31    2.39
  17   4  -1   27.57    1.88
  16  -4  -1   47.65    3.06
  16  -4  -1   53.23    4.18
  16   4  -1   56.07    3.30
  16   4  -1   60.62    4.21
  15   4  -1   -2.74    2.05
  15  -4  -1    0.04    1.77
  15   4  -1    1.23    3.32
  14   4  -1   31.44    7.93
  14  -4  -1   32.33    7.91
  14  -4  -1   32.44    2.59
  14   4  -1   35.52    4.30
  13   4  -1    3.08    6.92
  13  -4  -1    0.27    1.74
  13  -4  -1   -2.58    7.47
  13   4  -1    1.48    3.51
  13   4  -1    1.64    3.48
  12   4  -1   20.41    1.99
  12   4  -1   25.94    4.38
  12  -4  -1   17.54    2.00
  12  -4  -1   23.93    8.25
  12   4  -1   13.74    7.59
  12   4  -1   19.39    3.75
  12  -4  -1   18.21    3.67
  11   4  -1    6.57    3.75
  11  -4  -1    5.69    1.50
  11   4  -1    0.41    6.91
  11  -4  -1    8.65    2.94
  11   4  -1    5.46    2.85
  11  -4  -1    6.62    6.65
  10   4  -1   86.73    9.20
  10   4  -1   97.70    6.55
  10   4  -1   89.28    5.36
  10  -4  -1   92.49    4.56
  10  -4  -1   88.19    5.31
  10  -4  -1   88.86    4.55
  10  -4  -1   93.30    4.60
   9  -4  -1   27.48    3.02
   9   4  -1   32.31    5.72
   9  -4  -1   26.46    3.37
   9  -4  -1   30.55    1.87
   9   4  -1   26.29    2.58
   9   4  -1   29.37    3.61
   9  -4  -1   31.98    2.62
   8   4  -1   59.88    5.49
   8  -4  -1   61.87    3.83
   8  -4  -1   53.50    4.05
   8   4  -1   50.48    4.23
   7   4  -1    2.42    3.15
   7  -4  -1    0.97    1.68
   7   4  -1   -0.41    2.04
   6  -4  -1   -0.36    0.97
   6   4  -1   -0.34    2.59
   6  -4  -1    0.71    1.48
   5  -4  -1  132.68    6.75
   5   4  -1  135.80    7.23
   5  -4  -1  135.66    6.54
   4   4  -1    0.69    1.63
   4  -4  -1    2.03    1.51
   4  -4  -1    1.81    1.07
   4  -4  -1    2.12    0.78
   3  -4  -1  316.98   14.12
   3  -4  -1  294.46   14.03
   2  -4  -1 1656.62   75.51
   1  -4  -1  323.97   15.00
   0  -4   1  965.04   44.92
   0  -4   1 1002.78   44.90
   0   4   1  983.01   44.91
   1   4   1 1353.89   59.98
   1  -4   1 1272.01   59.90
   1  -4   1 1331.82   59.94
   2  -4   1  242.93   12.17
   2  -4   1  246.22   11.89
   2   4   1  252.17   12.18
   2   4   1  265.26   12.00
   2  -4   1  258.29   11.78
   3  -4   1    1.17    1.23
   3  -4   1    2.29    0.71
   3   4   1    1.78    1.59
   3  -4   1    1.38    2.05
   3   4   1    2.46    2.04
   4  -4   1  149.65    7.02
   4   4   1  133.66    7.71
   5  -4   1   32.02    2.15
   5   4   1   38.83    3.70
   6   4   1   54.28    4.82
   6  -4   1   60.35    3.46
   7  -4   1  383.73   18.69
   7   4   1  435.08   20.40
   8   4   1  165.49   10.59
   9   4   1  199.46   10.05
   9   4   1  187.42   12.13
   9  -4   1  173.09    8.94
   9   4   1  181.93    8.42
   9  -4   1  174.80    8.37
   9   4   1  169.68    8.91
  10  -4   1    7.87    2.63
  10   4   1    7.45    1.35
  10  -4   1    7.72    1.20
  10   4   1    7.82    2.55
  10   4   1    8.83    3.56
  10   4   1   12.69    6.47
  10  -4   1   12.04    6.57
  11  -4   1   10.18    1.53
  11  -4   1    9.05    3.08
  11   4   1   14.33    3.19
  11   4   1   16.92    7.61
  11  -4   1    4.47    6.76
  11   4   1   12.10    3.72
  12   4   1   10.12    3.53
  12   4   1   12.96    7.64
  12  -4   1    2.94    6.99
  12  -4   1    8.85    1.61
  13   4   1   79.50    4.76
  13  -4   1   87.32    4.48
  13   4   1   88.01    5.82
  14  -4   1    4.49    1.48
  14   4   1    5.44    1.95
  14   4   1    3.37    3.52
  14  -4   1    6.46    3.18
  15   4   1    1.98    1.73
  15   4   1   -0.31    1.61
  15  -4   1   -0.48    2.70
  16   4   1   36.22    2.17
  16  -4   1   27.83    2.89
  17   4   1   64.67    3.47
  17  -4   1   61.04    3.37
  17   4   1   55.40    3.54
  17  -5  -1    4.60    1.81
  17   5  -1    5.32    1.27
  16   5  -1   41.06    3.64
  16   5  -1   37.73    2.69
  16  -5  -1   42.91    3.63
  16  -5  -1   34.97    2.34
  16  -5  -1   32.39    3.36
  15   5  -1   10.67    3.37
  15  -5  -1    7.53    1.79
  15  -5  -1    8.97    3.38
  15   5  -1    5.05    2.08
  14   5  -1   32.57    4.03
  14   5  -1   26.93    7.26
  14  -5  -1   21.00    7.09
  14  -5  -1   29.33    2.47
  14  -5  -1   26.03    4.05
  13   5  -1   14.90    3.89
  13  -5  -1   15.00    7.21
  13  -5  -1   12.32    2.06
  13   5  -1   11.95    7.30
  13  -5  -1   14.40    3.55
  13   5  -1   12.72    3.70
  12  -5  -1   19.96    3.61
  12   5  -1   25.73    7.77
  12   5  -1   26.98    4.42
  12  -5  -1   20.26    2.08
  12   5  -1   17.89    3.50
  12  -5  -1   28.79    8.14
  11   5  -1    7.72    3.70
  11  -5  -1    9.43    1.54
  11  -5  -1    6.53    2.92
  11   5  -1   11.50    3.01
  11  -5  -1    2.89    6.57
  11   5  -1   13.72    7.46
  10  -5  -1  291.83   16.83
  10   5  -1  265.96   14.38
  10  -5  -1  268.45   12.70
  10  -5  -1  274.61   12.73
  10   5  -1  303.44   16.81
  10  -5  -1  268.96   12.69
  10  -5  -1  266.34   13.22
  10   5  -1  280.62   13.27
   9  -5  -1  247.35   12.20
   9   5  -1  246.45   12.77
   9  -5  -1  241.24   11.28
   9  -5  -1  244.39   14.32
   9  -5  -1  237.32   11.68
   9   5  -1  264.36   14.33
   9   5  -1  235.25   11.68
   8   5  -1  504.00   24.60
   8  -5  -1  512.45   24.81
   8   5  -1  498.60   23.75
   8  -5  -1  488.23   23.43
   8  -5  -1  475.83   23.24
   7  -5  -1  197.84   10.80
   7   5  -1  204.85   10.82
   7  -5  -1  195.76    9.86
   7  -5  -1  189.67    9.69
   6  -5  -1   90.90    4.86
   6  -5  -1   93.40    5.14
   6   5  -1   96.94    5.77
   6  -5  -1  100.37    5.86
   5  -5  -1   55.40    3.89
   5  -5  -1   51.00    3.25
   5  -5  -1   57.89    3.06
   5   5  -1   58.98    3.78
   4  -5  -1 3097.08  135.69
   4  -5  -1 2777.31  135.43
   4  -5  -1 2886.37  135.36
   3  -5  -1 2482.80  113.20
   2  -5  -1    3.79    0.48
   0  -5   1  109.33    5.41
   0   5   1  117.52    5.36
   0  -5   1  123.65    5.36
   0  -5   1  106.71    5.36
   1  -5   1  247.21   11.81
   1  -5   1  252.10   11.83
   1   5   1  269.10   11.88
   2   5   1  189.03    9.14
   2  -5   1  177.19    9.16
   2  -5   1  204.44    8.75
   2   5   1  184.48    8.91
   2  -5   1  169.41    8.78
   3  -5   1 2320.27  109.56
   3   5   1 2408.76  109.37
   3  -5   1 2257.89  109.19
   3   5   1 2367.89  109.52
   3  -5   1 2526.40  109.10
   4   5   1 1562.41   72.80
   4  -5   1 1557.41   72.86
   4  -5   1 1594.53   72.22
   5  -5   1  181.34    9.67
   5   5   1  176.42    9.48
   5  -5   1  176.73    8.61
   6   5   1   -0.62    3.02
   6  -5   1    1.30    1.15
   6  -5   1    1.18    3.29
   7   5   1   83.26    6.54
   7  -5   1   82.55    6.40
   7  -5   1   78.90    4.48
   8  -5   1  149.76   10.25
   8   5   1  150.17    9.92
   9  -5   1   22.76    6.08
   9   5   1   27.25    6.17
   9   5   1   22.60    1.61
   9  -5   1   20.76    1.50
   9  -5   1   21.24    1.48
   9   5   1   15.52    2.39
   9  -5   1   19.61    2.47
  10  -5   1    5.50    2.53
  10  -5   1    4.23    1.25
  10  -5   1   -0.76    6.16
  10   5   1    5.37    2.49
  11  -5   1   91.13    6.17
  11   5   1  104.40   10.43
  11  -5   1  103.51    5.14
  11   5   1  110.85    7.34
  11   5   1  103.66    6.19
  11  -5   1  123.62   10.62
  12  -5   1   10.42    3.46
  12  -5   1   25.81    7.51
  12   5   1   17.86    3.41
  12   5   1   11.19    7.15
  12  -5   1   18.51    1.80
  13  -5   1   33.69    3.92
  13   5   1   37.94    2.95
  13  -5   1   39.25    2.55
  13   5   1   36.07    4.16
  14  -5   1    6.10    1.41
  14   5   1   10.05    3.44
  14  -5   1    5.56    3.03
  14   5   1    3.85    1.94
  14  -5   1    2.05    3.29
  15  -5   1   48.84    4.04
  15   5   1   54.70    3.27
  16  -5   1    9.99    2.09
  16   5   1   10.83    1.43
  16   5   1   13.48    1.44
  17  -5   1    2.30    1.60
  17  -5   1    2.58    1.13
  17   5   1    2.25    1.66
  17   6  -1    2.12    1.27
  17  -6  -1    2.58    1.55
  16  -6  -1   17.74    2.88
  16  -6  -1   11.15    2.48
  16   6  -1   12.14    2.00
  16   6  -1   15.96    2.93
  15  -6  -1    2.95    1.73
  15   6  -1    1.20    2.01
  15   6  -1    1.58    3.07
  15  -6  -1    1.99    3.19
  14  -6  -1   16.95    3.73
  14   6  -1   12.56    6.55
  14  -6  -1    7.22    6.42
  14   6  -1   12.11    3.48
  14  -6  -1   14.20    2.09
  13  -6  -1   27.60    3.74
  13  -6  -1   19.51    7.06
  13   6  -1   23.75    7.65
  13   6  -1   30.46    4.54
  13   6  -1   28.01    3.89
  13  -6  -1   27.52    2.36
  12   6  -1   20.06    4.37
  12  -6  -1   31.21    3.65
  12   6  -1   27.89    7.84
  12  -6  -1   22.35    2.16
  12  -6  -1   27.44    8.06
  12   6  -1   22.59    3.47
  11   6  -1  191.45    9.74
  11   6  -1  198.08   13.68
  11   6  -1  191.39   11.07
  11  -6  -1  182.44    8.99
  11  -6  -1  198.12    9.77
  11  -6  -1  189.92    9.05
  11  -6  -1  192.48   13.53
  10   6  -1  636.06   30.30
  10  -6  -1  562.98   26.70
  10  -6  -1  610.91   27.20
  10   6  -1  622.32   28.45
  10  -6  -1  578.30   26.73
  10  -6  -1  571.09   26.69
  10  -6  -1  590.08   30.06
  10   6  -1  597.29   27.20
   9   6  -1  486.44   23.31
   9  -6  -1  519.09   23.34
   9  -6  -1  496.84   22.98
   9  -6  -1  538.69   25.80
   9  -6  -1  488.28   22.97
   9   6  -1  518.08   24.42
   9   6  -1  523.35   25.74
   9  -6  -1  506.47   23.83
   8  -6  -1  698.81   32.75
   8  -6  -1  683.39   34.03
   8   6  -1  686.71   33.27
   8   6  -1  740.41   34.11
   7  -6  -1    6.13    3.37
   7   6  -1    6.39    3.10
   7  -6  -1    5.10    1.75
   7  -6  -1    5.19    1.72
   6  -6  -1  814.21   37.89
   6  -6  -1  787.21   37.72
   6  -6  -1  839.33   38.44
   6   6  -1  876.90   38.44
   5  -6  -1   20.08    1.71
   5  -6  -1   18.86    1.55
   5  -6  -1   21.85    2.55
   4   6  -1  134.06    6.43
   4  -6  -1  113.50    6.03
   4  -6  -1  123.95    6.03
   4  -6  -1  134.69    6.44
   2  -6  -1  820.76   39.31
   2  -6  -1  892.27   39.28
  -1  -6   1   13.34    0.97
  -1  -6   1    9.33    0.84
   0  -6   1 1029.45   45.42
   0  -6   1  953.00   45.44
   0   6   1  998.90   45.42
   0  -6   1  995.35   45.50
   1  -6   1   19.63    1.19
   1  -6   1   20.60    1.27
   1   6   1   19.39    1.29
   1  -6   1   16.87    1.17
   2   6   1 1087.29   49.96
   2   6   1 1090.86   49.79
   2  -6   1 1051.64   49.96
   2  -6   1 1163.12   49.67
   2  -6   1 1024.75   49.64
   3   6   1  233.79   11.18
   3  -6   1  236.73   10.63
   3   6   1  230.36   10.96
   3  -6   1  205.64   10.69
   3  -6   1  226.32   11.22
   4  -6   1    0.98    0.92
   4   6   1    3.49    2.09
   4  -6   1    4.14    2.36
   5  -6   1   83.96    5.74
   5   6   1   98.47    5.81
   5  -6   1   86.51    4.62
   6  -6   1    5.00    1.28
   6   6   1    4.17    2.88
   6  -6   1    8.59    3.37
   7  -6   1  127.99    8.44
   7  -6   1  123.80    6.51
   7   6   1  131.04    8.31
   8  -6   1   50.29    3.48
   8   6   1   51.77    6.08
   8  -6   1   56.58    6.12
   9  -6   1   21.37    1.51
   9   6   1   22.49    2.46
   9  -6   1   23.36    5.65
   9  -6   1   23.80    2.47
   9  -6   1   20.56    1.49
   9   6   1   23.09    5.83
  10  -6   1   17.78    6.41
  10  -6   1   14.08    1.40
  10  -6   1   11.63    2.72
  10   6   1   15.93    2.64
  10   6   1   12.55    6.03
  11  -6   1    2.26    1.34
  11   6   1    4.00    2.88
  11  -6   1    4.74    6.42
  11   6   1    2.07    6.91
  11  -6   1    0.52    2.78
  12  -6   1    1.22    3.17
  12  -6   1    4.22    1.42
  12   6   1    2.29    3.21
  13   6   1   -0.47    3.31
  13  -6   1   -3.25    3.16
  13   6   1   -0.78    1.97
  13  -6   1    1.64    1.59
  14  -6   1   47.15    4.42
  14  -6   1   57.80    4.57
  14   6   1   53.81    3.58
  14   6   1   59.94    4.66
  14  -6   1   59.31    3.26
  15  -6   1    3.92    2.41
  15   6   1    3.87    1.69
  16   6   1   12.77    1.63
  16   6   1   16.28    1.53
  16  -6   1   12.43    1.98
  17   6   1    1.71    1.59
  17  -6   1    3.60    1.48
  18   7  -1   -0.07    1.09
  18  -7  -1   -0.09    0.97
  17   7  -1    1.54    2.34
  17   7  -1   -0.21    0.99
  17  -7  -1   -0.04    1.36
  17   7  -1    0.03    1.21
  16   7  -1    0.41    2.62
  16  -7  -1    2.68    2.44
  16   7  -1    0.08    1.73
  16  -7  -1   -1.09    2.09
  15  -7  -1   -1.10    1.74
  15  -7  -1    1.16    3.05
  15   7  -1   -0.50    3.13
  15   7  -1    3.07    2.09
  14  -7  -1   72.33    3.96
  14  -7  -1   68.80    8.61
  14   7  -1   69.45    8.83
  14  -7  -1   64.30    5.19
  14   7  -1   67.31    5.20
  13   7  -1   20.95    7.15
  13  -7  -1   17.62    3.62
  13  -7  -1   21.38    2.18
  13   7  -1   13.78    4.15
  13   7  -1   15.58    3.50
  13  -7  -1   19.25    7.29
  12  -7  -1    5.50    3.14
  12  -7  -1    6.63    6.75
  12  -7  -1    2.25    1.65
  12   7  -1   -2.19    3.95
  12   7  -1    0.88    3.23
  12   7  -1    6.50    7.44
  11  -7  -1   11.07    2.92
  11  -7  -1   11.17    1.56
  11  -7  -1   10.55    1.72
  11   7  -1    6.42    6.19
  11   7  -1   13.85    3.97
  11   7  -1   11.93    2.89
  11  -7  -1   13.68    1.56
  11  -7  -1   15.83    6.76
  10  -7  -1  201.33    9.82
  10  -7  -1  189.98    9.20
  10   7  -1  186.92   11.09
  10  -7  -1  203.63   10.32
  10  -7  -1  191.41    9.22
  10  -7  -1  193.81    9.23
  10   7  -1  200.29    9.76
  10   7  -1  202.48   12.87
  10  -7  -1  214.31   13.53
   9  -7  -1    8.71    1.21
   9   7  -1    9.55    3.22
   9  -7  -1    8.18    1.15
   9  -7  -1    7.27    1.99
   9   7  -1    6.47    4.50
   9  -7  -1    6.37    2.24
   9  -7  -1    8.97    1.19
   9   7  -1    8.60    1.93
   9  -7  -1    9.67    5.12
   8   7  -1    0.82    2.73
   8   7  -1    2.16    3.55
   8  -7  -1    1.35    2.01
   8  -7  -1    3.54    4.09
   7  -7  -1  174.25    9.23
   7   7  -1  153.78    8.87
   7  -7  -1  147.11    7.96
   6  -7  -1   23.74    2.01
   6   7  -1   22.30    3.07
   6  -7  -1   25.87    3.09
   5  -7  -1    6.26    1.29
   5   7  -1    5.57    2.03
   5  -7  -1    5.45    1.99
   4  -7  -1  460.24   20.91
   4   7  -1  500.01   20.93
   2  -7  -1  349.17   16.39
   2  -7  -1  360.29   16.35
   1  -7  -1    2.92    0.47
  -1  -7   1    3.56    0.45
   0  -7   1 2297.74  100.56
   0  -7   1 2198.87  100.61
   0   7   1 2162.59  100.56
   0  -7   1 2138.81  100.66
   1   7   1  112.69    5.16
   1  -7   1  106.28    5.04
   1  -7   1   99.88    5.07
   2  -7   1  294.44   13.32
   2  -7   1  275.00   13.25
   2  -7   1  277.64   13.62
   2   7   1  286.35   13.44
   2   7   1  302.14   13.66
   2  -7   1  280.10   13.26
   3   7   1   95.03    5.35
   3  -7   1   91.95    4.98
   3   7   1  105.06    5.55
   3  -7   1  102.10    4.94
   3  -7   1  102.76    5.62
   4   7   1 1384.56   62.99
   4  -7   1 1361.29   62.39
   4  -7   1 1341.91   63.05
   5  -7   1    4.78    1.19
   5   7   1    8.03    2.61
   5   7   1    7.59    1.82
   5  -7   1    5.55    2.92
   6  -7   1  176.35    8.96
   6   7   1  189.95   10.21
   6  -7   1  194.02   10.39
   7  -7   1    2.17    1.52
   7  -7   1   -0.64    3.73
   7   7   1    2.15    3.36
   8  -7   1  211.24   12.28
   8   7   1  198.95   11.75
   8  -7   1  190.84    9.85
   9  -7   1   17.15    2.36
   9  -7   1   15.77    5.69
   9   7   1   20.35    2.30
   9  -7   1   16.54    1.38
   9  -7   1   18.17    1.43
   9   7   1   19.09    5.38
  10   7   1   53.80    3.83
  10  -7   1   50.50    2.82
  10  -7   1   52.67    3.80
  10  -7   1   50.26    2.86
  10  -7   1   56.32    7.27
  10   7   1   48.90    7.45
  11   7   1  373.83   18.42
  11  -7   1  386.24   18.42
  11   7   1  432.61   22.34
  11  -7   1  379.18   17.76
  11  -7   1  407.56   22.23
  12  -7   1  206.36    9.65
  12   7   1  190.64    9.86
  12   7   1  211.77   10.56
  12  -7   1  200.96   10.45
  13   7   1  197.25    9.95
  13  -7   1  184.92    9.93
  13  -7   1  190.65    9.02
  13   7   1  180.36    9.26
  14  -7   1   33.68    3.67
  14   7   1   42.08    3.00
  14  -7   1   42.39    2.64
  15   7   1    0.92    3.46
  15  -7   1    0.54    2.06
  15   7   1    3.05    1.69
  16  -7   1   -1.42    1.58
  16   7   1    1.64    1.21
  16   7   1   -0.29    1.40
  17   7   1    6.31    1.57
  17  -7   1    5.50    1.44
  18   8  -1   22.52    1.93
  18  -8  -1   19.37    1.53
  18   8  -1   23.47    1.68
  17   8  -1   14.69    1.51
  17   8  -1   20.10    2.71
  17   8  -1   18.76    1.44
  16  -8  -1   24.06    2.58
  16   8  -1   29.52    2.36
  15   8  -1    0.96    2.97
  15   8  -1    4.32    2.12
  15  -8  -1    2.15    1.74
  15  -8  -1    5.73    2.89
  14  -8  -1   -3.54    6.11
  14  -8  -1    7.38    3.08
  14   8  -1    7.98    6.24
  14  -8  -1    4.75    1.81
  14   8  -1    8.93    3.34
  13   8  -1   19.88    4.37
  13  -8  -1   17.49    2.05
  13  -8  -1   14.03    3.30
  13   8  -1   21.57    7.30
  13   8  -1   17.83    3.56
  13  -8  -1   18.17    6.56
  12  -8  -1   21.37    3.43
  12   8  -1   39.59    7.61
  12  -8  -1   33.15    7.34
  12  -8  -1   22.25    2.08
  12   8  -1   22.68    3.36
  12   8  -1   15.14    4.39
  11  -8  -1    8.20    1.62
  11   8  -1    8.29    2.84
  11   8  -1   10.01    6.62
  11   8  -1   19.35    4.15
  11  -8  -1   10.56    2.73
  11  -8  -1    9.36    1.55
  11  -8  -1    8.81    6.00
  11  -8  -1    9.16    1.45
  10  -8  -1  121.44    6.12
  10  -8  -1  127.02    6.14
  10  -8  -1  126.90    6.15
  10   8  -1  127.04    8.15
  10   8  -1  145.67   10.29
  10  -8  -1  132.98   10.02
  10  -8  -1  133.55    6.77
  10   8  -1  123.68    6.74
  10  -8  -1  118.60    7.27
   9   8  -1  127.10    8.61
   9  -8  -1  109.59    5.93
   9  -8  -1  112.50    5.47
   9  -8  -1  108.20    5.45
   9   8  -1  116.37    7.37
   9  -8  -1  122.04    8.72
   9  -8  -1  115.63    5.49
   9   8  -1  109.00    5.87
   9  -8  -1  120.82    6.58
   8  -8  -1  360.15   17.81
   8  -8  -1  382.04   19.18
   8   8  -1  362.76   18.92
   8   8  -1  380.59   18.40
   7  -8  -1   23.91    3.80
   7  -8  -1   23.61    2.34
   7   8  -1   21.58    3.64
   6   8  -1   33.85    3.47
   6  -8  -1   40.28    2.65
   6  -8  -1   42.90    3.72
   5  -8  -1   26.17    2.04
   5   8  -1   31.33    2.73
   5  -8  -1   29.00    2.82
   4  -8  -1  125.95    6.61
   4   8  -1  130.94    6.59
   3  -8  -1   17.36    1.64
   3   8  -1   19.95    1.63
   2  -8  -1   36.31    1.95
  -2  -8   1   32.99    1.68
   2  -8  -1   35.76    1.86
  -1  -8   1 4142.31  187.88
   1  -8  -1 4185.08  187.82
  -1  -8   1 4065.73  187.79
   0  -8   1    2.20    0.45
   0   8   1    1.19    0.46
   0  -8   1    1.65    0.57
   1   8   1 1481.64   66.23
   1  -8   1 1411.85   66.18
   1  -8   1 1456.89   66.12
   2   8   1  212.62   10.76
   2  -8   1  231.49   10.61
   2  -8   1  227.60   10.94
   2   8   1  233.96   10.97
   2  -8   1  226.56   10.66
   2  -8   1  221.43   10.56
   3  -8   1    1.66    1.93
   3   8   1    3.41    1.81
   3  -8   1    2.71    0.95
   4  -8   1    0.90    2.19
   4   8   1    4.36    2.28
   4  -8   1    2.07    1.06
   5  -8   1   50.32    3.01
   5  -8   1   50.17    4.33
   5   8   1   50.14    4.17
   6   8   1 1623.77   74.60
   6  -8   1 1677.69   75.35
   6   8   1 1679.64   75.15
   6  -8   1 1568.92   74.10
   7   8   1  840.02   39.38
   7  -8   1  880.97   39.69
   7   8   1  815.68   38.64
   7  -8   1  797.80   38.04
   8   8   1  714.99   33.67
   8  -8   1  698.37   33.84
   8  -8   1  666.46   31.90
   9  -8   1  105.30    5.18
   9  -8   1  108.54    5.75
   9   8   1  109.47    5.74
   9  -8   1  121.25    8.95
   9  -8   1  106.21    5.16
   9   8   1  120.56    8.92
   9  -8   1  102.45    5.12
  10   8   1   11.91    5.61
  10  -8   1    5.80    2.46
  10  -8   1    7.43    1.31
  10  -8   1    6.20    6.06
  10  -8   1    6.39    1.21
  10   8   1    6.65    2.33
  11  -8   1   55.55    8.16
  11   8   1   52.19    4.17
  11  -8   1   59.15    4.33
  11  -8   1   56.10    3.12
  11   8   1   54.47    7.82
  12   8   1    1.11    2.68
  12   8   1   -0.76    1.84
  12  -8   1   -0.53    2.96
  12  -8   1    2.28    1.50
  13  -8   1   26.41    2.11
  13   8   1   23.60    3.58
  13   8   1   24.73    2.57
  13  -8   1   24.28    3.48
  14   8   1   39.34    2.92
  14  -8   1   42.67    2.60
  15   8   1    1.88    3.56
  15   8   1    7.56    1.69
  15   8   1    3.22    1.72
  15  -8   1    2.47    1.99
  16   8   1   55.20    3.95
  16   8   1   49.51    2.77
  16   8   1   49.33    2.92
  17   8   1   87.81    4.63
  17   8   1   91.36    4.90
  17  -8   1   85.50    4.56
  18  -9  -1    5.28    0.88
  18   9  -1    6.77    1.00
  17   9  -1    2.48    2.19
  17   9  -1    2.30    1.05
  17   9  -1    1.11    0.98
  17   9  -1    0.56    1.18
  16  -9  -1    2.63    1.81
  16   9  -1    5.01    1.79
  15  -9  -1   15.01    2.75
  15   9  -1   12.89    3.03
  15   9  -1    8.69    2.19
  15  -9  -1   12.19    1.86
  14   9  -1    9.79    2.37
  14   9  -1    8.02    5.97
  14  -9  -1    5.14    3.02
  14   9  -1    9.95    3.74
  14  -9  -1    8.87    5.26
  14  -9  -1    7.75    1.90
  14   9  -1    4.06    3.12
  13  -9  -1   68.28    3.98
  13   9  -1   74.19    5.02
  13  -9  -1   64.39    8.39
  13   9  -1   69.49    6.34
  13   9  -1   66.17    8.49
  13  -9  -1   69.53    5.01
  12   9  -1   12.54    6.77
  12   9  -1   11.43    4.36
  12  -9  -1   10.48    1.87
  12   9  -1   10.80    3.19
  12  -9  -1   10.36    6.40
  12  -9  -1    8.57    2.98
  11  -9  -1    3.18    1.51
  11  -9  -1    5.64    1.49
  11   9  -1    4.74    2.68
  11   9  -1    6.13    3.93
  11   9  -1   10.52    6.39
  11  -9  -1    3.90    2.56
  11  -9  -1    2.63    6.02
  11  -9  -1    6.67    1.56
  10   9  -1    6.68    5.64
  10  -9  -1    7.51    2.69
  10  -9  -1    6.13    1.31
  10  -9  -1    2.86    5.34
  10  -9  -1    4.93    1.30
  10  -9  -1    5.09    2.19
  10  -9  -1    5.16    1.37
  10   9  -1    8.26    2.30
  10   9  -1    4.17    3.60
   9   9  -1   17.22    3.99
   9  -9  -1   16.26    1.42
   9  -9  -1   15.50    1.38
   9   9  -1   19.06    4.94
   9  -9  -1   16.96    1.43
   9  -9  -1   13.51    2.53
   9  -9  -1   12.06    2.13
   9  -9  -1   16.51    4.99
   9   9  -1   14.29    2.01
   8   9  -1   21.89    4.26
   8  -9  -1   20.12    2.53
   8  -9  -1   22.76    4.43
   7  -9  -1   66.39    4.09
   7   9  -1   66.02    5.18
   7  -9  -1   57.67    5.08
   7  -9  -1   63.79    4.00
   6   9  -1   83.63    5.30
   6  -9  -1   88.12    4.76
   6  -9  -1   84.69    5.46
   6  -9  -1   77.38    4.61
   5  -9  -1  478.04   21.45
   5   9  -1  504.91   21.42
   4   9  -1  551.39   25.90
   4  -9  -1  561.72   25.98
   3   9  -1  655.01   27.99
   3  -9  -1  560.06   27.95
  -2  -9   1    9.41    0.67
   2  -9  -1   10.64    0.90
   1  -9  -1   71.37    3.44
  -1  -9   1   71.76    3.50
   1  -9  -1   67.43    3.40
  -1  -9   1   70.61    3.31
  -1  -9   1   68.07    3.37
   0  -9   1   15.87    0.94
   0   9   1   17.31    1.01
   0  -9   1   16.97    1.14
   1  -9   1   20.22    1.37
   1  -9   1   19.87    1.24
   2  -9   1  111.58    5.91
   2  -9   1  135.58    6.16
   2  -9   1  129.25    6.03
   2  -9   1  131.64    6.10
   2  -9   1  123.98    6.37
   2   9   1  125.30    6.36
   2   9   1  113.34    6.16
   3   9   1   41.30    3.08
   3  -9   1   34.64    2.99
   3  -9   1   38.91    2.34
   3  -9   1   35.10    2.29
   4  -9   1   82.16    5.14
   4   9   1   80.66    5.01
   4  -9   1   77.43    4.21
   5  -9   1  754.60   35.16
   5  -9   1  754.22   36.09
   5   9   1  782.84   35.98
   6   9   1   24.34    2.78
   6  -9   1   20.15    1.98
   6   9   1   21.09    3.61
   6  -9   1   18.13    3.68
   7  -9   1   32.58    4.73
   7   9   1   33.87    3.55
   7   9   1   31.65    4.45
   7  -9   1   26.39    2.38
   8  -9   1  104.72    6.10
   8   9   1  118.39    8.11
   8   9   1  117.67    7.19
   8  -9   1  112.81    8.33
   9  -9   1  109.62    5.19
   9   9   1  102.91    5.71
   9  -9   1  108.06    6.13
   9   9   1  118.57    7.25
   9  -9   1  101.27    5.10
   9  -9   1   95.13    8.38
   9  -9   1  104.67    5.18
   9  -9   1  112.67    5.76
   9   9   1  123.30    8.89
  10  -9   1   56.21    7.41
  10  -9   1   54.19    2.88
  10  -9   1   53.77    2.93
  10   9   1   63.36    7.15
  10  -9   1   53.24    2.98
  10  -9   1   49.67    3.82
  10   9   1   51.91    3.73
  11   9   1   29.74    6.40
  11   9   1   24.28    3.04
  11   9   1   20.31    2.32
  11  -9   1   24.94    6.79
  11  -9   1   29.22    3.20
  11  -9   1   23.40    1.93
  12  -9   1   43.15    3.82
  12   9   1   46.01    3.20
  12  -9   1   43.31    2.79
  12   9   1   46.37    3.99
  13  -9   1   21.16    2.00
  13   9   1   18.96    3.24
  13  -9   1   16.51    2.90
  13  -9   1   23.63    3.36
  13   9   1   21.47    2.46
  14   9   1   12.55    2.13
  14  -9   1   14.18    2.57
  14  -9   1   16.11    1.76
  14   9   1   16.07    4.16
  15  -9   1   16.05    2.23
  15   9   1   20.06    2.08
  15   9   1   17.61    3.62
  15   9   1   20.75    2.00
  16   9   1   15.56    1.86
  16   9   1   19.47    1.63
  16   9   1   19.60    2.78
  16   9   1   16.92    1.46
  17  -9   1    1.85    1.18
  17   9   1    1.03    1.61
  18  10  -1    0.11    1.06
  17  10  -1    1.40    1.16
  17  10  -1    1.86    1.19
  17  10  -1    2.57    0.99
  17  10  -1    5.11    2.11
  16  10  -1   20.91    3.30
  16  10  -1   21.69    2.02
  16 -10  -1   13.56    1.98
  15 -10  -1    4.34    1.71
  15 -10  -1    5.87    2.26
  15  10  -1    2.87    2.10
  15 -10  -1    2.34    2.47
  15  10  -1    5.88    2.70
  14  10  -1   69.68    4.87
  14 -10  -1   72.89    3.90
  14 -10  -1   57.06    4.68
  14  10  -1   67.67    4.16
  14  10  -1   69.38    6.10
  13  10  -1    2.48    5.67
  13  10  -1    5.10    3.86
  13 -10  -1    3.43    1.88
  13 -10  -1    3.32    2.92
  13  10  -1   10.05    2.97
  13 -10  -1    7.96    6.00
  12 -10  -1   21.91    2.13
  12  10  -1   28.28    7.08
  12  10  -1   24.95    3.28
  12 -10  -1   18.32    3.12
  12  10  -1   15.93    4.71
  12 -10  -1   20.21    1.92
  12 -10  -1   21.18    2.07
  12 -10  -1   33.06    6.86
  11 -10  -1   74.01    4.72
  11 -10  -1   73.55    4.02
  11  10  -1   81.61    8.52
  11  10  -1   80.66    6.80
  11 -10  -1   72.54    3.95
  11  10  -1   74.56    4.80
  11 -10  -1   78.90    8.21
  11 -10  -1   74.63    5.29
  11 -10  -1   75.95    4.03
  10  10  -1  114.38    9.14
  10 -10  -1  103.89    5.73
  10 -10  -1  101.94    5.19
  10 -10  -1   99.66    5.23
  10  10  -1  106.48    7.59
  10 -10  -1  106.14    9.01
  10 -10  -1  113.46    6.52
  10 -10  -1  106.71    5.22
  10  10  -1  109.23    5.80
   9  10  -1   33.32    5.35
   9  10  -1   39.83    4.62
   9 -10  -1   33.28    5.53
   9 -10  -1   36.29    3.32
   9 -10  -1   31.36    2.66
   9 -10  -1   31.42    2.05
   9  10  -1   32.79    2.53
   9 -10  -1   33.31    2.06
   9 -10  -1   29.69    1.95
   8  10  -1  306.81   15.59
   8 -10  -1  283.22   14.37
   8 -10  -1  293.06   15.60
   7 -10  -1   27.61    2.60
   7 -10  -1   30.73    3.90
   7  10  -1   33.21    3.98
   7 -10  -1   30.94    2.68
   6 -10  -1    2.96    1.70
   6  10  -1   -0.11    2.47
   6 -10  -1    2.14    1.57
   6 -10  -1    0.49    2.46
   5 -10  -1   56.09    3.65
   5 -10  -1   64.52    4.19
   4  10  -1   71.80    3.96
   4 -10  -1   63.97    3.95
   3  10  -1  141.00    6.81
   3 -10  -1  139.61    6.77
   3 -10  -1  137.66    6.84
   3 -10  -1  137.67    6.69
  -2 -10   1  430.51   20.72
   2 -10  -1  433.00   20.84
   2  10  -1  450.41   20.83
   2 -10  -1  476.63   20.88
   2 -10  -1  510.32   20.94
  -1 -10   1  342.25   15.53
   1 -10  -1  353.96   15.48
  -1 -10   1  331.21   15.33
  -1 -10   1  318.38   15.41
   1 -10  -1  345.57   15.46
  -1  10   1  331.31   15.33
   0 -10   1 2064.67   95.27
   0 -10   1 2075.42   95.11
   0  10   1 2122.97   95.15
   1  10   1  239.25   11.73
   1 -10   1  262.62   11.79
   1 -10   1  252.45   11.60
   2 -10   1    2.70    0.99
   2 -10   1    2.08    0.99
   2 -10   1    3.35    1.13
   3 -10   1   14.82    1.57
   3 -10   1   18.94    2.23
   3  10   1   15.71    2.31
   3 -10   1   15.73    1.54
   4  10   1  184.23    9.34
   4 -10   1  177.85    8.66
   4 -10   1  170.51    9.47
   5 -10   1  292.03   14.19
   5 -10   1  307.63   15.28
   5  10   1  307.92   15.08
   6  10   1  485.08   22.55
   6  10   1  445.02   21.99
   6 -10   1  452.38   21.37
   6 -10   1  443.56   22.57
   7  10   1   44.29    3.97
   7 -10   1   40.18    4.90
   7 -10   1   41.30    2.97
   7  10   1   38.88    4.82
   8  10   1   10.48    3.21
   8  10   1   12.15    4.33
   8 -10   1   11.39    2.04
   8 -10   1    8.86    4.40
   9 -10   1    0.61    2.09
   9 -10   1    2.55    0.95
   9  10   1    1.83    1.93
   9 -10   1    2.26    1.05
   9  10   1    1.14    3.43
   9 -10   1    5.48    4.98
   9 -10   1    2.07    1.01
   9  10   1   -0.28    4.84
   9 -10   1    2.48    1.91
  10 -10   1  170.68    7.97
  10 -10   1  162.29    8.61
  10  10   1  167.99    8.51
  10  10   1  189.49   10.33
  10  10   1  187.85   11.70
  10 -10   1  163.08   11.81
  10 -10   1  167.23    7.99
  10 -10   1  160.71    7.92
  11  10   1    4.69    1.77
  11  10   1    3.48    2.48
  11 -10   1    4.51    2.69
  11  10   1    1.16    4.06
  11 -10   1    4.80    1.49
  11 -10   1    3.33    1.36
  12  10   1   17.20    3.01
  12  10   1   12.93    2.14
  12 -10   1   16.41    1.74
  12 -10   1   14.61    2.83
  12  10   1   14.42    4.28
  13 -10   1   20.56    3.22
  13 -10   1   25.95    2.08
  13  10   1   21.46    2.40
  13  10   1   24.25    3.17
  13 -10   1   21.16    2.89
  14 -10   1  160.53    7.31
  14  10   1  161.79    8.88
  14  10   1  153.42    7.56
  15  10   1   44.44    2.87
  15  10   1   52.09    4.26
  15  10   1   48.93    2.87
  16  10   1    0.66    1.08
  16  10   1   -0.40    1.20
  16  10   1    1.79    1.51
  16  10   1   -0.23    2.41
  17  10   1    2.96    1.47
  17 -10   1    2.07    0.95
  17  10   1    2.93    1.13
  18  11  -1   -0.50    0.95
  17  11  -1   19.74    2.34
  17  11  -1   14.24    1.39
  17  11  -1   13.18    1.52
  17  11  -1   18.47    1.51
  16  11  -1    0.09    2.87
  16 -11  -1    0.58    1.33
  16  11  -1   -0.31    1.67
  15  11  -1   16.24    2.76
  15 -11  -1   14.50    1.88
  15  11  -1   17.92    2.36
  15 -11  -1   13.94    2.29
  15 -11  -1   11.87    2.65
  14  11  -1   47.72    3.52
  14  11  -1   45.61    4.00
  14 -11  -1   52.29    3.13
  14 -11  -1   44.79    3.82
  14  11  -1   48.20    5.36
  13  11  -1   20.90    3.22
  13  11  -1   17.43    4.46
  13  11  -1   24.61    6.04
  13 -11  -1   19.19    2.20
  13 -11  -1   16.41    3.13
  13 -11  -1   25.39    5.93
  12 -11  -1   29.37    2.22
  12 -11  -1   29.75    6.72
  12 -11  -1   30.00    3.29
  12  11  -1   30.36    3.37
  12 -11  -1   27.56    2.35
  12  11  -1   28.03    5.24
  12  11  -1   32.00    7.03
  12 -11  -1   30.55    2.30
  11 -11  -1    0.32    1.55
  11  11  -1   -2.85    4.46
  11  11  -1   -4.26    2.61
  11  11  -1    1.37    5.84
  11 -11  -1   -0.10    1.45
  11 -11  -1    0.36    1.40
  11 -11  -1    0.71    2.78
  11 -11  -1    2.16    2.40
  11 -11  -1   -2.49    5.67
  10  11  -1  173.43   11.41
  10 -11  -1  173.10    8.27
  10 -11  -1  167.90    8.19
  10 -11  -1  181.87    9.37
  10  11  -1  176.69    8.66
  10 -11  -1  173.18    8.26
  10 -11  -1  169.41   11.71
  10 -11  -1  165.39    8.69
   9 -11  -1   42.78    2.45
   9  11  -1   35.47    2.89
   9 -11  -1   41.75    2.48
   9 -11  -1   41.09    2.38
   9  11  -1   44.98    5.76
   9 -11  -1   46.17    5.85
   9 -11  -1   41.94    2.93
   9 -11  -1   40.99    3.59
   8  11  -1    1.74    3.77
   8 -11  -1    2.12    2.10
   8 -11  -1    2.70    3.72
   7 -11  -1    2.49    1.81
   7 -11  -1    2.26    3.09
   7  11  -1    0.60    3.03
   7 -11  -1    0.71    1.93
   6 -11  -1  113.04    6.53
   6  11  -1  108.45    6.38
   6 -11  -1  116.89    5.89
   6 -11  -1   94.72    5.78
   5 -11  -1 1117.91   52.26
   5  11  -1 1137.58   52.20
   4  11  -1    2.79    1.51
   4 -11  -1    1.09    1.57
   3 -11  -1  149.71    6.59
   3 -11  -1  143.41    6.65
   3 -11  -1  137.34    6.50
  -3 -11   1  125.75    6.19
   3  11  -1  140.93    6.59
  -2 -11   1   10.94    0.78
   2  11  -1   11.05    1.05
   2 -11  -1   12.15    1.07
   2 -11  -1   12.36    1.20
   2 -11  -1    8.31    1.08
   1  11  -1    6.85    0.63
  -1 -11   1    8.96    0.56
  -1  11   1    7.56    0.56
  -1 -11   1    7.95    0.79
   1 -11  -1    9.17    0.95
  -1 -11   1    8.88    1.01
   1 -11  -1    8.58    0.88
   1 -11  -1    7.38    0.65
   0 -11   1   99.61    4.85
   1 -11   1    9.23    1.04
   2 -11   1  109.84    5.57
   2 -11   1  109.95    5.62
   2 -11   1  114.26    5.70
   3 -11   1   32.98    2.79
   3 -11   1   31.69    2.22
   3  11   1   29.48    2.74
   3 -11   1   29.74    2.20
   4 -11   1  275.82   13.33
   4 -11   1  286.80   14.01
   4  11   1  277.76   13.90
   5 -11   1   91.46    6.00
   5 -11   1   87.93    4.82
   5  11   1   90.78    5.89
   6  11   1  150.05    8.70
   6 -11   1  153.65    7.96
   6 -11   1  170.95    9.50
   6  11   1  169.29    9.27
   7 -11   1   46.01    3.27
   7 -11   1   51.27    5.29
   7  11   1   45.19    4.23
   7  11   1   45.45    5.01
   8  11   1    7.31    4.12
   8 -11   1    7.27    1.01
   8 -11   1    8.04    4.61
   8 -11   1    6.01    2.11
   8  11   1    6.52    3.45
   9 -11   1   27.94    2.92
   9  11   1   29.26    5.28
   9 -11   1   27.12    1.81
   9 -11   1   26.92    1.78
   9 -11   1   27.97    5.66
   9 -11   1   24.45    1.68
   9  11   1   25.36    2.45
   9  11   1   28.99    4.63
   9 -11   1   26.00    2.61
  10  11   1    1.43    1.62
  10 -11   1    4.78    5.14
  10  11   1    4.01    4.06
  10 -11   1    2.50    1.23
  10  11   1    6.09    5.14
  10 -11   1    1.20    1.07
  10  11   1    3.71    2.20
  10 -11   1    1.87    2.27
  10 -11   1    1.08    1.28
  11  11   1  106.61    5.83
  11  11   1  100.63    7.84
  11 -11   1  100.64    5.95
  11  11   1  102.73    5.45
  11 -11   1  104.39    5.20
  11 -11   1  100.02    5.14
  12 -11   1  127.11    7.30
  12  11   1  134.63    6.93
  12 -11   1  136.34    6.62
  12  11   1  127.40    7.32
  13 -11   1  176.65   10.21
  13 -11   1  217.47    9.78
  13  11   1  210.23   10.38
  13  11   1  204.85   10.01
  13 -11   1  198.90   10.37
  14 -11   1   13.55    1.68
  14  11   1   11.28    2.19
  14 -11   1    8.58    2.10
  14  11   1   15.24    3.77
  15  11   1   -0.04    1.65
  15  11   1    1.12    1.59
  16  11   1   10.77    1.90
  16  11   1   12.92    1.38
  16 -11   1   14.30    1.82
  16  11   1   18.16    2.49
  16  11   1   12.55    1.81
  16  11   1   15.32    1.51
  17  11   1    8.15    1.14
  17 -11   1    8.82    1.05
  17  11   1   11.46    1.58
  18  12  -1   28.12    1.82
  17  12  -1   39.36    2.70
  17  12  -1   44.31    3.22
  17  12  -1   46.02    2.55
  16  12  -1   40.25    3.80
  16 -12  -1   47.44    2.66
  16  12  -1   43.30    2.87
  15 -12  -1   56.72    4.37
  15  12  -1   74.11    4.78
  15 -12  -1   74.98    4.66
  15 -12  -1   93.02    4.28
  15  12  -1   94.47    4.59
  14  12  -1   31.10    3.31
  14  12  -1   30.68    3.06
  14 -12  -1   35.74    3.38
  14 -12  -1   37.16    2.65
  13  12  -1   16.71    3.08
  13  12  -1   23.76    4.79
  13 -12  -1   26.64    6.21
  13  12  -1   19.32    5.97
  13 -12  -1   19.19    2.20
  13 -12  -1   16.85    2.99
  12 -12  -1    9.96    1.62
  12  12  -1    7.30    2.64
  12 -12  -1    7.05    1.68
  12 -12  -1    8.29    1.77
  12 -12  -1    4.93    5.61
  12  12  -1    8.05    5.65
  12 -12  -1    5.80    2.65
  11  12  -1    0.07    2.30
  11 -12  -1   -0.80    1.62
  11 -12  -1    0.81    1.43
  11 -12  -1    0.44    1.61
  11 -12  -1   -2.16    2.92
  11 -12  -1    3.40    2.47
  11 -12  -1    2.09    5.44
  11  12  -1    7.72    5.56
  10  12  -1   15.73    2.47
  10 -12  -1   18.20    1.71
  10 -12  -1   20.48    1.82
  10 -12  -1   15.18    3.15
  10 -12  -1   27.76    5.74
  10 -12  -1   16.70    2.42
  10 -12  -1   19.82    1.77
  10  12  -1   29.27    5.81
   9 -12  -1  196.85    9.20
   9 -12  -1  192.78   10.17
   9 -12  -1  190.82    9.48
   9 -12  -1  185.78   11.91
   9  12  -1  189.45    9.47
   9 -12  -1  190.60    9.16
   9 -12  -1  200.88    9.23
   9  12  -1  189.49   11.85
   8 -12  -1    8.73    1.23
   8 -12  -1    9.50    2.33
   8  12  -1   11.37    3.94
   8 -12  -1    8.36    1.19
   8 -12  -1    5.24    3.88
   7 -12  -1   19.01    3.75
   7  12  -1   15.42    3.28
   7 -12  -1   14.21    2.41
   7 -12  -1   12.80    2.31
   6 -12  -1   55.31    3.73
   6 -12  -1   50.65    3.58
   6  12  -1   57.93    4.28
   6 -12  -1   55.10    4.42
   5 -12  -1   89.02    5.22
   5 -12  -1   96.74    5.52
   5  12  -1   96.86    5.43
   4  12  -1   49.88    3.17
   4 -12  -1   45.02    3.22
   3 -12  -1   33.03    2.06
  -3 -12   1   28.79    1.51
   3  12  -1   24.65    2.01
   3 -12  -1   31.61    1.93
   3 -12  -1   27.42    2.08
   2 -12  -1    8.09    1.08
   2 -12  -1    7.77    0.98
  -2 -12   1    9.15    0.77
   2 -12  -1    8.88    1.06
   2  12  -1    8.86    1.05
  -1 -12   1  644.25   30.09
  -1 -12   1  619.93   29.95
   1 -12  -1  670.52   30.01
   1 -12  -1  686.37   30.03
   0 -12   1   69.07    3.70
   0 -12  -1   76.88    3.64
   1 -12   1    3.07    1.02
   2 -12   1    4.46    1.28
   2 -12   1    4.65    1.16
   2 -12   1    4.22    1.27
   3 -12   1   -0.06    1.24
   3 -12   1   -0.06    1.32
   4 -12   1    4.44    1.46
   4  12   1    4.29    2.23
   4 -12   1    4.39    2.24
   5 -12   1   24.88    3.44
   5  12   1   20.52    3.24
   5 -12   1   23.97    2.15
   6 -12   1    6.20    1.72
   6 -12   1   10.20    3.36
   6  12   1   11.75    3.28
   7 -12   1   62.38    5.87
   7  12   1   62.17    5.04
   7 -12   1   58.31    3.88
   7  12   1   60.45    5.49
   8 -12   1   64.63    3.38
   8  12   1   72.60    5.64
   8  12   1   60.80    3.77
   8 -12   1   69.50    3.43
   8 -12   1   68.48    4.35
   8  12   1   77.69    6.38
   8 -12   1   65.76    3.87
   8 -12   1   62.82    6.38
   9 -12   1  146.45    7.38
   9 -12   1  156.96    7.46
   9  12   1  160.73   10.51
   9 -12   1  165.00    7.49
   9 -12   1  160.24    8.42
   9 -12   1  150.47   10.51
   9 -12   1  151.79    7.93
   9  12   1  178.66    9.90
   9  12   1  157.13    7.86
  10  12   1   50.37    3.67
  10  12   1   58.85    6.84
  10  12   1   45.48    3.26
  10 -12   1   51.46    3.71
  10 -12   1   54.83    6.82
  10 -12   1   56.67    2.97
  10 -12   1   52.28    2.99
  10 -12   1   51.58    2.87
  10  12   1   66.80    5.83
  11 -12   1    3.37    2.36
  11 -12   1    1.66    1.35
  11  12   1    2.77    1.96
  11 -12   1    3.42    1.42
  11  12   1    2.87    2.47
  11  12   1   -3.21    4.25
  12  12   1   -3.54    4.12
  12  12   1    1.87    2.07
  12 -12   1   -0.41    2.12
  12 -12   1    2.34    1.49
  12 -12   1    3.02    2.59
  12  12   1   -0.58    2.49
  13 -12   1   21.67    1.93
  13  12   1   17.98    2.38
  14  12   1  101.98    5.22
  14  12   1  112.73    6.45
  14 -12   1  102.93    4.93
  15  12   1    7.24    1.70
  15  12   1    8.55    1.74
  15  12   1   11.27    2.97
  16  12   1   43.00    3.26
  16  12   1   42.26    2.44
  16  12   1   45.63    2.77
  16  12   1   45.15    2.82
  17  12   1   47.54    2.87
  17  13  -1   -0.61    0.91
  17  13  -1    0.26    1.12
  17  13  -1    0.36    1.05
  17  13  -1    0.43    1.63
  17  13  -1   -0.42    1.15
  17 -13  -1    0.87    1.00
  16  13  -1  106.60    5.67
  16  13  -1  104.50    6.35
  16 -13  -1  117.13    5.49
  15 -13  -1   22.39    2.02
  15  13  -1   20.07    2.43
  14 -13  -1    7.75    1.79
  14  13  -1    5.21    2.58
  14 -13  -1    2.61    1.99
  14 -13  -1    7.23    2.50
  13 -13  -1   70.31    4.59
  13  13  -1   76.29    4.76
  13  13  -1   69.97    7.72
  13 -13  -1   75.93    4.12
  12  13  -1   26.42    3.13
  12 -13  -1   26.24    2.25
  12 -13  -1   25.29    6.20
  12  13  -1   14.55    5.78
  12 -13  -1   24.03    3.06
  12 -13  -1   26.17    2.22
  12 -13  -1   27.55    2.17
  11 -13  -1   36.32    4.08
  11  13  -1   44.04    6.53
  11 -13  -1   36.79    6.63
  11 -13  -1   37.45    2.67
  11 -13  -1   42.82    2.65
  11  13  -1   38.12    3.25
  11 -13  -1   40.66    2.59
  11 -13  -1   37.56    3.37
 -10 -13   1   34.32    2.29
  10 -13  -1   38.51    3.03
  10 -13  -1   40.12    3.84
  10  13  -1   37.00    6.12
  10  13  -1   39.23    3.06
  10 -13  -1   39.58    2.50
  10 -13  -1   39.06    2.48
  10 -13  -1   36.81    2.39
  10 -13  -1   37.10    6.22
   9 -13  -1   55.96    6.23
   9 -13  -1   53.60    3.41
   9 -13  -1   55.98    2.93
   9 -13  -1   55.01    3.03
   9 -13  -1   52.53    3.01
   9 -13  -1   47.65    4.19
   9  13  -1   52.24    3.39
   9  13  -1   60.32    6.25
   8 -13  -1   44.74    2.67
   8 -13  -1   48.58    5.36
   8  13  -1   54.97    5.31
   8 -13  -1   48.18    3.84
   8 -13  -1   46.59    2.59
   7 -13  -1  581.11   25.97
   7  13  -1  584.76   26.63
   7 -13  -1  549.69   26.67
   7 -13  -1  491.32   25.88
   6 -13  -1   70.30    4.45
   6 -13  -1   72.79    4.51
   6 -13  -1   69.33    5.07
   6  13  -1   70.88    4.94
   5 -13  -1  507.86   23.53
   5 -13  -1  486.04   23.63
   5  13  -1  495.15   23.57
   4 -13  -1  326.01   17.07
   4 -13  -1  377.70   17.02
   4  13  -1  373.92   17.10
   3  13  -1  534.38   25.91
  -3 -13   1  534.24   25.61
   3 -13  -1  568.77   25.92
   3 -13  -1  592.91   26.02
  -2 -13   1    2.03    0.62
   2 -13  -1    2.46    0.92
   2 -13  -1    2.88    0.92
   2 -13  -1    0.97    0.99
   2  13  -1    3.78    0.89
   1 -13  -1   75.39    3.83
  -1 -13   1   72.81    3.76
   1 -13  -1   79.75    3.87
   0 -13   1   62.06    3.25
   0 -13  -1   62.68    3.18
   1 -13   1  270.10   12.75
  -1 -13  -1  272.14   12.56
   1 -13   1  267.76   12.86
   2 -13   1   59.73    3.47
   2 -13   1   59.39    3.54
   2 -13   1   59.12    3.35
   3 -13   1  120.76    6.36
   3 -13   1  128.90    6.49
   4 -13   1   18.37    2.63
   4 -13   1   15.91    1.94
   4  13   1   17.44    2.62
   5 -13   1 1953.64   94.02
   5  13   1 2069.27   94.01
   5 -13   1 2060.09   93.32
   6 -13   1    4.95    1.67
   6 -13   1    4.21    3.12
   6  13   1    3.18    3.01
   7  13   1  120.51    6.20
   7 -13   1  133.90    6.87
   7  13   1  134.42    8.38
   7 -13   1  118.94    8.33
   7  13   1  140.36    7.95
   8 -13   1   38.88    2.15
   8 -13   1   32.00    3.06
   8 -13   1   39.05    5.26
   8 -13   1   35.60    2.08
   8  13   1   38.33    5.11
   8 -13   1   31.26    2.59
   8  13   1   33.21    2.47
   8  13   1   36.83    4.70
   9  13   1   22.12    5.02
   9 -13   1   20.25    1.71
   9 -13   1   21.92    1.60
   9  13   1   31.00    4.63
   9 -13   1   22.36    1.69
   9 -13   1   24.05    2.49
   9 -13   1   20.99    5.19
   9 -13   1   18.36    2.62
   9  13   1   21.72    2.30
  10 -13   1   -1.26    2.16
  10  13   1    5.00    1.86
  10 -13   1    0.84    1.13
  10 -13   1    3.70    1.30
  10  13   1    3.86    4.09
  10  13   1    3.45    2.17
  10 -13   1    1.36    1.28
  10 -13   1    5.18    2.49
  11 -13   1   15.56    1.69
  11 -13   1    9.48    2.21
  11  13   1   10.20    2.13
  11 -13   1   14.24    1.64
  11 -13   1   12.71    2.50
  11  13   1   14.52    4.71
  11  13   1   12.87    2.53
  12  13   1   45.91    5.30
  12  13   1   35.81    2.83
  12 -13   1   28.11    2.88
  12  13   1   29.20    3.17
  12 -13   1   37.95    3.34
  12 -13   1   39.47    2.49
  13 -13   1   18.64    2.37
  13 -13   1   23.86    2.02
  13  13   1   23.35    2.57
  14  13   1   11.20    2.14
  14  13   1   13.22    3.38
  14 -13   1   14.03    1.66
  15  13   1   32.81    3.46
  15  13   1   32.20    2.47
  15  13   1   38.23    2.50
  16  13   1    3.54    1.58
  16  13   1    6.12    1.35
  16  13   1    5.48    1.09
  16  13   1    2.97    1.96
  16 -13   1    3.23    1.32
  17  13   1    2.57    1.12
  17  14  -1    3.83    0.97
  17  14  -1    3.77    1.54
  17  14  -1    2.42    1.15
  17  14  -1    1.98    1.05
  17  14  -1    3.33    0.95
  16  14  -1   14.73    2.65
  16 -14  -1   19.12    1.58
  16  14  -1   18.39    1.93
  15 -14  -1   71.44    3.88
  14 -14  -1    1.87    1.76
  14  14  -1    2.14    2.31
  14 -14  -1    0.45    2.30
  13 -14  -1    3.30    1.83
  13  14  -1    4.18    2.48
  13 -14  -1    2.82    2.29
  12 -14  -1    2.68    1.81
  12  14  -1   -2.06    4.95
  12 -14  -1    2.12    2.42
  12  14  -1   -0.11    2.19
  12 -14  -1    2.38    1.71
  12 -14  -1    6.02    5.13
  12  14  -1   -0.35    2.43
  12 -14  -1    3.73    1.63
  11 -14  -1   72.88    3.74
  11 -14  -1   68.80    5.23
  11 -14  -1   70.78    3.74
  11  14  -1   64.08    7.27
  11 -14  -1   60.52    7.33
  11  14  -1   63.50    4.21
  11 -14  -1   55.25    4.23
  11 -14  -1   65.34    3.79
  10 -14  -1    3.59    5.07
  10 -14  -1    4.54    1.57
 -10 -14   1    3.56    1.24
  10  14  -1    4.69    2.11
  10 -14  -1    1.98    2.10
  10  14  -1    3.69    4.86
  10 -14  -1    5.58    1.50
  10 -14  -1    5.12    1.39
  10 -14  -1    8.75    2.78
   9 -14  -1    4.30    1.33
   9  14  -1    9.25    4.49
   9  14  -1    4.90    1.67
   9 -14  -1    4.25    1.41
   9 -14  -1    5.11    4.46
   9 -14  -1    5.24    1.82
   9 -14  -1    7.12    2.74
   9 -14  -1    5.75    1.23
  -9 -14   1    4.55    1.16
   8 -14  -1    3.40    3.83
   8  14  -1    1.81    3.75
   8 -14  -1    0.56    2.20
   8 -14  -1    2.64    1.19
   8 -14  -1    3.11    1.15
   7 -14  -1   16.25    2.49
   7 -14  -1   16.95    2.72
   7  14  -1   17.51    3.56
   7 -14  -1   16.42    3.46
   6  14  -1   30.02    3.44
   6 -14  -1   35.93    3.03
   6 -14  -1   34.57    3.61
   5  14  -1  131.85    7.13
   5 -14  -1  131.21    6.98
   5 -14  -1  125.62    7.15
   4  14  -1   63.04    3.96
   4 -14  -1   65.43    4.06
   4 -14  -1   69.75    3.90
   3 -14  -1   72.65    3.76
   3 -14  -1   77.20    3.89
  -3 -14   1   65.75    3.36
   3  14  -1   66.44    3.79
   3 -14  -1   70.90    3.86
  -2 -14   1    3.57    0.73
   2 -14  -1    1.48    0.84
  -2 -14   1    1.81    0.42
   2  14  -1    2.36    0.89
   2 -14  -1    1.22    1.01
  -2 -14   1    2.53    1.05
   2 -14  -1    2.02    1.14
   1 -14  -1  849.99   37.10
  -1 -14   1  758.83   37.01
   1 -14  -1  826.73   37.09
   0 -14   1    3.48    0.93
   0 -14  -1    2.38    0.79
  -1 -14  -1   12.95    1.11
   1 -14   1   13.63    1.63
   1 -14   1   14.03    1.45
   2 -14   1   63.32    3.81
   2 -14   1   65.95    3.68
   2 -14   1   64.35    3.75
   3 -14   1  196.20    9.66
   3 -14   1  196.28    9.75
   4 -14   1  143.82    7.44
   5  14   1  360.10   17.43
   5 -14   1  353.95   16.74
   5 -14   1  330.34   17.41
   6  14   1   46.06    4.52
   6 -14   1   46.23    3.25
   6 -14   1   44.13    4.55
   7  14   1   20.72    3.93
   7 -14   1   18.80    4.16
   7  14   1   25.19    4.14
   7  14   1   21.19    1.77
   7 -14   1   21.15    2.56
   8 -14   1   11.82    1.35
   8  14   1    8.49    4.08
   8 -14   1    7.28    1.68
   8 -14   1   12.74    2.25
   8  14   1   11.72    4.04
   8 -14   1   10.81    4.20
   8 -14   1   11.11    1.28
   8  14   1    9.26    1.71
   9 -14   1    2.52    1.03
   9 -14   1    2.08    1.25
   9 -14   1    3.51    1.26
   9 -14   1    2.16    1.83
   9 -14   1    2.62    2.27
   9  14   1    1.22    1.70
   9  14   1   -1.15    3.90
  10 -14   1  203.39    9.37
  10 -14   1  188.10    9.77
  10  14   1  192.01    9.76
  10 -14   1  189.24    9.28
  10  14   1  220.46   12.13
  10 -14   1  206.57    9.37
  10 -14   1  182.47   10.34
  11 -14   1    1.30    1.39
  11  14   1    1.39    2.19
  11 -14   1    1.13    1.45
  11  14   1   -1.30    2.12
  11 -14   1    0.34    2.19
  11  14   1    1.05    4.39
  12  14   1    2.56    2.34
  12  14   1    3.58    2.13
  12  14   1    7.85    4.13
  12 -14   1    5.92    1.63
  12 -14   1    4.06    1.87
  13 -14   1   39.28    2.60
  13  14   1   39.01    4.22
  13  14   1   39.31    3.06
  14 -14   1   90.17    4.58
  14  14   1   90.37    4.86
  14  14   1   85.29    5.67
  15  14   1   20.79    1.99
  15  14   1   21.45    1.99
  16  14   1    5.10    1.09
  16  14   1    2.78    1.23
  16  14   1    2.32    1.53
  16  14   1    2.55    1.82
  16 -14   1    3.03    1.15
  17  14   1    3.37    1.00
  17  15  -1    2.50    1.45
  17  15  -1    0.93    1.09
  17  15  -1    3.31    0.86
  16  15  -1    7.74    1.58
  16  15  -1    6.00    2.25
  16 -15  -1    7.10    1.25
  15 -15  -1    3.64    1.53
  15  15  -1    2.04    2.83
  14  15  -1   15.12    2.46
  14 -15  -1   14.89    1.97
  14 -15  -1   10.09    2.26
  13  15  -1    6.63    2.39
  13 -15  -1    8.35    1.87
  13 -15  -1    7.98    2.46
  12 -15  -1   61.44    3.58
  12 -15  -1   62.69    3.44
  12  15  -1   52.74    3.91
  12 -15  -1   61.26    3.54
  12  15  -1   61.05    4.01
  12 -15  -1   48.62    6.67
  12 -15  -1   50.62    3.96
  12  15  -1   58.55    6.93
  11  15  -1  145.81   10.52
  11 -15  -1  128.02   10.08
  11 -15  -1  129.47    7.38
 -11 -15   1  127.19    6.92
  11 -15  -1  140.93    8.31
  11  15  -1  143.56    7.47
  11 -15  -1  148.38    7.03
  11  15  -1  149.81    7.41
  11 -15  -1  152.28    7.12
  11 -15  -1  159.22    7.11
  10 -15  -1   11.21    1.70
  10 -15  -1   10.51    2.98
  10 -15  -1   11.88    1.76
  10 -15  -1   10.54    2.07
  10 -15  -1    8.51    4.89
  10 -15  -1   12.46    1.61
  10  15  -1   11.65    5.09
 -10 -15   1   11.91    1.51
  10  15  -1   11.55    2.20
  10  15  -1   19.89    5.02
  -9 -15   1   10.60    1.46
   9  15  -1   12.41    4.50
   9 -15  -1   14.09    2.01
   9  15  -1    9.66    4.37
   9 -15  -1   13.15    1.55
   9 -15  -1   13.43    1.67
   9 -15  -1   13.13    2.98
   9 -15  -1   12.57    4.68
   9  15  -1    9.14    1.88
   8 -15  -1   51.94    2.94
   8  15  -1   50.66    5.33
   8 -15  -1   52.46    2.92
   8 -15  -1   51.79    5.44
  -8 -15   1   52.67    2.90
   8 -15  -1   55.93    4.04
   7 -15  -1  178.52    8.67
   7 -15  -1  184.73    9.69
   7 -15  -1  187.60    9.58
   7 -15  -1  179.36   10.36
   7  15  -1  200.77   10.47
   6 -15  -1   29.83    2.90
   6 -15  -1   24.19    3.50
   6  15  -1   27.55    3.40
   5 -15  -1  261.68   12.51
   5 -15  -1  235.08   12.57
   5  15  -1  253.62   12.54
   4 -15  -1  112.57    5.71
   4 -15  -1   96.56    5.74
   4 -15  -1  104.84    5.98
   4  15  -1  106.95    5.77
   3 -15  -1   35.30    2.36
  -3 -15   1   30.12    1.74
   3 -15  -1   32.19    2.32
   3  15  -1   32.64    2.30
   3 -15  -1   32.18    2.23
  -2 -15   1   22.89    1.29
   2 -15  -1   24.08    1.71
   2 -15  -1   27.73    1.69
  -2 -15   1   22.40    1.67
   1 -15  -1  119.43    5.83
   1 -15  -1  120.97    5.84
  -1 -15   1  114.39    5.75
   0 -15  -1  181.00    8.85
   0 -15  -1  194.17    8.84
   0 -15   1  180.93    8.88
   1 -15   1  255.39   12.52
   1 -15   1  258.93   12.65
  -1 -15  -1  271.77   12.34
   2 -15   1    1.22    1.49
   2 -15   1    1.65    1.64
   2 -15   1    0.99    1.32
  -2 -15  -1    2.21    0.75
   3 -15   1  396.53   18.75
   3 -15   1  392.57   18.86
  -3 -15  -1  396.46   18.25
   4 -15   1   64.29    4.16
  -4 -15  -1   72.23    3.48
   5 -15   1    2.84    1.76
   6 -15   1    4.80    1.97
   6  15   1    4.06    3.05
   7  15   1  228.94   10.70
   7  15   1  227.08   12.55
   7 -15   1  227.40   11.30
   7 -15   1  223.92   10.52
   7 -15   1  203.08   12.46
   7  15   1  229.31   12.52
   7 -15   1  223.52   10.56
   8 -15   1  158.80    7.24
   8 -15   1  146.40    7.13
   8 -15   1  155.98    8.16
   8  15   1  168.65    9.78
   8 -15   1  134.85    7.45
   8  15   1  146.18    7.44
   8 -15   1  156.99    7.22
   9 -15   1   11.05    1.48
   9  15   1   10.74    2.01
   9 -15   1   10.75    2.04
   9  15   1   13.86    4.25
   9 -15   1   10.69    2.60
   9 -15   1   13.16    1.30
   9 -15   1   11.91    1.48
  10 -15   1    1.41    1.44
  10  15   1    1.63    1.93
  10  15   1   -0.77    4.41
  10 -15   1    2.01    1.20
  10 -15   1    2.96    2.44
  10 -15   1   -0.34    1.36
  10 -15   1    1.19    1.99
  11 -15   1   34.57    2.26
  11 -15   1   25.63    2.88
  11 -15   1   32.10    2.36
  11  15   1   32.06    2.94
  12  15   1   26.12    4.97
  12 -15   1   31.93    2.28
  12  15   1   27.00    2.82
  13  15   1    2.58    3.08
  13 -15   1    4.03    1.53
  13  15   1    4.10    2.06
  14  15   1    9.01    2.05
  14  15   1    9.75    3.00
  14 -15   1   10.59    1.48
  15  15   1   48.14    3.47
  15 -15   1   31.17    2.62
  15  15   1   33.17    2.68
  15  15   1   48.78    2.69
  15  15   1   44.55    2.68
  16  15   1    4.36    1.11
  16  15   1    7.98    1.14
  16  15   1    7.77    1.77
  16  15   1    9.23    1.59
  17  15   1    2.19    0.81
  17  16  -1   27.35    2.24
  17  16  -1   30.95    2.10
  16  16  -1  123.79    5.95
  16 -16  -1  125.45    5.76
  15  16  -1   21.65    2.98
  15 -16  -1   22.75    1.93
  14 -16  -1    3.96    1.76
  13 -16  -1    1.24    1.86
  13  16  -1    3.17    4.00
  13 -16  -1    0.13    2.18
  13  16  -1    2.33    2.26
  13  16  -1    2.42    2.42
  13 -16  -1    3.14    1.77
  12 -16  -1    2.86    1.83
  12 -16  -1    3.29    1.61
  12  16  -1    5.74    2.25
  12 -16  -1    4.68    1.76
  12  16  -1    3.06    2.29
  12 -16  -1    0.46    2.19
  12  16  -1   -0.84    4.42
  11  16  -1    2.06    2.15
  11  16  -1    8.30    4.99
  11 -16  -1   -0.39    1.72
  11 -16  -1    1.09    1.66
  11 -16  -1    4.38    4.61
  11  16  -1    0.68    2.04
  11 -16  -1    0.31    2.89
  11 -16  -1   -0.25    2.09
  11  16  -1    6.20    4.86
  11 -16  -1    3.26    1.58
 -11 -16   1    0.59    1.27
  10  16  -1   68.47    6.74
  10 -16  -1   71.00    3.60
 -10 -16   1   59.32    3.46
  10 -16  -1   68.92    6.79
  10 -16  -1   56.09    3.82
  10 -16  -1   61.95    4.95
  10 -16  -1   66.15    3.57
  10 -16  -1   62.51    3.49
  10  16  -1   57.12    3.87
  10  16  -1   70.08    7.10
  10  16  -1   65.33    3.93
   9 -16  -1   22.24    1.85
   9 -16  -1   21.95    3.32
  -9 -16   1   17.95    1.75
   9 -16  -1   16.66    4.67
   9 -16  -1   14.24    2.07
   9 -16  -1   19.39    1.87
   9  16  -1   20.13    4.61
   8 -16  -1   29.35    2.06
   8  16  -1   26.62    4.46
   8 -16  -1   21.69    4.36
  -8 -16   1   30.66    2.04
   8 -16  -1   31.21    2.08
   8 -16  -1   29.95    3.26
   7 -16  -1  137.12    6.63
   7  16  -1  142.83    8.43
   7 -16  -1  139.65    7.59
   7 -16  -1  132.19    7.66
   7 -16  -1  132.95    8.40
   6 -16  -1  693.82   35.07
   6 -16  -1  750.31   34.77
   6  16  -1  773.47   35.13
   5 -16  -1   31.26    2.95
   5 -16  -1   27.96    3.09
   5  16  -1   29.12    3.08
   5 -16  -1   26.98    3.00
   4  16  -1   61.23    3.83
   4 -16  -1   55.77    3.78
   4 -16  -1   62.02    3.74
   4 -16  -1   56.62    4.04
   3 -16  -1  102.21    5.29
   3  16  -1   97.16    5.18
  -3 -16   1   99.54    4.88
   3 -16  -1   98.35    5.18
   3 -16  -1  114.05    5.40
  -2 -16   1   28.61    1.75
   2 -16  -1   29.63    2.15
   2 -16  -1   31.04    2.15
  -2 -16   1   24.24    2.15
  -1 -16   1   15.61    1.36
   1 -16  -1   15.22    1.56
   1 -16  -1   17.04    1.53
   0 -16  -1  152.32    7.16
   0 -16   1  144.18    7.24
   0 -16  -1  146.52    7.21
   1 -16   1  354.33   16.55
  -1 -16  -1  350.39   16.21
   1 -16   1  341.30   16.42
   2 -16   1  505.85   24.09
  -2 -16  -1  524.90   23.54
   2 -16   1  503.64   23.97
   2 -16   1  490.47   23.88
  -3 -16  -1    0.66    0.72
   3 -16   1    0.95    1.60
   3 -16   1    1.30    1.79
  -4 -16  -1   34.54    1.89
   4 -16   1   31.72    2.85
   5 -16   1   28.86    2.75
   6  16   1  147.49    7.23
   6 -16   1  151.91    7.88
   7 -16   1  180.99    9.44
   7 -16   1  181.30    8.68
   7 -16   1  181.76    8.64
   7  16   1  190.18   10.67
   7  16   1  185.04    8.82
   8 -16   1  102.05    5.33
  -8 -16  -1   95.79    5.00
   8 -16   1  102.04    5.04
   8  16   1  111.78    5.32
   8  16   1  107.94    7.63
   8 -16   1  111.31    5.10
   8 -16   1   93.32    4.94
   8 -16   1  102.54    6.07
   9  16   1   55.03    3.40
   9 -16   1   54.64    3.02
   9 -16   1   49.17    4.09
   9 -16   1   48.28    3.37
   9 -16   1   54.91    2.99
   9  16   1   46.78    3.34
   9  16   1   58.89    6.08
   9 -16   1   51.77    2.84
  10 -16   1   60.38    4.08
  10 -16   1   67.29    4.78
  10 -16   1   64.78    3.52
  10  16   1   73.99    6.58
  10 -16   1   73.87    3.70
  10  16   1   61.88    4.01
  10 -16   1   69.77    3.68
  11  16   1    3.51    4.26
  11 -16   1    3.90    1.29
  11 -16   1    3.75    1.51
  11 -16   1    3.18    1.46
  12  16   1    3.69    3.85
  12 -16   1    2.57    1.45
  12 -16   1    1.65    1.56
  13  16   1    0.89    2.03
  13  16   1    3.04    3.04
  13 -16   1    0.03    1.50
  14 -16   1    1.56    1.30
  14  16   1    4.58    1.88
  14  16   1    5.24    2.58
  14  16   1    1.72    1.94
  15  16   1    2.97    1.41
  15 -16   1    0.91    1.33
  15  16   1    3.03    1.50
  15  16   1    2.98    2.15
  15  16   1    1.80    1.49
  16  16   1    7.02    1.50
  16  16   1    6.17    1.60
  16  16   1    7.08    1.04
  17  17  -1    4.89    1.13
  17  17  -1    7.24    1.09
  17  17  -1    6.83    0.86
  16  17  -1   11.34    1.50
  16  17  -1    7.85    1.95
  16 -17  -1   12.49    1.20
  15  17  -1   41.35    3.67
  15 -17  -1   50.90    2.85
  14 -17  -1  108.88    5.45
  14  17  -1  103.41    5.77
  13  17  -1   44.93    5.29
  13  17  -1   48.92    3.53
  13 -17  -1   45.91    2.95
  13 -17  -1   46.31    3.01
  13 -17  -1   40.77    3.20
  13  17  -1   40.19    3.26
  12 -17  -1    4.37    1.85
  12  17  -1    6.80    4.21
  12 -17  -1    2.85    2.73
  12 -17  -1    5.69    1.82
  12 -17  -1    6.43    2.10
  12  17  -1    6.06    2.53
  12 -17  -1    4.20    1.61
  12  17  -1    6.75    2.13
  11  17  -1   12.37    4.87
  11 -17  -1   11.80    1.74
 -11 -17   1    8.80    1.51
  11 -17  -1   10.90    1.93
  11  17  -1   11.73    2.24
  11 -17  -1   10.85    3.06
  11 -17  -1    8.83    2.12
  11 -17  -1   12.10    4.68
  11 -17  -1   11.88    1.89
  11  17  -1   12.94    2.39
  11  17  -1    7.51    4.57
 -10 -17   1  136.58    6.96
  10 -17  -1  145.14    8.27
  10  17  -1  153.48   10.14
  10 -17  -1  145.07    7.04
  10  17  -1  151.09    7.31
  10  17  -1  130.54    9.68
  10 -17  -1  146.16    6.96
  10 -17  -1  128.21    7.21
  10 -17  -1  151.47    7.08
   9 -17  -1    5.45    1.53
   9 -17  -1    4.24    4.15
   9 -17  -1    2.36    1.17
   9  17  -1    4.74    1.84
   9 -17  -1    3.19    1.48
   9 -17  -1    3.84    1.74
   9 -17  -1    4.80    2.68
  -9 -17   1    6.81    1.46
   9  17  -1    2.19    4.17
   8 -17  -1   77.78    3.98
   8 -17  -1   72.96    5.21
   8  17  -1   74.01    6.20
   8 -17  -1   74.40    3.84
  -8 -17   1   73.80    3.96
   8  17  -1   79.36    4.19
   8 -17  -1   67.46    6.16
   7 -17  -1   11.27    2.88
   7 -17  -1   11.46    3.34
   7 -17  -1    8.36    1.34
  -7 -17   1   10.18    1.34
   7  17  -1    9.36    1.50
   7  17  -1   10.42    3.35
   7 -17  -1    7.20    2.61
   6 -17  -1  737.11   32.40
   6  17  -1  676.61   32.60
   6 -17  -1  633.65   32.54
   5 -17  -1 1155.57   52.36
   5  17  -1 1090.29   52.31
   5 -17  -1 1002.40   52.23
   4  17  -1 1486.14   72.80
   4 -17  -1 1453.49   72.79
   4 -17  -1 1633.67   73.19
   3 -17  -1  938.94   42.74
  -3 -17   1  929.94   42.63
  -3 -17   1  881.85   42.37
   3 -17  -1 1025.94   42.83
   2 -17  -1   17.17    1.66
  -2 -17   1   16.36    1.87
  -2 -17   1   18.83    1.41
   2 -17  -1   19.34    1.86
  -1 -17   1   -0.08    0.97
   1 -17  -1    0.29    1.07
   1 -17  -1    0.92    1.13
   0 -17  -1  159.90    7.87
   0 -17  -1  170.00    7.87
   0 -17   1  155.91    7.92
   1 -17   1   36.49    2.71
   1 -17   1   33.46    2.52
  -1 -17  -1   38.52    2.22
   2 -17   1   37.37    2.89
   2 -17   1   40.42    2.85
   2 -17   1   39.35    3.09
  -2 -17  -1   41.88    2.32
   3 -17   1  774.33   37.16
  -3 -17  -1  815.29   36.52
   3 -17   1  764.29   36.99
  -4 -17  -1 1376.55   62.19
   4 -17   1 1308.11   62.85
   5 -17   1  314.14   15.33
   6 -17   1  308.65   14.59
   6  17   1  290.91   13.89
   7  17   1   15.88    3.90
   7 -17   1   10.43    2.33
  -7 -17  -1   14.34    1.43
   7  17   1   15.71    1.72
   7 -17   1   17.50    1.55
   8  17   1   19.83    4.60
   8 -17   1   22.65    2.93
   8 -17   1   27.14    1.86
  -8 -17  -1   21.52    1.75
   8 -17   1   23.73    1.83
   8 -17   1   22.12    1.62
   8  17   1   24.60    2.19
   9 -17   1   19.23    2.85
   9 -17   1   15.90    1.51
   9 -17   1   22.96    1.76
   9 -17   1   16.61    1.71
   9 -17   1   12.63    1.95
   9  17   1   17.79    4.59
   9  17   1   21.42    2.21
  10 -17   1   35.50    2.32
  10 -17   1   29.94    2.09
  10 -17   1   30.24    2.30
  10  17   1   39.89    5.53
  10 -17   1   29.14    2.65
  10 -17   1   38.75    3.61
  10  17   1   31.06    2.73
  11  17   1    8.94    4.28
  11 -17   1    7.31    1.37
  11 -17   1   10.37    1.68
  11 -17   1   11.10    1.70
  12  17   1   66.63    4.90
  12  17   1   65.80    6.32
  12 -17   1   67.07    3.70
  12 -17   1   64.54    3.61
  13 -17   1    2.49    1.45
  13  17   1    0.93    2.83
  14 -17   1   16.55    2.01
  14  17   1   20.64    2.84
  14  17   1   26.64    2.26
  14 -17   1   21.81    1.72
  14  17   1   23.70    2.28
  15  17   1    2.58    1.25
  15  17   1    3.60    1.98
  15  17   1    4.07    1.42
  16  17   1   -0.02    0.90
  16  17   1    1.42    1.33
  16  17   1    2.15    1.31
  17  18  -1    1.45    0.86
  17  18  -1    1.10    0.65
  16  18  -1   40.61    2.45
  16  18  -1   34.66    2.74
  16 -18  -1   41.27    2.20
  15 -18  -1   89.53    4.35
  15  18  -1   73.85    5.00
  14 -18  -1    5.78    1.65
  14  18  -1    6.12    2.31
  13  18  -1    0.87    2.45
  13 -18  -1   -1.02    1.80
  13 -18  -1    1.37    1.69
  12 -18  -1    2.63    1.59
  12 -18  -1   -1.89    2.71
  12 -18  -1   -0.23    1.71
  12 -18  -1   -1.03    1.72
  12  18  -1    0.57    4.39
  12  18  -1    1.72    2.39
  12  18  -1    0.35    1.99
  12 -18  -1   -1.65    1.97
  11  18  -1   60.57    3.99
  11  18  -1   52.15    6.38
  11 -18  -1   48.82    3.66
  11 -18  -1   59.56    4.82
 -11 -18   1   58.18    3.32
  11 -18  -1   61.85    3.38
  11 -18  -1   60.38    3.54
  11 -18  -1   60.57    3.55
  10 -18  -1    0.75    2.84
  10 -18  -1    0.69    1.45
  10 -18  -1    5.40    4.03
  10 -18  -1    1.59    1.80
  10 -18  -1    3.49    1.67
 -10 -18   1    0.92    1.49
  10 -18  -1    1.47    1.57
  10  18  -1    4.02    2.19
  10  18  -1   -4.26    5.01
  -9 -18   1   28.22    2.15
   9 -18  -1   31.37    4.73
   9  18  -1   31.30    4.79
   9 -18  -1   27.51    1.97
   9 -18  -1   30.57    2.31
   9 -18  -1   37.08    3.79
   9  18  -1   33.23    2.61
   9 -18  -1   32.26    2.35
  -8 -18   1   24.00    1.72
  -8 -18   1   24.78    2.03
   8  18  -1   25.90    2.23
   8 -18  -1   26.12    1.76
   8 -18  -1   22.82    4.19
   8 -18  -1   24.39    3.19
   8 -18  -1   24.37    2.04
   8  18  -1   23.99    4.27
   7 -18  -1    2.60    1.29
   7 -18  -1    0.25    2.40
  -7 -18   1    2.45    1.29
   7 -18  -1    0.87    3.05
  -7 -18   1    3.57    1.12
   7  18  -1    1.26    1.39
   6  18  -1   28.20    3.54
   6 -18  -1   28.35    3.45
   6 -18  -1   30.91    2.02
  -6 -18   1   33.41    2.08
   6 -18  -1   27.97    3.34
   5 -18  -1   25.45    3.03
   5 -18  -1   27.57    2.85
   5 -18  -1   26.39    2.93
   4 -18  -1  101.85    5.24
   4 -18  -1  102.82    5.56
  -3 -18   1   20.63    2.17
   3 -18  -1   23.25    2.33
   3 -18  -1   19.56    2.70
   3 -18  -1   24.44    2.09
  -2 -18   1    5.56    1.04
   2 -18  -1    5.09    1.55
   2 -18  -1    4.97    1.52
  -1 -18   1    2.41    1.09
   1 -18  -1    1.61    1.28
   1 -18  -1    3.18    1.40
   0 -18   1 1589.79   69.49
   0 -18  -1 1500.84   69.28
   0 -18   1 1425.82   69.30
   0 -18  -1 1552.19   69.25
  -1 -18  -1  231.13   10.77
   1 -18   1  224.60   11.14
   1 -18   1  222.45   11.01
   2 -18   1    7.15    1.82
   2 -18   1    8.63    2.07
  -2 -18  -1    6.27    1.10
   2 -18   1    9.63    1.79
   3 -18   1  143.35    7.96
  -3 -18  -1  155.88    7.27
   3 -18   1  146.05    7.87
  -4 -18  -1   12.03    1.12
   4 -18   1   13.41    2.26
   5 -18   1  267.08   13.30
   6 -18   1    4.82    1.18
   6  18   1    6.11    1.36
   6 -18   1    3.96    2.10
  -6 -18  -1    3.33    1.14
   7 -18   1    6.27    1.27
   7  18   1    3.57    3.76
   7  18   1    4.16    1.53
  -7 -18  -1    5.21    1.25
   7 -18   1    4.42    2.29
  -8 -18  -1   26.95    1.96
   8  18   1   25.12    4.76
   8 -18   1   26.09    1.78
   8 -18   1   27.03    2.08
   8  18   1   27.75    2.42
   8 -18   1   30.07    1.97
   8 -18   1   23.04    2.98
   9  18   1    2.07    4.27
   9  18   1    1.20    1.94
  -9 -18  -1    1.96    1.16
   9 -18   1    1.14    1.46
   9 -18   1    1.95    1.42
   9 -18   1    0.97    1.13
   9 -18   1    1.93    2.41
  10  18   1   10.24    4.56
  10  18   1   19.68    2.32
  10 -18   1   18.23    1.82
  10 -18   1   13.71    1.54
  10 -18   1   16.21    1.83
  10 -18   1   11.33    2.86
  11 -18   1    1.01    1.49
  11 -18   1    0.04    1.58
  11 -18   1    1.66    1.19
  11  18   1   -0.54    4.00
  12  18   1   32.72    3.57
  12 -18   1   30.30    2.25
  12  18   1   24.55    4.70
  12 -18   1   31.07    2.29
  13 -18   1    1.43    1.41
  13  18   1   -0.53    2.63
  14 -18   1   10.86    1.34
  14  18   1    9.99    1.72
  14  18   1    7.55    1.93
  14  18   1   10.14    1.96
  14  18   1   12.56    2.45
  15  18   1    2.19    1.79
  15  18   1    2.34    1.34
  16  18   1    0.65    0.79
  16  18   1    0.21    1.21
  16  18   1    1.30    1.12
  17  19  -1    2.76    0.60
  17  19  -1    0.68    0.76
  16  19  -1    0.31    1.34
  16  19  -1    0.03    1.18
  16 -19  -1    0.58    0.86
  15  19  -1   21.21    2.57
  15  19  -1   26.75    2.24
  15 -19  -1   22.33    1.78
  14 -19  -1    2.15    1.56
  14  19  -1    2.47    2.51
  14  19  -1    2.37    2.17
  13 -19  -1    4.24    1.76
  13 -19  -1    7.13    1.80
  13  19  -1    6.32    2.50
  12 -19  -1    0.58    1.68
  12 -19  -1    1.36    1.50
 -12 -19   1    3.39    2.29
  12 -19  -1    0.55    1.82
  12  19  -1    1.27    2.27
  12  19  -1    3.09    4.18
  12 -19  -1    8.92    2.94
  12 -19  -1    2.84    1.82
  11 -19  -1   55.06    3.45
  11 -19  -1   47.05    3.47
  11  19  -1   60.42    3.96
  11  19  -1   52.59    6.46
  11 -19  -1   60.51    4.78
  11 -19  -1   59.43    3.46
 -11 -19   1   54.83    3.23
  11 -19  -1   62.00    3.34
  10  19  -1   15.45    2.49
  10 -19  -1   17.52    1.95
 -10 -19   1   15.23    1.89
  10 -19  -1   17.88    2.13
  10 -19  -1   17.84    1.79
  10  19  -1   23.31    5.28
  10 -19  -1   13.95    3.20
   9  19  -1   27.03    2.47
   9 -19  -1   21.42    3.47
   9 -19  -1   21.82    1.74
   9 -19  -1   24.62    2.12
   9 -19  -1   23.51    2.06
  -9 -19   1   18.77    2.04
   9 -19  -1   22.24    4.23
   8 -19  -1   36.13    4.43
   8 -19  -1   39.43    3.87
   8 -19  -1   39.92    2.65
   8  19  -1   42.19    2.88
  -8 -19   1   39.80    2.37
   8 -19  -1   39.76    2.42
  -8 -19   1   40.76    2.66
   7  19  -1    4.94    1.47
   7 -19  -1    7.50    2.94
  -7 -19   1    3.90    1.18
   7 -19  -1    3.43    1.40
   7 -19  -1    4.41    1.13
  -7 -19   1    4.57    1.38
   7 -19  -1    3.62    2.59
  -6 -19   1   24.85    1.84
   6  19  -1   24.11    1.89
   6 -19  -1   23.68    3.21
   5 -19  -1   12.03    2.16
   5 -19  -1   17.64    2.82
   5 -19  -1   17.33    2.73
   4 -19  -1   29.46    2.81
  -4 -19   1   28.82    2.51
   4 -19  -1   25.62    3.18
   3 -19  -1  191.36   10.39
  -3 -19   1  204.90    9.80
   3 -19  -1  212.54    9.94
   3 -19  -1  186.48    9.79
  -2 -19   1   20.95    1.67
   2 -19  -1   22.06    2.03
   2 -19  -1   21.18    2.13
  -1 -19   1  207.87   10.23
   1 -19  -1  216.51   10.30
   1 -19  -1  215.07   10.34
   0 -19  -1  227.02   10.71
   0 -19   1  226.17   10.98
   0 -19   1  218.78   10.80
   0 -19  -1  222.59   10.76
   1 -19   1  205.59   10.46
  -1 -19  -1  222.93   10.27
   1 -19   1  220.15   10.65
  -1 -19  -1  208.59   10.38
   2 -19   1  199.58   10.74
   2 -19   1  198.32   10.60
  -2 -19  -1  222.69   10.06
   2 -19   1  208.17   10.48
  -3 -19  -1   36.98    2.18
   3 -19   1   32.17    3.01
   3 -19   1   36.11    2.96
   4 -19   1  258.53   12.93
   5  19   1   22.68    1.80
   5 -19   1   19.36    2.73
   6  19   1   11.30    1.58
   6 -19   1   13.27    2.55
  -6 -19  -1    9.73    1.37
   6 -19   1   10.99    1.38
  -7 -19  -1   11.24    1.47
   7 -19   1    9.57    1.47
   7  19   1   10.17    1.77
   7 -19   1    9.85    2.36
   7  19   1    5.15    3.73
   8 -19   1   91.31    4.54
   8 -19   1   95.33    5.70
  -8 -19  -1   82.24    4.50
   8  19   1   88.62    4.84
   8 -19   1   87.52    4.53
   8  19   1   92.51    7.16
   9  19   1   40.32    5.57
   9  19   1   50.09    3.29
   9 -19   1   44.90    3.90
  -9 -19  -1   40.64    2.63
   9 -19   1   44.16    2.58
   9 -19   1   47.97    2.76
   9 -19   1   46.24    2.79
  10  19   1    3.38    2.18
  10 -19   1    3.68    1.22
  10 -19   1    1.66    2.50
  10  19   1    1.07    4.21
  10 -19   1    2.65    1.57
  10 -19   1    0.22    1.55
  11  19   1    8.73    4.20
  11  19   1    5.97    2.25
  11 -19   1    6.56    1.66
  11 -19   1    4.39    1.53
  11  19   1    7.11    2.66
  12 -19   1    3.89    1.49
  12  19   1    3.22    3.64
  12  19   1    2.13    2.66
  12 -19   1    2.16    1.55
  13  19   1   30.28    3.27
  13  19   1   33.51    2.83
  13 -19   1   33.60    2.23
  14 -19   1    0.67    1.09
  14  19   1    0.78    1.59
 -15 -19  -1   32.64    1.80
  15  19   1   29.14    2.49
  16  19   1    0.06    1.07
  16  19   1   -0.03    0.86
  16  19   1   -0.71    0.75
  16  20  -1   51.04    2.54
  16 -20  -1   47.65    2.27
  15 -20  -1   31.64    2.02
  15  20  -1   33.76    2.41
  15  20  -1   27.45    2.62
  14  20  -1    3.13    2.36
  14 -20  -1    4.39    1.58
  14  20  -1    5.13    2.18
  13 -20  -1   13.31    1.87
  13 -20  -1   14.92    1.97
  13  20  -1   15.67    2.59
  12 -20  -1    9.38    1.66
  12 -20  -1    8.20    1.88
  12 -20  -1    6.18    2.89
  12 -20  -1    9.15    1.97
 -12 -20   1    8.29    2.39
  12  20  -1   10.45    4.23
  12  20  -1   11.63    2.63
 -12 -20   1    9.77    1.41
 -11 -20   1    1.99    1.47
  11  20  -1   -2.90    4.38
  11 -20  -1    2.49    1.59
  11 -20  -1    4.48    1.84
  11  20  -1    2.17    2.40
  11 -20  -1    1.57    2.94
  11 -20  -1    3.68    1.80
  10 -20  -1  253.34   13.41
  10 -20  -1  251.77   12.26
  10 -20  -1  264.23   12.21
  10  20  -1  261.91   12.50
 -10 -20   1  248.38   12.20
  10 -20  -1  259.82   12.16
  10  20  -1  279.18   15.22
   9 -20  -1   51.32    3.08
   9 -20  -1   53.09    3.12
   9 -20  -1   47.85    2.81
   9  20  -1   51.78    3.43
  -9 -20   1   46.84    3.06
   9 -20  -1   49.98    4.52
   8  20  -1   42.73    2.88
   8 -20  -1   39.31    2.43
  -8 -20   1   42.05    2.72
  -8 -20   1   36.47    2.38
   8 -20  -1   45.05    3.98
   8 -20  -1   45.06    2.74
   7 -20  -1  103.47    5.46
   7 -20  -1  103.70    5.33
  -7 -20   1  109.22    5.47
   7 -20  -1  110.42    6.63
   7 -20  -1  112.54    5.35
   7  20  -1  113.37    5.58
  -7 -20   1  107.28    5.35
  -6 -20   1  234.91   11.38
  -6 -20   1  252.21   11.49
   6 -20  -1  276.12   12.63
   6 -20  -1  237.16   11.39
   6 -20  -1  246.45   12.55
   6  20  -1  239.67   11.52
  -5 -20   1  126.95    6.37
   5 -20  -1  134.84    7.38
   5 -20  -1  135.05    7.49
  -4 -20   1  342.75   16.60
   4 -20  -1  368.19   16.89
   4 -20  -1  333.68   17.22
  -3 -20   1  115.27    6.22
   3 -20  -1  118.07    6.85
   3 -20  -1  119.74    6.37
   3 -20  -1  116.83    6.28
   2 -20  -1  229.48   10.67
   2 -20  -1  213.61   10.60
  -2 -20   1  210.73   10.35
   1 -20  -1   65.10    3.79
  -1 -20   1   61.38    3.61
   1 -20  -1   66.70    3.79
   0 -20  -1   74.59    4.37
   0 -20   1   80.08    4.64
   0 -20   1   77.00    4.37
   0 -20  -1   83.32    4.28
  -1 -20  -1    9.00    1.39
   1 -20   1    9.72    1.82
   1 -20   1    8.90    2.12
  -1 -20  -1    8.22    1.69
   2 -20   1   33.69    3.31
   2 -20   1   35.53    3.06
  -2 -20  -1   39.54    2.37
   2 -20   1   38.01    2.90
   3 -20   1    6.85    2.14
  -3 -20  -1    6.64    1.16
   4 -20   1    2.39    2.19
   5 -20   1    0.91    2.28
   5  20   1    2.13    1.22
  -5 -20  -1    2.99    1.27
  -6 -20  -1   24.78    1.90
   6 -20   1   24.73    1.91
   6 -20   1   25.64    3.05
   6  20   1   24.08    2.05
   7 -20   1   14.60    2.58
   7  20   1   16.49    1.96
   7 -20   1   15.58    1.65
  -7 -20  -1   14.67    1.67
  -8 -20  -1    6.31    1.42
   8  20   1    6.63    2.02
   8  20   1    2.92    4.13
   8 -20   1    9.37    2.57
   8 -20   1    6.89    1.53
   8 -20   1    8.57    1.52
   9  20   1    0.52    4.09
   9 -20   1    3.09    1.18
   9  20   1    4.82    2.10
   9 -20   1    3.23    2.47
   9 -20   1    1.62    1.45
   9 -20   1    2.36    1.59
  10  20   1   28.25    2.69
  10 -20   1   25.17    2.16
  10  20   1   29.01    4.69
  10 -20   1   26.94    2.12
  10 -20   1   28.36    3.33
  10 -20   1   20.36    1.80
  10  20   1   26.42    3.08
  11 -20   1    8.04    1.66
  11  20   1    5.65    3.66
  11  20   1    9.57    2.74
  11  20   1   10.58    2.51
  11 -20   1    6.46    1.62
  12 -20   1    8.39    1.60
  12 -20   1    6.00    1.57
  13  20   1   31.67    3.20
  13 -20   1   39.11    2.37
  14 -20   1   18.30    1.42
  14  20   1   13.92    2.26
  14  20   1   14.36    1.90
 -15 -20  -1    1.53    0.68
  15  20   1    1.16    1.20
  15  20   1    1.83    1.44
  16  20   1    5.48    0.74
  16  20   1    4.06    1.06
  16  21  -1    4.07    0.97
  16  21  -1    7.06    1.12
  15  21  -1   93.25    4.28
  15 -21  -1   82.57    3.97
  14  21  -1  111.77    5.38
  14 -21  -1  102.30    5.00
  13 -21  -1   38.58    2.66
  13  21  -1   45.04    3.26
  13  21  -1   37.81    3.58
  13 -21  -1   41.90    2.76
  12  21  -1   25.43    2.92
  12 -21  -1   20.89    1.97
  12  21  -1   16.80    4.55
  12 -21  -1   22.49    2.25
  12 -21  -1   18.20    3.30
  12 -21  -1   24.62    2.20
 -12 -21   1   20.98    2.88
  11  21  -1    2.56    4.45
 -11 -21   1    1.65    2.52
  11 -21  -1    5.33    2.98
  11 -21  -1    6.71    1.87
  11 -21  -1    6.66    1.90
 -11 -21   1    7.33    1.61
  11 -21  -1    5.72    1.62
  11  21  -1    6.86    2.51
  10 -21  -1   17.39    1.93
  10 -21  -1   18.32    3.47
  10 -21  -1   21.01    2.16
  10 -21  -1   21.21    2.22
  10  21  -1   21.11    5.36
  10  21  -1   22.04    2.60
 -10 -21   1   21.93    2.08
   9  21  -1   71.34    4.23
   9 -21  -1   72.81    5.31
   9 -21  -1   67.73    3.71
   9 -21  -1   72.53    3.99
   9 -21  -1   75.53    4.02
  -9 -21   1   67.77    3.94
   8 -21  -1   -0.29    2.82
   8 -21  -1    0.48    1.66
   8 -21  -1    0.13    1.23
  -8 -21   1    1.63    1.55
  -8 -21   1    0.80    1.23
   8  21  -1    0.20    1.86
   7 -21  -1    7.82    1.34
   7  21  -1    5.31    1.64
  -7 -21   1    5.93    1.65
  -7 -21   1    6.61    1.29
   7 -21  -1    9.33    3.02
   7 -21  -1    6.97    1.49
   7 -21  -1    6.26    1.19
  -6 -21   1  446.07   20.70
   6  21  -1  436.69   20.84
   6 -21  -1  521.97   21.96
   6 -21  -1  425.91   20.66
   6 -21  -1  454.12   21.89
   6 -21  -1  456.52   20.72
  -6 -21   1  457.85   20.79
   5 -21  -1 1342.34   62.21
   5  21  -1 1322.21   61.22
   5 -21  -1 1444.24   62.05
  -5 -21   1 1375.14   61.21
  -5 -21   1 1352.00   61.60
  -5 -21   1 1284.00   61.14
   4 -21  -1  242.85   12.34
  -4 -21   1  231.57   11.20
   4 -21  -1  247.61   11.93
  -4 -21   1  238.69   11.69
  -3 -21   1  412.29   18.95
   3 -21  -1  386.83   19.58
   3 -21  -1  378.15   18.97
   3 -21  -1  414.24   19.09
   2 -21  -1   65.92    3.87
   2 -21  -1   59.93    3.72
  -2 -21   1   56.54    3.36
   2 -21  -1   62.80    4.60
   1 -21  -1  126.47    6.38
   1 -21  -1  121.08    6.35
  -1 -21   1  119.88    6.25
   0 -21   1    2.53    1.89
   0 -21   1    3.02    1.57
   0 -21  -1    4.84    1.46
   0 -21  -1    4.23    1.53
  -1 -21  -1   95.80    4.91
   1 -21   1   98.41    5.41
   1 -21   1   87.33    5.14
  -1 -21  -1   89.95    5.08
   2 -21   1    8.78    2.10
  -2 -21  -1    5.56    1.27
  -2 -21  -1    9.44    1.79
   2 -21   1    5.24    2.39
   2 -21   1    5.58    2.12
  -3 -21  -1  102.87    5.06
   3 -21   1   89.01    5.99
   4  21   1  340.33   16.52
   4 -21   1  351.19   17.42
  -4 -21  -1  370.38   16.55
  -5 -21  -1   92.99    4.82
   5  21   1   93.82    4.84
   5 -21   1   96.09    5.78
   6  21   1  131.08    6.37
   6 -21   1  127.83    7.23
   6 -21   1  124.92    6.22
  -6 -21  -1  123.57    6.27
   7 -21   1   41.97    3.57
   7 -21   1   38.04    2.46
   7  21   1   38.35    2.75
  -7 -21  -1   38.56    2.54
   8 -21   1    8.59    1.62
   8  21   1   10.07    2.07
   8  21   1    9.77    2.23
   8 -21   1   10.38    1.61
   8  21   1   11.60    4.22
   8 -21   1   10.16    2.66
   9 -21   1    3.03    1.53
   9  21   1    2.29    4.16
   9  21   1    5.68    2.10
   9  21   1    1.04    2.28
   9 -21   1    3.01    1.59
   9 -21   1    2.43    1.18
   9 -21   1    4.23    2.57
  10  21   1   14.69    2.42
  10 -21   1   13.54    2.63
  10  21   1   21.01    4.36
  10  21   1   10.20    2.66
  10 -21   1   15.03    1.85
  10 -21   1   13.51    1.80
  10 -21   1   12.10    1.43
  11 -21   1  108.14    5.56
  11  21   1   95.33    6.23
  11 -21   1  111.16    5.55
  11  21   1  121.72    6.02
  11  21   1  109.82    7.93
  12  21   1   61.47    3.80
  12 -21   1   54.53    3.15
  12  21   1   47.82    3.97
  12 -21   1   56.83    3.20
  13 -21   1   47.88    2.66
  13  21   1   39.84    3.40
  14 -21   1    0.82    0.97
  14  21   1   -0.23    1.57
  14  21   1   -0.73    1.71
 -15 -21  -1    2.62    0.66
  15  21   1    4.43    1.28
  15  21   1    4.87    1.19
  16  21   1    8.98    0.78
 -16 -22   1   36.58    1.90
  15 -22  -1   65.66    2.98
  15  22  -1   42.37    3.25
  14 -22  -1   49.29    2.78
  14  22  -1   52.02    3.25
  13 -22  -1   19.25    1.93
  13  22  -1   18.73    2.46
  13  22  -1   14.70    2.58
  13 -22  -1   15.08    1.86
  12  22  -1   -0.11    2.41
  12 -22  -1    1.53    1.79
  12 -22  -1    1.11    1.70
  12 -22  -1    1.59    1.45
  11 -22  -1    3.65    1.84
 -11 -22   1   -0.21    2.35
  11 -22  -1   -1.52    1.49
  11  22  -1    1.11    3.98
  11 -22  -1    4.20    2.85
  11  22  -1    1.58    2.40
  11 -22  -1   -0.08    1.83
 -11 -22   1    0.63    1.50
  10  22  -1    7.86    2.27
 -10 -22   1    5.91    2.64
  10 -22  -1    4.77    1.61
  10  22  -1    5.12    4.40
 -10 -22   1    4.42    1.69
  10 -22  -1    7.06    2.99
  10 -22  -1    3.72    1.83
  10 -22  -1    3.96    1.88
   9 -22  -1   33.87    2.68
  -9 -22   1   40.94    3.58
   9 -22  -1   34.94    4.04
   9  22  -1   37.28    3.03
   9 -22  -1   33.87    2.28
   9 -22  -1   37.23    2.54
   9  22  -1   39.83    5.58
  -9 -22   1   31.34    2.21
  -9 -22   1   38.71    2.69
   8  22  -1    6.92    1.99
   8 -22  -1    4.06    1.68
   8 -22  -1    3.73    1.38
  -8 -22   1    3.69    1.39
  -8 -22   1    3.96    1.78
   8 -22  -1    8.16    2.87
   7 -22  -1    2.88    1.61
   7 -22  -1    3.60    2.75
  -7 -22   1    3.73    2.30
  -7 -22   1    1.70    1.71
   7 -22  -1    1.12    1.18
   7 -22  -1    3.47    1.33
  -7 -22   1    4.92    1.42
   7  22  -1    3.06    1.73
  -6 -22   1   11.44    2.43
  -6 -22   1   14.64    1.62
   6  22  -1   14.73    1.77
   6 -22  -1   10.83    2.92
   6 -22  -1   13.75    3.04
   6 -22  -1   13.63    1.54
  -6 -22   1   12.45    1.77
   6 -22  -1   12.20    1.41
  -5 -22   1   42.52    2.68
  -5 -22   1   40.50    3.25
   5 -22  -1   38.52    2.48
   5  22  -1   40.48    2.57
  -5 -22   1   40.77    2.55
   5 -22  -1   43.58    3.94
   5 -22  -1   41.01    4.01
   4 -22  -1    4.63    2.52
  -4 -22   1    2.32    2.07
   4 -22  -1    2.07    1.19
   4 -22  -1    2.48    2.61
  -4 -22   1    2.53    1.19
  -4 -22   1    3.26    1.37
  -3 -22   1   13.73    1.46
   3 -22  -1   12.59    2.32
   3 -22  -1   14.88    3.12
   3 -22  -1   11.75    2.16
   2 -22  -1   62.83    3.99
   2 -22  -1   67.07    4.06
   2 -22  -1   62.06    4.81
   1 -22  -1    7.30    1.81
  -1 -22   1    8.04    1.60
   1 -22  -1    7.88    1.95
   0 -22  -1   11.04    1.98
   0 -22   1   11.88    2.20
   0 -22  -1   12.20    1.78
   0 -22   1   11.16    1.78
   1 -22   1   10.23    1.87
   1 -22   1    9.09    2.31
  -1 -22  -1    6.42    1.86
  -1 -22  -1    7.26    1.56
  -2 -22  -1   97.88    4.91
   2 -22   1   88.95    5.41
  -2 -22  -1   95.10    5.20
   2 -22   1   95.94    5.60
   2 -22   1   79.61    5.71
   3 -22   1   56.87    4.37
  -3 -22  -1   59.11    3.32
   4  22   1   23.83    1.89
  -4 -22  -1   23.97    1.97
   4 -22   1   24.11    3.11
   5 -22   1  297.00   14.78
   5  22   1  290.22   13.85
  -5 -22  -1  295.63   13.83
   6 -22   1  417.97   19.26
   6  22   1  408.39   19.36
   6 -22   1  397.54   20.17
  -6 -22  -1  420.20   19.29
   7 -22   1  151.84    7.43
  -7 -22  -1  148.08    7.46
   7  22   1  149.36    9.59
   7 -22   1  147.07    8.47
   7  22   1  159.07    7.62
   8  22   1   52.09    3.45
   8 -22   1   51.86    3.06
   8 -22   1   46.31    4.18
   8  22   1   46.48    5.76
   8 -22   1   55.49    3.19
   9 -22   1   99.80    4.84
   9  22   1   89.30    5.42
   9  22   1   92.10    7.34
   9 -22   1   89.10    5.81
   9 -22   1   95.24    4.79
   9 -22   1   82.65    4.58
   9  22   1   97.64    5.21
  10 -22   1   17.88    1.90
  10  22   1   15.35    2.58
  10  22   1   13.78    2.61
  10  22   1   22.05    4.36
  10 -22   1   17.01    1.88
  10 -22   1   15.41    2.82
  11 -22   1    2.22    1.61
  11 -22   1    2.63    1.56
  11  22   1    6.96    2.50
  11  22   1    0.44    2.38
  11  22   1    0.94    3.54
  12 -22   1   -0.06    1.42
  12  22   1    0.81    2.25
  12 -22   1    0.12    1.40
  12  22   1    1.86    2.23
  13  22   1    5.05    2.05
  13 -22   1    6.83    1.33
  14  22   1   -0.05    1.54
  15  22   1   16.67    1.31
  15  22   1    7.44    1.15
 -15 -22  -1   10.54    0.83
  15  22   1   16.19    1.66
  15  23  -1    4.14    1.33
  15 -23  -1    2.68    0.95
  14  23  -1   31.92    2.45
  14 -23  -1   29.77    1.96
  14  23  -1   30.19    2.42
  13 -23  -1  124.62    5.82
  13  23  -1  127.09    6.12
  13 -23  -1  113.29    5.77
  12 -23  -1   71.47    3.84
  12 -23  -1   63.12    3.61
  12  23  -1   70.55    4.26
  12  23  -1   56.75    4.36
  12 -23  -1   70.70    3.82
  11  23  -1    0.81    2.28
  11  23  -1   -1.60    3.89
  11 -23  -1    0.24    1.50
  11 -23  -1   -1.41    1.88
  11 -23  -1    2.76    2.65
 -11 -23   1    3.19    1.58
 -11 -23   1    0.11    2.53
  11 -23  -1    0.08    1.89
  10  23  -1  101.43    7.87
  10  23  -1  100.99    5.47
  10 -23  -1   94.50    4.98
  10 -23  -1   97.15    5.15
 -10 -23   1   96.98    5.11
  10 -23  -1   96.01    5.18
 -10 -23   1  102.07    5.97
  10 -23  -1   86.92    6.40
   9 -23  -1   33.21    2.25
   9 -23  -1   35.02    2.71
  -9 -23   1   38.45    3.58
   9 -23  -1   34.07    2.63
   9  23  -1   35.99    5.42
   9  23  -1   34.48    2.91
   9 -23  -1   33.03    3.84
  -9 -23   1   35.93    2.64
  -9 -23   1   35.05    2.25
   8 -23  -1  481.65   21.70
  -8 -23   1  502.22   22.42
   8 -23  -1  457.86   21.58
   8  23  -1  483.61   21.83
  -8 -23   1  492.04   21.76
   8 -23  -1  475.87   22.91
  -8 -23   1  424.68   21.55
   7 -23  -1   49.65    2.99
  -7 -23   1   48.79    3.12
  -7 -23   1   51.71    3.88
   7 -23  -1   44.00    2.74
   7  23  -1   44.48    3.12
  -7 -23   1   48.84    2.85
   7 -23  -1   44.25    2.79
   7 -23  -1   55.96    4.43
   6 -23  -1    6.55    1.42
   6 -23  -1    5.76    2.88
   6  23  -1    9.33    1.69
  -6 -23   1    9.18    1.81
  -6 -23   1    9.65    1.61
   6 -23  -1    9.64    3.06
  -6 -23   1   10.01    2.42
   6 -23  -1    7.23    1.31
   5 -23  -1   94.50    5.00
   5 -23  -1  106.92    6.52
   5 -23  -1  111.30    6.36
  -5 -23   1  104.53    5.21
   5  23  -1   96.03    5.13
  -5 -23   1  104.09    5.88
  -5 -23   1  100.74    5.10
   5 -23  -1  102.45    5.07
  -4 -23   1   14.41    1.79
   4  23  -1   13.72    1.61
   4 -23  -1   17.73    3.30
   4 -23  -1   16.19    1.52
   4 -23  -1   19.38    2.79
  -4 -23   1   17.45    2.66
  -4 -23   1   15.79    1.68
   4 -23  -1   16.36    1.48
  -3 -23   1    3.34    1.32
   3 -23  -1    5.55    2.06
   3 -23  -1    4.87    2.15
   3 -23  -1    4.31    2.91
   2 -23  -1   22.35    2.56
   2 -23  -1   20.77    2.46
  -2 -23   1   18.24    1.76
  -2 -23   1   20.12    1.74
   2 -23  -1   20.58    3.28
   1 -23  -1   95.30    5.50
   1 -23  -1   97.61    5.43
  -1 -23   1   99.33    5.67
   0 -23  -1    0.81    1.63
   0 -23  -1   -0.59    1.74
   0 -23   1   -0.61    1.70
   0 -23   1    1.11    2.09
   1 -23   1    2.31    1.95
   1 -23   1    0.31    2.18
  -1 -23  -1    3.18    1.79
   1 -23   1    0.52    2.43
  -1 -23  -1    2.65    1.49
   2 -23   1  334.66   16.56
  -2 -23  -1  343.04   16.23
   2 -23   1  319.12   16.71
  -2 -23  -1  343.40   15.97
  -3 -23  -1  134.18    6.58
   3 -23   1  131.27    7.16
   3  23   1  112.04    5.93
   4 -23   1   86.85    5.39
   4  23   1   76.19    4.18
   5 -23   1   40.56    3.70
   5 -23   1   36.64    2.24
   5  23   1   37.30    2.60
   6  23   1   83.10    4.48
   6 -23   1   77.06    5.34
   6 -23   1   78.91    4.28
   7 -23   1   19.57    3.03
   7 -23   1   20.97    1.99
   7  23   1   17.03    2.22
   7  23   1   17.21    4.18
   8  23   1   36.45    2.89
   8 -23   1   37.53    2.53
   8 -23   1   33.86    2.46
   8 -23   1   36.44    3.56
   8  23   1   31.76    4.86
   9  23   1    5.31    2.32
   9  23   1    6.20    3.80
   9 -23   1    2.93    1.25
   9 -23   1    6.24    1.64
   9 -23   1    4.84    1.73
   9 -23   1    2.08    2.49
  10  23   1   91.96    7.19
  10 -23   1   85.70    6.02
  10  23   1  106.89    5.56
  10  23   1   85.93    5.58
  10 -23   1  100.04    5.09
  10 -23   1  100.30    5.02
  11 -23   1  168.11    8.17
  11  23   1  180.20    8.53
  11  23   1  193.53    8.65
  11 -23   1  168.75    8.16
  12 -23   1  194.81    9.19
  12  23   1  207.36    9.59
  12 -23   1  190.09    9.17
  12  23   1  210.02    9.55
  13 -23   1  119.69    5.50
  13  23   1   98.11    5.89
  14  23   1    1.34    1.28
  15  23   1    2.07    0.96
  15  23   1    0.64    1.28
  16  24  -1    1.90    0.94
  15  24  -1   16.85    1.57
  15 -24  -1   16.92    1.19
  14  24  -1    3.33    1.67
  14 -24  -1    2.02    1.17
  13 -24  -1    4.43    1.49
  13 -24  -1    6.43    1.55
  13  24  -1    6.20    2.18
  13  24  -1    4.98    1.96
  12 -24  -1   14.44    1.97
  12 -24  -1   13.40    1.94
  12  24  -1    8.29    2.28
  12 -24  -1   10.56    1.51
  12  24  -1   17.48    2.44
  11 -24  -1  126.26    6.25
  11 -24  -1  119.94    6.08
  11 -24  -1  122.18    6.25
  11 -24  -1  102.35    7.27
  11  24  -1  124.36    8.61
 -11 -24   1  126.19    7.09
  11  24  -1  133.23    6.61
  10 -24  -1   25.19    2.36
  10 -24  -1   24.77    2.13
 -10 -24   1   25.04    3.32
  10  24  -1   25.01    4.72
  10 -24  -1   26.37    3.63
  10 -24  -1   28.30    2.51
 -10 -24   1   22.30    2.20
  10  24  -1   24.23    2.76
   9 -24  -1   45.64    3.08
  -9 -24   1   51.35    4.11
   9 -24  -1   46.83    2.76
  -9 -24   1   47.26    3.13
   9  24  -1   56.46    5.89
   9  24  -1   48.07    3.43
   9 -24  -1   51.31    4.41
   9 -24  -1   49.85    3.16
  -9 -24   1   42.24    2.74
  -8 -24   1   24.02    2.07
   8 -24  -1   25.96    2.41
  -8 -24   1   35.06    3.37
   8  24  -1   25.34    2.59
   8 -24  -1   27.64    3.79
  -8 -24   1   28.47    2.42
   8 -24  -1   25.17    2.03
   7 -24  -1    5.47    1.74
  -7 -24   1    3.34    2.62
   7 -24  -1    5.77    1.33
   7 -24  -1    6.40    3.07
  -7 -24   1    4.17    1.45
   7  24  -1    9.03    1.95
   7 -24  -1    5.94    1.44
  -7 -24   1    4.84    1.81
   6 -24  -1  346.93   16.52
  -6 -24   1  321.97   15.13
   6 -24  -1  367.58   16.43
  -6 -24   1  331.60   15.91
  -6 -24   1  325.21   15.24
   6 -24  -1  317.59   15.12
   6  24  -1  315.84   15.25
   6 -24  -1  314.80   15.06
  -5 -24   1    1.37    1.60
   5 -24  -1    0.93    1.12
   5 -24  -1    3.34    2.69
  -5 -24   1    5.58    2.38
   5 -24  -1   -0.07    1.31
   5  24  -1    2.21    1.39
  -5 -24   1    1.65    1.40
   5 -24  -1    0.76    3.03
   4 -24  -1  360.44   17.47
  -4 -24   1  390.90   17.57
   4 -24  -1  369.35   18.77
   4 -24  -1  404.70   18.42
   4 -24  -1  356.67   17.42
  -4 -24   1  407.07   18.15
  -4 -24   1  383.60   17.51
   3 -24  -1   13.43    3.29
  -3 -24   1   14.89    1.62
   3 -24  -1   12.32    1.36
   3 -24  -1   12.43    2.32
   3 -24  -1   18.00    2.65
  -2 -24   1   80.96    4.18
   2 -24  -1   71.09    3.99
   2 -24  -1   86.02    4.85
   2 -24  -1   78.83    4.85
   2 -24  -1   80.95    5.61
  -2 -24   1   84.41    4.17
   1 -24  -1    5.60    1.19
   1 -24  -1   11.89    1.97
  -1 -24   1    8.80    2.43
   1 -24  -1    7.79    2.15
   0 -24  -1   23.96    2.47
   0 -24  -1   20.04    2.25
   0 -24  -1   17.37    1.59
   0 -24   1   18.43    1.71
   0 -24   1   24.16    2.88
  -1 -24  -1   11.09    1.87
   1 -24   1   11.80    2.52
  -1 -24  -1   13.79    2.26
   1 -24   1   13.96    3.02
  -1 -24  -1   11.55    1.41
   2 -24   1   96.39    6.22
  -2 -24  -1   97.00    5.61
  -2 -24  -1  100.96    5.21
   2 -24   1   92.89    5.87
   3  24   1   79.46    4.43
   3 -24   1   88.08    5.69
   4 -24   1    6.21    1.15
   4  24   1    6.99    1.53
   4 -24   1    7.17    2.80
   5 -24   1   23.46    3.12
   5  24   1   19.23    2.01
   5 -24   1   19.17    1.58
   6  24   1   14.32    2.08
   6 -24   1   16.20    1.86
   6 -24   1   12.14    2.87
   7 -24   1    3.93    1.62
   7 -24   1    2.18    2.50
   7  24   1    1.45    3.56
   7  24   1    3.00    1.95
   8  24   1    5.78    3.75
   8 -24   1    4.61    1.62
   8  24   1    4.82    2.17
   8 -24   1    3.00    1.72
   8 -24   1    4.73    2.48
   9 -24   1   26.81    2.16
   9  24   1   27.67    2.85
   9 -24   1   20.30    3.07
   9 -24   1   24.54    1.84
   9 -24   1   29.19    2.34
   9  24   1   21.30    4.10
  10 -24   1    5.94    1.75
  10  24   1    8.35    2.43
  10  24   1    2.87    3.39
  10 -24   1    5.91    1.60
  10  24   1    4.68    2.38
  11  24   1   21.11    2.64
  11  24   1   21.89    2.67
  11 -24   1   18.07    1.87
  11 -24   1   16.36    1.80
  12  24   1   15.19    2.35
  12 -24   1   13.80    1.56
  12 -24   1   16.26    1.63
  12  24   1   12.94    2.21
  13  24   1   13.28    1.92
  13 -24   1   12.38    1.25
  13  24   1    9.25    1.76
 -14 -24  -1    3.16    0.97
  15  24   1    0.11    0.85
  15  24   1    0.03    1.10
  16  25  -1    2.16    0.71
  15 -25  -1   54.41    2.87
  15  25  -1   69.13    3.17
  14  25  -1   25.30    2.06
  14 -25  -1   23.34    1.66
  13 -25  -1   19.87    1.82
  13  25  -1   22.54    2.38
  13  25  -1   23.54    2.36
  13 -25  -1   19.47    1.79
  12 -25  -1    8.59    1.80
  12 -25  -1    8.00    1.71
  12  25  -1    8.52    2.36
  12 -25  -1    9.41    1.38
  11 -25  -1   38.92    2.76
  11 -25  -1   35.67    2.45
  11 -25  -1   37.20    2.79
  11  25  -1   41.77    3.22
  10 -25  -1   52.10    3.37
  10 -25  -1   54.59    4.59
 -10 -25   1   59.31    4.41
 -10 -25   1   55.21    3.36
  10  25  -1   56.15    3.75
  10 -25  -1   56.02    3.48
  10  25  -1   55.87    5.73
  10 -25  -1   48.35    3.12
   9 -25  -1    7.51    1.47
  -9 -25   1   10.29    2.07
   9 -25  -1    8.33    1.89
   9  25  -1   11.01    2.30
   9  25  -1   14.08    4.41
   9 -25  -1    6.92    2.93
   9 -25  -1   10.14    2.02
  -9 -25   1   10.52    2.91
   8 -25  -1   34.48    2.37
   8 -25  -1   34.11    2.77
   8 -25  -1   32.23    4.07
  -8 -25   1   36.78    2.73
  -8 -25   1   44.24    3.85
  -8 -25   1   32.36    2.40
   8  25  -1   38.47    2.94
  -7 -25   1   35.21    3.53
   7  25  -1   31.40    2.66
   7 -25  -1   31.18    2.30
  -7 -25   1   33.07    2.36
   7 -25  -1   28.49    2.52
   7 -25  -1   37.41    4.05
   7 -25  -1   30.41    2.17
  -7 -25   1   32.75    2.63
  -6 -25   1   56.44    3.41
   6 -25  -1   58.15    3.27
   6 -25  -1   62.68    5.07
   6  25  -1   57.68    3.55
  -6 -25   1   63.80    4.45
   6 -25  -1   63.49    4.87
  -6 -25   1   64.13    3.61
   6 -25  -1   58.60    3.39
  -5 -25   1  190.18    9.89
   5 -25  -1  204.09   10.55
  -5 -25   1  187.38    9.13
  -5 -25   1  191.75    9.22
   5  25  -1  200.24    9.24
   5 -25  -1  182.82    9.07
   5 -25  -1  179.88    9.02
   5 -25  -1  208.49   10.29
  -4 -25   1  297.06   13.96
  -4 -25   1  287.80   13.28
   4 -25  -1  312.92   14.17
  -4 -25   1  285.05   13.23
   4 -25  -1  298.91   14.66
   4 -25  -1  268.39   13.17
   4 -25  -1  265.43   13.12
   3 -25  -1   41.02    3.52
   3 -25  -1   37.99    3.98
   3 -25  -1   39.23    3.29
  -3 -25   1   40.28    2.54
   3 -25  -1   31.45    2.25
  -2 -25   1  180.81    8.64
   2 -25  -1  188.58    9.29
   2 -25  -1  190.39   10.17
   2 -25  -1  200.48    9.36
  -2 -25   1  173.86    8.64
   2 -25  -1  168.48    8.49
   1 -25  -1   51.31    4.48
  -1 -25   1   55.84    3.94
  -1 -25   1   44.07    2.71
   1 -25  -1   47.79    2.78
   1 -25  -1   56.52    3.73
   1 -25  -1   52.80    3.61
   0 -25   1    6.57    1.11
   0 -25  -1    7.88    2.31
   0 -25   1    9.67    2.53
   0 -25  -1    7.83    1.29
   0 -25  -1    6.91    1.96
  -1 -25  -1   95.43    5.29
   1 -25   1  119.62    6.40
  -1 -25  -1  115.25    5.80
  -1 -25  -1  115.44    6.06
   1 -25   1  107.75    6.62
   2 -25   1  180.22    9.60
   2 -25   1  174.28    9.31
  -2 -25  -1  183.84    8.57
   2  25   1  158.53    8.20
  -2 -25  -1  179.36    8.93
   3  25   1   58.16    3.41
  -3 -25  -1   65.69    4.24
   3 -25   1   71.89    4.90
   4 -25   1  618.34   27.04
   4  25   1  558.03   25.87
   4 -25   1  545.76   25.72
   5 -25   1  189.21   10.12
   5 -25   1  184.89    8.81
   5  25   1  182.77    9.05
   6  25   1  221.55   10.44
   6 -25   1  212.11   10.24
   6 -25   1  201.68   11.29
   7  25   1    0.89    1.89
   7  25   1    2.85    2.07
   7 -25   1   -0.97    1.74
   7 -25   1    1.52    2.55
   7  25   1    0.20    3.37
   8  25   1   45.36    3.33
   8 -25   1   38.13    3.73
   8  25   1   41.39    3.32
   8 -25   1   43.21    2.87
   8 -25   1   40.26    2.77
   8  25   1   43.57    4.69
   9 -25   1    3.96    2.37
   9 -25   1    5.31    1.66
   9  25   1    7.89    3.34
   9  25   1    4.08    2.31
   9  25   1    4.79    2.40
   9 -25   1    4.69    1.82
 -10 -25  -1   90.65    5.46
  10 -25   1   83.13    4.53
  10 -25   1   88.49    4.62
  10  25   1   84.77    6.26
  10  25   1   88.84    5.07
  11 -25   1    5.42    1.52
  11  25   1    4.38    2.20
  11 -25   1    2.33    1.45
  12 -25   1    8.75    1.40
  12  25   1    9.84    2.13
  12 -25   1   10.79    1.41
  13  25   1    2.13    1.66
  13 -25   1    2.01    0.95
 -14 -25  -1    5.29    0.94
  15  25   1   14.91    1.33
  15 -26  -1    0.18    0.53
  15  26  -1    0.27    0.98
 -15 -26   1    1.11    0.78
  14 -26  -1    3.11    1.01
  14  26  -1    3.44    1.48
  13 -26  -1    8.48    1.40
  13 -26  -1    7.42    1.42
  13  26  -1   10.45    1.95
  12  26  -1    6.55    2.22
  12 -26  -1    5.81    1.63
  12 -26  -1    6.45    1.27
  12  26  -1    8.08    2.10
  12 -26  -1    7.83    1.66
  11  26  -1   47.03    3.37
  11 -26  -1   47.05    2.89
  11 -26  -1   41.18    2.96
  11 -26  -1   42.72    2.67
  10 -26  -1   12.42    3.04
  10 -26  -1   16.28    1.81
 -10 -26   1   13.84    2.89
  10  26  -1   14.85    2.35
  10 -26  -1   13.26    2.07
  10 -26  -1   16.41    2.21
  10  26  -1   13.26    4.09
   9 -26  -1   62.28    3.55
   9 -26  -1   57.05    3.59
  -9 -26   1   66.93    4.60
  -9 -26   1   58.30    3.61
   9  26  -1   68.64    6.05
   9  26  -1   61.19    3.76
   9 -26  -1   51.85    3.19
   9 -26  -1   52.75    4.83
   8 -26  -1  115.49    5.67
   8 -26  -1  116.82    7.14
   8  26  -1  116.21    6.03
  -8 -26   1  121.70    6.86
  -8 -26   1  104.28    5.65
   8 -26  -1  108.22    5.83
  -8 -26   1  116.86    5.95
  -7 -26   1   15.99    3.03
   7 -26  -1   15.34    2.13
   7  26  -1   16.19    2.17
   7 -26  -1   14.44    3.41
   7 -26  -1   13.75    1.70
  -7 -26   1   14.59    1.87
  -7 -26   1    9.77    2.20
   7 -26  -1   12.21    1.58
  -6 -26   1   12.92    2.11
   6 -26  -1   12.98    3.42
   6  26  -1   15.57    2.01
   6 -26  -1   14.11    1.63
   6 -26  -1   14.35    1.77
  -6 -26   1   18.56    2.97
  -6 -26   1   13.64    1.95
  -5 -26   1   24.84    3.33
   5 -26  -1   28.30    3.82
  -5 -26   1   26.64    2.49
   5 -26  -1   28.64    2.19
   5 -26  -1   31.85    3.85
   5 -26  -1   25.56    2.02
  -5 -26   1   29.79    2.32
  -4 -26   1   21.58    2.21
  -4 -26   1   22.31    2.11
   4 -26  -1   25.52    3.83
   4 -26  -1   21.88    3.33
   4  26  -1   23.58    1.94
   4 -26  -1   22.04    1.90
  -4 -26   1   27.27    3.14
   4 -26  -1   20.17    1.80
   3 -26  -1   25.55    2.94
   3 -26  -1   25.59    3.91
  -3 -26   1   31.02    2.15
   3 -26  -1   21.93    1.93
   3 -26  -1   26.99    3.20
   2 -26  -1  609.65   26.34
   2 -26  -1  507.56   25.48
   2 -26  -1  568.01   26.31
  -2 -26   1  580.02   25.61
   2 -26  -1  590.25   27.05
   1 -26  -1    1.96    1.23
   1 -26  -1   -1.65    3.11
   1 -26  -1    5.23    2.21
  -1 -26   1    4.81    2.49
  -1 -26   1    2.13    1.22
   1 -26  -1    1.88    2.27
   0 -26  -1   86.76    4.92
   0 -26   1   72.15    3.95
   0 -26  -1   87.20    4.79
   0 -26  -1   74.24    4.03
   0 -26   1   86.51    5.30
   1 -26   1  118.49    6.24
   1 -26   1  141.79    7.54
  -1 -26  -1  149.66    7.22
  -1 -26  -1  124.09    6.37
  -1 -26  -1  152.59    6.97
   1 -26   1  134.64    7.82
   2 -26   1    5.71    2.89
   2 -26   1    6.42    2.68
   2  26   1    6.97    1.28
  -2 -26  -1    8.47    2.42
  -2 -26  -1    7.23    1.76
   2 -26   1    6.04    1.12
  -2 -26  -1    7.69    1.51
   3  26   1    1.40    1.36
   3 -26   1    4.89    2.73
  -3 -26  -1   -2.52    2.30
   4  26   1   49.56    3.07
  -4 -26  -1   58.92    4.14
   4 -26   1   54.51    4.53
   4 -26   1   47.42    2.89
   5  26   1    0.86    1.64
   5 -26   1    1.59    2.80
   5 -26   1    2.20    1.26
   6 -26   1  429.00   21.71
   6 -26   1  463.35   20.71
   6  26   1  390.89   21.95
   6  26   1  446.21   20.86
   7 -26   1  191.71   10.90
   7  26   1  189.24   11.38
   7 -26   1  210.36    9.95
  -7 -26  -1  217.07   10.75
   7  26   1  206.73   10.14
   8 -26   1  233.10   13.61
   8  26   1  250.11   14.35
   8 -26   1  271.78   12.65
   8  26   1  277.96   12.99
  -8 -26  -1  276.97   13.54
   8 -26   1  269.93   12.69
  -9 -26  -1    2.94    2.69
   9 -26   1    2.29    1.63
   9  26   1   -0.40    3.15
   9 -26   1    1.74    2.39
   9 -26   1    0.27    1.77
   9  26   1    2.04    2.28
  10 -26   1    2.81    1.55
  10 -26   1    2.54    1.66
 -10 -26  -1    2.66    2.48
  10  26   1    4.70    2.25
  11 -26   1    3.57    1.47
  11  26   1    0.82    2.26
  11 -26   1    2.42    1.38
  12 -26   1    1.11    1.18
  12 -26   1    2.09    1.18
  12  26   1    0.94    1.92
  13  26   1  126.90    6.55
 -13 -26  -1  135.51    6.38
  14  26   1    1.12    1.15
 -14 -26  -1    1.58    0.85
  15  26   1    3.53    0.81
 -15 -27   1   16.71    1.15
  15  27  -1   16.45    1.26
  14  27  -1   41.71    2.39
  14 -27  -1   34.76    2.04
  13 -27  -1   39.50    2.33
  13 -27  -1   37.26    2.31
  13  27  -1   39.64    2.78
  12  27  -1   12.92    2.31
  12 -27  -1   16.56    1.45
  12 -27  -1   17.95    1.80
  12 -27  -1   16.51    1.83
  11 -27  -1   10.72    1.85
  11 -27  -1    8.29    1.79
  11 -27  -1    7.85    1.44
  11  27  -1    9.54    2.32
  10 -27  -1    2.25    1.77
  10 -27  -1    0.98    1.47
  10 -27  -1    1.03    2.59
  10  27  -1    2.24    2.22
 -10 -27   1    6.28    2.60
  10 -27  -1    2.43    1.84
   9 -27  -1   72.00    3.92
   9 -27  -1   55.28    4.99
   9  27  -1   66.80    4.17
   9  27  -1   65.04    6.15
  -9 -27   1   67.08    4.94
   9 -27  -1   72.31    4.05
   9 -27  -1   64.94    3.60
   8 -27  -1    0.87    2.01
   8 -27  -1    1.42    2.98
   8  27  -1    2.05    2.12
   8 -27  -1    1.16    1.44
  -8 -27   1    2.70    2.70
  -8 -27   1   -2.46    2.10
  -7 -27   1    0.55    2.05
   7  27  -1    1.58    1.98
   7 -27  -1    2.24    1.57
  -7 -27   1    1.27    2.82
   7 -27  -1    1.45    3.05
  -7 -27   1    0.37    1.53
   7 -27  -1    1.00    1.31
   6 -27  -1  103.82    6.67
   6 -27  -1  100.21    5.03
  -6 -27   1   95.35    5.38
   6 -27  -1   98.37    5.14
  -6 -27   1   97.23    6.27
  -6 -27   1  100.72    5.20
  -5 -27   1  149.04    7.12
  -5 -27   1  145.63    7.26
   5 -27  -1  148.23    8.62
   5  27  -1  142.14    7.13
  -5 -27   1  164.29    8.10
   5 -27  -1  136.52    7.04
   5 -27  -1  133.42    6.97
   5 -27  -1  155.49    8.38
   4 -27  -1    1.61    1.38
   4 -27  -1    1.10    1.53
  -4 -27   1    1.02    1.62
  -4 -27   1    2.95    1.88
   4 -27  -1    2.19    3.02
   4  27  -1    0.50    1.32
   4 -27  -1    0.76    2.86
   3 -27  -1    1.19    3.02
  -3 -27   1    4.07    1.74
   3 -27  -1   -0.81    2.44
   3 -27  -1    1.50    1.33
   3 -27  -1    1.85    2.55
  -2 -27   1  184.92    8.92
   2 -27  -1  169.43    8.78
   2 -27  -1  176.26    8.75
   2 -27  -1  147.77    7.82
   2 -27  -1  162.87    9.55
  -2 -27   1  166.22    8.01
  -1 -27   1  248.17   12.29
  -1 -27   1  292.57   13.38
   1 -27  -1  296.11   13.16
   1 -27  -1  264.28   13.96
   1 -27  -1  252.83   12.36
   1 -27  -1  285.63   13.28
   0 -27  -1   15.06    2.76
   0 -27   1   15.28    1.55
   0 -27   1   17.30    2.96
   0 -27  -1   20.85    2.48
   0 -27  -1   14.25    1.65
   1 -27   1   26.44    1.90
  -1 -27  -1   27.02    2.11
   1 -27   1   26.04    3.42
  -1 -27  -1   32.31    2.69
   1 -27   1   29.33    3.90
  -1 -27  -1   33.03    3.07
   2 -27   1   17.88    3.06
   2 -27   1   18.63    1.59
   2  27   1   19.75    1.79
   2 -27   1   20.45    3.47
  -2 -27  -1   19.63    2.85
  -2 -27  -1   20.64    1.90
   3  27   1  138.62    7.18
   3 -27   1  145.54    8.49
  -3 -27  -1  160.23    7.98
   4  27   1   34.81    2.61
   4 -27   1   41.85    3.95
  -4 -27  -1   41.67    3.69
   4 -27   1   34.99    2.34
   5 -27   1    8.85    1.79
   5 -27   1   10.55    1.45
   5  27   1    9.25    1.84
   5 -27   1    6.93    2.97
   6  27   1    1.01    2.79
   6 -27   1   -1.86    2.66
   6 -27   1   -0.25    1.69
   6  27   1    0.71    1.91
   7  27   1    6.23    3.03
  -7 -27  -1    1.98    2.65
   7  27   1    4.00    1.96
   7 -27   1    2.95    1.78
   7 -27   1    5.18    2.74
   8 -27   1    5.23    2.51
   8 -27   1    3.04    1.87
   8 -27   1    5.78    1.72
  -8 -27  -1    1.67    2.59
   8  27   1    5.42    2.32
   8  27   1    4.70    3.02
   9 -27   1    4.18    1.59
   9  27   1    2.97    2.81
   9  27   1    3.00    2.36
  -9 -27  -1    4.42    2.65
   9 -27   1    4.28    1.73
  10 -27   1    3.64    1.62
  10 -27   1    3.68    1.49
  10  27   1    6.92    2.35
  11 -27   1   42.33    2.69
  11 -27   1   45.87    2.67
  11  27   1   48.65    3.34
  12 -27   1   63.67    3.33
  12 -27   1   63.61    3.35
  12  27   1   70.37    3.86
  13  27   1   70.50    3.72
 -13 -27  -1   66.10    3.50
  14  27   1   61.15    2.99
 -14 -27  -1   57.10    2.80
  15  28  -1   10.73    1.09
 -15 -28   1   10.37    0.81
  15  28  -1   11.23    0.96
 -14 -28   1   33.02    1.88
  14 -28  -1   27.33    1.64
  14  28  -1   30.68    2.01
  13 -28  -1    0.68    1.11
  13 -28  -1    0.42    1.14
  13  28  -1    1.03    1.62
  12 -28  -1   39.27    2.42
  12 -28  -1   34.72    2.37
  12  28  -1   33.40    2.78
  11 -28  -1   11.53    1.89
  11  28  -1   14.52    2.39
  11 -28  -1   12.33    1.46
  11 -28  -1   13.61    1.82
  10 -28  -1   46.82    3.12
  10 -28  -1   44.89    2.95
  10 -28  -1   43.47    2.77
  10  28  -1   52.06    3.47
   9 -28  -1  165.16    8.69
   9 -28  -1  198.08    8.92
  -9 -28   1  191.41    9.93
   9 -28  -1  168.58   10.02
   9  28  -1  165.81   10.73
   9  28  -1  201.61    9.21
   9 -28  -1  191.39    8.94
   8 -28  -1   93.10    6.55
   8 -28  -1  101.25    5.35
  -8 -28   1  108.26    6.35
   8 -28  -1   99.11    5.10
  -7 -28   1  131.60    6.64
   7 -28  -1  129.65    6.42
  -7 -28   1  135.77    7.59
   7 -28  -1  129.25    7.85
   7  28  -1  134.29    6.65
   7 -28  -1  121.11    6.31
   6  28  -1   15.44    2.11
  -6 -28   1   14.21    2.35
  -6 -28   1   18.25    2.06
   6 -28  -1   15.39    1.72
  -6 -28   1    9.39    3.14
   6 -28  -1   16.15    3.45
   6 -28  -1   15.52    1.91
  -5 -28   1    1.34    1.92
  -5 -28   1    2.33    1.90
   5 -28  -1    0.58    1.43
   5  28  -1    0.05    1.66
  -5 -28   1   -0.23    2.87
   5 -28  -1    0.21    1.56
   5 -28  -1    1.87    3.13
   4 -28  -1   46.29    3.04
   4 -28  -1   44.99    2.87
   4 -28  -1   55.34    4.52
   4 -28  -1   52.08    4.93
  -4 -28   1   56.54    3.26
   3 -28  -1  266.20   13.16
   3 -28  -1  248.23   12.17
  -3 -28   1  269.78   12.32
   3 -28  -1  248.02   13.03
   3 -28  -1  270.48   13.82
  -2 -28   1   94.98    4.85
   2 -28  -1   86.65    4.86
  -2 -28   1  103.74    6.09
   2 -28  -1   99.86    5.86
   2 -28  -1  102.44    5.96
   2 -28  -1   96.41    6.76
  -1 -28   1  433.86   19.16
   1 -28  -1  430.50   19.82
   1 -28  -1  420.25   19.04
   1 -28  -1  428.93   18.89
  -1 -28   1  365.06   18.03
   1 -28  -1  373.57   18.07
   0 -28  -1   85.24    4.56
   0 -28   1   89.56    6.36
   0 -28  -1   98.24    5.64
   0 -28  -1   98.78    5.34
   0 -28   1   88.03    5.80
   0 -28   1   82.99    4.44
   1 -28   1  222.09   11.39
   1 -28   1  255.83   13.02
  -1 -28  -1  265.63   12.09
   1 -28   1  264.94   12.69
  -1 -28  -1  272.37   12.48
  -1 -28  -1  241.98   11.49
   2  28   1  129.54    6.60
  -2 -28  -1  138.26    6.67
   2 -28   1  137.52    8.18
   2 -28   1  145.37    7.88
   2 -28   1  124.63    6.46
   3  28   1    8.36    1.62
   3 -28   1    7.41    2.96
  -3 -28  -1    6.48    1.79
  -3 -28  -1    8.44    2.67
  -4 -28  -1   25.12    3.25
   4  28   1   20.73    2.15
   4 -28   1   19.85    1.87
   5  28   1   44.54    3.05
   5 -28   1   39.14    4.13
   5 -28   1   41.44    2.60
   5 -28   1   44.23    2.93
   6 -28   1   32.89    3.82
   6  28   1   35.36    3.90
   6 -28   1   39.41    2.72
   6  28   1   38.90    2.92
   7 -28   1  147.13    8.76
   7 -28   1  163.59    7.79
  -7 -28  -1  159.07    8.66
   7  28   1  137.55    8.98
   7  28   1  160.79    7.94
   8  28   1   63.72    5.49
   8 -28   1   82.12    4.23
   8 -28   1   80.02    4.31
   8 -28   1   67.10    5.16
   8  28   1   78.25    4.66
  -8 -28  -1   85.34    5.45
   9 -28   1    5.28    1.58
   9  28   1    6.42    2.40
   9 -28   1    5.10    1.82
  -9 -28  -1    6.76    2.64
  10 -28   1    2.88    1.41
  10  28   1    3.79    2.25
  10 -28   1    1.90    1.57
  11  28   1   14.93    2.26
  11 -28   1   15.31    1.59
  11 -28   1   14.28    1.49
  12 -28   1   16.40    1.39
  12  28   1   17.96    2.08
  12 -28   1   16.37    1.32
 -12 -28  -1   18.23    1.77
 -13 -28  -1   12.19    1.28
  13  28   1   12.32    1.55
 -14 -28  -1    1.71    0.64
  14  28   1    2.07    0.92
  14  28   1    2.91    1.04
  14  29  -1   10.07    1.19
  14 -29  -1    6.95    0.77
 -14 -29   1   10.29    1.07
  13 -29  -1   19.76    1.49
  13 -29  -1   20.43    1.48
  13  29  -1   19.91    1.90
  12 -29  -1   31.55    2.19
  12 -29  -1   32.19    2.16
  12  29  -1   34.91    2.62
  11 -29  -1   34.16    2.33
  11  29  -1   34.31    2.71
  11 -29  -1   29.07    2.04
  11 -29  -1   34.36    2.44
  10 -29  -1   30.45    2.53
  10 -29  -1   28.91    2.14
  10 -29  -1   32.01    2.42
  10  29  -1   32.91    2.87
   9 -29  -1   10.30    1.94
   9  29  -1   13.52    3.62
   9 -29  -1    8.73    2.11
   9 -29  -1    9.59    1.38
   9  29  -1    9.98    2.20
   9 -29  -1   10.08    2.94
  -9 -29   1   11.20    2.94
   8  29  -1   53.47    3.65
   8 -29  -1   55.36    3.19
   8 -29  -1   53.01    3.58
   8 -29  -1   59.52    4.80
  -8 -29   1   62.23    4.67
   7 -29  -1    1.57    1.32
  -7 -29   1   -1.36    2.81
   7 -29  -1    0.53    1.58
   7 -29  -1    0.32    2.96
   7  29  -1    0.71    1.82
   6  29  -1  226.76   11.13
  -6 -29   1  256.51   12.11
   6 -29  -1  238.30   11.04
   6 -29  -1  234.46   12.54
   6 -29  -1  220.33   10.91
   5 -29  -1  298.15   14.10
  -5 -29   1  336.79   15.24
   5 -29  -1  298.39   14.17
   5  29  -1  290.21   14.23
   5 -29  -1  306.24   15.74
   4 -29  -1   44.56    4.13
   4 -29  -1   35.62    2.47
   4 -29  -1   39.41    2.77
   4 -29  -1   41.62    4.45
   3 -29  -1   84.28    4.51
   3 -29  -1   88.14    6.46
   3 -29  -1   90.34    5.75
  -2 -29   1    4.26    2.96
  -2 -29   1    4.23    1.54
   2 -29  -1    3.93    1.46
   2 -29  -1    2.03    3.37
   2 -29  -1    1.35    2.42
   2 -29  -1    9.05    2.61
  -1 -29   1    1.46    1.43
  -1 -29   1    0.65    2.83
   1 -29  -1   -0.12    2.57
   1 -29  -1    0.74    1.45
   1 -29  -1    0.19    3.57
   1 -29  -1    0.76    2.27
   0 -29   1   86.08    5.70
   0 -29  -1   85.41    5.03
   0 -29   1   76.37    4.19
   0 -29  -1   75.30    4.26
   0 -29  -1   83.16    6.21
   0 -29   1   85.78    6.08
   0 -29  -1   89.28    5.40
   1 -29   1    7.96    1.41
   1 -29   1   10.67    3.16
  -1 -29  -1   11.65    2.21
  -1 -29  -1    8.05    1.68
  -1 -29  -1    5.84    2.75
   1 -29   1   10.45    3.15
   2 -29   1   11.36    3.13
   2 -29   1   13.19    3.40
  -2 -29  -1   11.27    1.77
  -2 -29  -1   17.46    3.00
   2 -29   1    9.54    1.40
   2  29   1   16.51    1.70
   3 -29   1   35.31    3.89
  -3 -29  -1   31.86    2.46
   3  29   1   28.43    2.35
  -3 -29  -1   35.71    3.57
   4 -29   1  141.82    7.03
   4  29   1  145.76    7.24
  -4 -29  -1  152.55    8.09
   4 -29   1  131.24    8.32
   5 -29   1   25.85    2.36
   5 -29   1   25.59    3.54
   5  29   1   23.20    2.31
   5 -29   1   23.01    1.94
   6  29   1  134.79    7.09
   6 -29   1  128.88    7.85
   6 -29   1  142.87    6.91
  -7 -29  -1   47.07    4.06
   7 -29   1   34.84    3.78
   7  29   1   42.15    3.20
   7 -29   1   40.38    2.90
   8  29   1   26.08    2.72
   8 -29   1   25.20    2.32
   8 -29   1   22.42    2.10
  -8 -29  -1   27.62    3.40
   9 -29   1   13.77    1.94
   9  29   1   14.04    2.48
   9 -29   1   12.94    1.73
  10 -29   1   31.52    2.12
  10 -29   1   27.99    2.21
  10  29   1   29.83    2.74
  11 -29   1   14.78    1.45
  11  29   1   16.66    2.26
  11 -29   1   13.28    1.52
  12 -29   1    8.65    1.05
  12  29   1    8.62    1.68
 -12 -29  -1    7.84    1.46
  13  29   1    1.30    1.21
 -13 -29  -1    2.74    0.97
  14  29   1    7.25    0.87
  14  29   1    3.28    0.85
  14  30  -1   37.05    2.16
 -14 -30   1   40.72    2.10
  13  30  -1    2.21    1.31
 -13 -30   1   -0.38    1.24
  13 -30  -1    0.97    0.86
  12  30  -1    7.29    1.75
  12 -30  -1    7.23    1.35
  12 -30  -1    5.71    1.27
  11 -30  -1    1.86    1.45
  11 -30  -1    1.61    1.04
  11 -30  -1    1.38    1.52
  11  30  -1   -0.51    1.91
  10 -30  -1    8.58    1.42
  10 -30  -1   10.09    1.80
  10  30  -1    8.53    2.16
  -9 -30   1   19.89    3.18
   9  30  -1   15.97    2.28
   9 -30  -1   17.28    2.06
   9 -30  -1   19.90    2.32
   8  30  -1    6.02    2.04
   8 -30  -1    3.33    2.92
   8 -30  -1    4.08    1.45
   8 -30  -1    4.38    2.11
  -8 -30   1    9.68    3.06
   8  30  -1    6.24    3.18
   7 -30  -1   11.66    3.26
  -7 -30   1   14.93    3.20
   7 -30  -1   11.58    1.77
   7  30  -1   13.22    2.19
   6 -30  -1   -2.52    3.18
   6 -30  -1    1.30    1.64
   6  30  -1    2.18    1.84
   6 -30  -1    0.31    1.42
  -6 -30   1    1.42    2.94
   5 -30  -1    4.35    3.15
   5  30  -1    1.54    1.70
   5 -30  -1    2.13    1.51
  -5 -30   1    1.68    2.98
   5 -30  -1    1.44    1.69
   4 -30  -1   34.29    2.62
   4 -30  -1   33.98    2.38
   4 -30  -1   28.18    4.11
  -3 -30   1  148.74    7.22
   3 -30  -1  139.70    7.20
   3 -30  -1  158.35    9.11
   3 -30  -1  157.09    8.41
   2 -30  -1   45.63    4.04
   2 -30  -1   43.43    2.93
  -2 -30   1   47.77    2.95
  -2 -30   1   51.43    4.50
   2 -30  -1   55.08    4.17
   2 -30  -1   47.78    4.94
   1 -30  -1  166.82    8.83
   1 -30  -1  168.66    8.69
   1 -30  -1  176.37    9.89
   1 -30  -1  151.80    7.82
  -1 -30   1  176.50    9.15
  -1 -30   1  156.19    7.78
   0 -30  -1    3.69    1.61
   0 -30  -1   10.37    3.69
   0 -30   1    2.22    1.36
   0 -30  -1    2.09    2.77
   0 -30   1    5.30    3.25
   0 -30   1    0.56    2.95
   0 -30  -1    3.04    2.30
   1 -30   1   81.44    5.43
  -1 -30  -1   69.58    3.98
   1 -30   1   75.89    5.73
  -1 -30  -1   76.49    5.09
   1 -30   1   66.15    3.76
   2 -30   1  106.88    6.63
   2 -30   1   88.92    4.81
  -2 -30  -1  114.74    6.20
  -2 -30  -1   96.37    5.07
  -3 -30  -1    1.63    1.76
   3  30   1    3.33    1.67
  -3 -30  -1    3.33    2.85
   3 -30   1    1.48    2.94
   4 -30   1   16.43    1.84
  -4 -30  -1   17.31    2.24
  -4 -30  -1   20.83    3.28
   4  30   1   18.47    2.11
   4 -30   1   17.99    3.46
  -5 -30  -1    1.78    2.87
   5 -30   1    1.11    1.81
   5 -30   1   -3.15    2.92
   5  30   1    1.74    1.94
   5 -30   1   -0.92    1.41
   6 -30   1    3.70    2.65
   6 -30   1    3.24    1.97
   6  30   1    4.93    2.00
   7 -30   1   76.24    4.17
   7  30   1   73.12    4.40
   7 -30   1   65.53    4.94
   8 -30   1   70.04    3.87
   8  30   1   72.26    4.34
  -8 -30  -1   69.05    4.92
   8 -30   1   71.26    4.02
   9 -30   1   61.66    3.55
   9  30   1   62.43    3.88
   9 -30   1   60.24    3.40
  10 -30   1    9.05    1.54
  10 -30   1   10.89    1.44
  10  30   1    8.80    2.14
  11 -30   1    2.62    1.18
 -11 -30  -1    0.78    1.55
  11  30   1    3.74    1.80
  11 -30   1    1.64    1.04
 -12 -30  -1   18.76    1.62
  12  30   1   19.34    1.90
 -13 -30  -1    4.24    0.91
  13  30   1    3.70    1.18
  13  30   1    1.51    1.09
  14  31  -1    4.39    0.74
 -14 -31   1    2.97    0.71
  14  31  -1    2.85    0.82
 -13 -31   1   37.94    2.16
  13  31  -1   42.50    2.26
  12 -31  -1   53.40    2.80
  12 -31  -1   50.37    2.75
  12  31  -1   49.02    3.03
  11 -31  -1    7.59    1.43
  11  31  -1    4.53    1.76
  11 -31  -1    5.56    1.53
  10  31  -1    1.39    1.89
  10 -31  -1    0.72    1.76
  10 -31  -1    1.47    1.23
  10 -31  -1    1.81    1.58
   9 -31  -1    3.63    1.75
   9  31  -1    3.84    2.02
   9 -31  -1    3.18    1.96
   8 -31  -1   68.94    3.57
   8 -31  -1   69.69    3.96
  -8 -31   1   68.99    4.99
   8 -31  -1   54.93    4.76
   8  31  -1   66.72    3.99
   7  31  -1  205.23   10.42
   7 -31  -1  216.88   10.24
   7 -31  -1  199.10   11.48
   6 -31  -1    2.61    1.43
   6 -31  -1    3.48    1.73
  -6 -31   1    1.33    3.03
   6  31  -1    2.96    1.79
   6 -31  -1    1.16    3.14
   5 -31  -1    9.01    1.63
   5 -31  -1   10.12    1.82
   5 -31  -1    3.69    3.36
   5  31  -1    8.30    1.88
   4 -31  -1    3.25    1.58
   4 -31  -1    1.64    1.83
  -4 -31   1    2.67    1.83
   4 -31  -1   -0.18    3.47
   3 -31  -1   26.45    2.45
   3 -31  -1   27.33    2.26
  -3 -31   1   32.23    3.93
   3 -31  -1   27.35    4.14
  -3 -31   1   26.53    2.32
  -2 -31   1    9.81    1.76
   2 -31  -1    9.72    2.79
  -2 -31   1    9.48    3.13
   2 -31  -1   11.16    1.84
   2 -31  -1    7.91    2.83
   2 -31  -1   10.83    3.67
   1 -31  -1   12.04    2.65
   1 -31  -1   10.44    2.91
   1 -31  -1    7.97    1.83
   1 -31  -1   17.23    4.02
  -1 -31   1   11.74    1.70
  -1 -31   1   14.50    3.26
   0 -31   1    0.52    1.44
   0 -31  -1   -0.13    2.87
   0 -31   1    0.44    2.86
   0 -31  -1    0.87    1.67
   0 -31   1    2.25    3.28
   0 -31  -1    1.50    2.24
   0 -31  -1    0.20    3.67
  -1 -31  -1   41.20    3.86
   1 -31   1   32.55    4.05
   1 -31   1   35.36    4.40
   1 -31   1   33.31    2.28
  -1 -31  -1   34.90    2.56
  -2 -31  -1  180.59    8.79
   2 -31   1  181.84   10.32
   2 -31   1  172.94    8.61
   3 -31   1   38.16    2.63
   3 -31   1   38.08    4.20
  -3 -31  -1   34.91    2.81
  -3 -31  -1   38.55    4.06
   3  31   1   39.89    2.74
   4 -31   1   75.73    5.87
  -4 -31  -1   84.96    4.64
   4 -31   1   79.21    4.45
   4  31   1   88.03    4.65
   5  31   1    1.35    1.92
   5 -31   1    2.54    2.67
  -5 -31  -1   -0.12    2.91
   5 -31   1    0.77    1.43
   5 -31   1    1.21    1.97
   6  31   1    8.26    2.17
   6 -31   1    6.95    2.71
   6 -31   1    8.33    2.09
   7  31   1   -1.33    2.13
   7 -31   1   -0.65    2.37
   7 -31   1    2.50    1.90
   8 -31   1   77.07    4.11
   8  31   1   76.39    4.53
   8 -31   1   77.19    4.23
  -9 -31  -1    9.98    2.11
   9 -31   1    7.49    1.73
   9 -31   1    8.16    1.48
   9  31   1    7.26    2.18
  10 -31   1   67.64    3.83
  10  31   1   82.69    4.35
 -10 -31  -1   82.32    4.14
  10 -31   1   76.31    3.94
  11  31   1   94.72    4.56
  11 -31   1   82.16    4.14
 -11 -31  -1  102.04    4.39
  11 -31   1   72.27    4.06
  12  31   1   86.20    4.51
 -12 -31  -1   89.20    4.39
  13  31   1   65.12    2.83
 -13 -31  -1   58.61    2.69
 -14 -32   1    4.26    0.59
  13 -32  -1   -0.29    0.62
 -13 -32   1    0.37    0.96
  13  32  -1    0.62    0.97
  12 -32  -1   16.61    1.34
  12  32  -1   16.18    1.66
 -12 -32   1   18.58    1.67
  12 -32  -1   16.28    1.39
  11 -32  -1  145.37    7.07
  11 -32  -1  146.98    7.04
  11  32  -1  148.15    7.24
  10  32  -1   51.80    3.28
  10 -32  -1   52.71    3.13
  10 -32  -1   55.36    3.04
  10 -32  -1   49.03    2.78
   9 -32  -1   61.53    3.45
   9 -32  -1   64.38    3.68
   9  32  -1   65.22    3.88
   9 -32  -1   69.96    3.80
   8  32  -1  221.58   10.80
   8 -32  -1  234.65   10.73
   8 -32  -1  216.03   10.50
  -7 -32   1   37.55    3.90
   7 -32  -1   28.25    3.84
   7 -32  -1   31.29    2.41
   7  32  -1   37.34    2.77
   6  32  -1    3.44    1.80
   6 -32  -1    4.74    1.77
   6 -32  -1    3.09    1.38
   6 -32  -1    8.71    3.15
  -6 -32   1    2.32    3.13
  -5 -32   1    0.49    1.78
   5 -32  -1   -1.22    3.31
   5 -32  -1    0.14    1.46
   5 -32  -1   -0.77    1.69
  -4 -32   1   43.37    2.88
   4 -32  -1   45.56    3.08
   4 -32  -1   43.12    2.79
   4 -32  -1   47.01    4.77
   3 -32  -1  461.20   22.57
  -3 -32   1  485.48   22.12
   3 -32  -1  437.29   20.81
  -3 -32   1  439.78   20.83
   3 -32  -1  455.03   20.91
   2 -32  -1  397.89   19.94
   2 -32  -1  394.74   19.14
  -2 -32   1  383.32   18.11
   2 -32  -1  378.99   18.11
  -2 -32   1  424.30   19.53
   1 -32  -1  362.15   17.56
   1 -32  -1  323.14   15.63
  -1 -32   1  350.43   16.91
  -1 -32   1  327.38   15.60
   1 -32  -1  333.42   16.74
  -1 -32   1  355.33   17.44
   0 -32   1  393.90   19.05
   0 -32  -1  443.34   20.24
   0 -32  -1  405.78   19.14
   0 -32   1  435.99   20.43
   0 -32  -1  426.98   21.00
   0 -32   1  417.21   20.82
  -1 -32  -1   79.18    5.55
   1 -32   1   72.79    5.65
  -1 -32  -1   77.17    4.24
   1 -32   1   79.46    5.99
  -1 -32  -1   77.89    6.48
   1 -32   1   71.28    3.99
   2 -32   1    0.35    3.09
   2 -32   1    1.68    1.34
  -2 -32  -1    4.30    2.91
  -2 -32  -1    2.20    1.88
   3 -32   1    9.92    1.84
   3  32   1   14.14    1.90
   3 -32   1   12.74    3.43
  -3 -32  -1   14.08    3.30
  -3 -32  -1   11.98    2.09
  -4 -32  -1    9.38    1.99
   4  32   1    9.49    1.93
   4 -32   1    8.69    1.68
  -4 -32  -1   11.10    3.23
   4 -32   1    4.88    2.95
   5 -32   1   45.51    4.18
   5 -32   1   45.75    3.15
   5  32   1   43.29    3.16
  -5 -32  -1   44.28    4.23
   5 -32   1   45.03    2.76
   6 -32   1   31.77    3.60
   6  32   1   40.69    3.04
   6 -32   1   39.96    2.91
   7  32   1   53.69    3.59
   7 -32   1   53.06    3.40
  -7 -32  -1   53.43    3.54
   8 -32   1   17.68    1.82
   8 -32   1   19.65    2.09
   8  32   1   13.97    2.36
  -8 -32  -1   19.42    2.35
   9 -32   1   64.00    3.56
  -9 -32  -1   72.95    3.83
   9  32   1   65.43    3.89
   9 -32   1   58.81    3.42
  10 -32   1   16.99    1.64
  10  32   1   19.44    2.15
  10 -32   1   16.17    1.45
 -10 -32  -1   20.16    2.00
 -11 -32  -1    4.07    1.35
  11 -32   1    5.20    1.01
  11  32   1    6.21    1.58
  12  32   1    6.76    1.22
  12  32   1    6.30    1.27
 -12 -32  -1    8.11    1.16
 -13 -32  -1   20.35    1.21
  13  33  -1    0.49    0.72
  13  33  -1    0.31    0.77
 -13 -33   1    0.47    0.82
  12  33  -1   13.58    1.38
 -12 -33   1   13.08    1.40
  12 -33  -1   11.32    1.08
  12 -33  -1   13.19    1.17
  11 -33  -1   41.87    2.47
  11  33  -1   44.11    2.71
 -11 -33   1   49.31    2.75
  11 -33  -1   42.12    2.54
  10 -33  -1   66.75    3.63
  10  33  -1   64.55    3.71
  10 -33  -1   65.32    3.54
   9 -33  -1   17.10    1.89
   9 -33  -1   13.98    1.49
   9 -33  -1   17.10    2.05
   9  33  -1   14.66    2.01
   8 -33  -1    7.32    2.08
   8 -33  -1    8.15    1.39
   8 -33  -1    5.96    1.86
   8  33  -1    6.39    1.91
   7 -33  -1   29.82    3.65
  -7 -33   1   37.70    3.87
   7  33  -1   32.51    2.59
   7 -33  -1   31.18    2.32
   6 -33  -1    2.26    1.33
   6 -33  -1    0.43    1.67
   6 -33  -1    0.48    2.83
  -6 -33   1    0.85    3.11
  -6 -33   1   -0.04    1.93
   6  33  -1    1.16    1.81
   5 -33  -1  127.41    7.82
   5 -33  -1  120.27    6.04
   5 -33  -1  120.90    6.18
  -5 -33   1  121.63    6.22
  -4 -33   1    4.84    1.88
   4 -33  -1    5.71    1.95
   4 -33  -1    6.20    1.60
   4 -33  -1    2.73    3.20
   3 -33  -1    6.87    3.74
  -3 -33   1    7.09    3.48
   3 -33  -1    4.78    2.00
   3 -33  -1    4.60    1.60
  -3 -33   1    5.00    1.72
  -2 -33   1   71.29    5.46
   2 -33  -1   70.57    5.90
   2 -33  -1   62.21    5.02
   2 -33  -1   69.78    3.92
  -2 -33   1   68.50    3.88
   1 -33  -1    4.08    1.73
  -1 -33   1   10.08    3.82
   1 -33  -1   10.60    3.04
   1 -33  -1   10.65    3.79
  -1 -33   1    3.47    1.69
  -1 -33   1   10.27    3.45
   0 -33   1    4.47    3.44
   0 -33  -1    2.41    2.99
   0 -33   1    3.41    1.58
   0 -33  -1    4.51    1.77
   0 -33   1    1.43    3.10
   0 -33  -1    2.92    3.73
  -1 -33  -1    4.79    3.12
   1 -33   1    4.46    3.48
  -1 -33  -1    4.82    1.75
  -1 -33  -1    4.65    3.81
   1 -33   1    8.63    3.13
   1 -33   1    5.17    1.51
  -2 -33  -1    1.66    2.89
   2 -33   1   -0.35    3.02
   2 -33   1    1.97    1.35
  -2 -33  -1    3.71    1.96
   3 -33   1   41.57    2.82
  -3 -33  -1   40.29    2.93
   3 -33   1   47.88    4.50
  -3 -33  -1   49.19    4.43
   4 -33   1   13.14    2.98
  -4 -33  -1    8.83    2.07
   4 -33   1   14.44    1.78
   4  33   1   11.34    2.06
  -4 -33  -1   14.07    3.28
   5  33   1  121.52    6.10
   5 -33   1  117.42    6.02
  -5 -33  -1  129.96    7.15
   5 -33   1  111.50    5.75
  -6 -33  -1   36.21    3.88
   6 -33   1   35.76    2.73
   6 -33   1   34.48    3.47
   6  33   1   37.55    2.89
   7 -33   1   54.90    3.42
   7  33   1   56.39    3.58
   7 -33   1   54.04    3.18
   8 -33   1    8.64    1.52
  -8 -33  -1    9.29    2.13
   8  33   1    9.92    2.06
   8 -33   1    7.17    1.81
   9 -33   1   58.86    3.27
   9 -33   1   53.85    3.10
   9  33   1   61.80    3.59
  -9 -33  -1   62.76    3.50
  10 -33   1   25.24    1.80
  10  33   1   27.11    2.20
  10 -33   1   22.34    1.60
 -10 -33  -1   27.87    2.10
  11 -33   1    0.82    0.84
  11  33   1    2.15    1.38
 -11 -33  -1    1.42    1.27
  11  33   1    2.91    1.30
  12  33   1    1.43    1.01
 -12 -33  -1    1.53    0.92
  12  33   1    0.20    0.81
 -13 -34   1    4.27    0.73
  12 -34  -1    2.73    0.80
 -12 -34   1    4.65    1.08
  12 -34  -1    2.29    0.71
  12  34  -1    4.33    0.93
 -11 -34   1   14.23    1.62
  11 -34  -1   14.66    1.41
  11  34  -1   14.86    1.52
  11 -34  -1   13.61    1.28
  10  34  -1    0.25    1.40
  10 -34  -1    0.25    1.43
  10 -34  -1    0.07    1.25
   9 -34  -1    0.56    1.72
   9 -34  -1    2.79    1.54
   9 -34  -1    2.71    1.12
   9  34  -1    0.48    1.56
   8 -34  -1   16.20    1.95
   8 -34  -1   16.56    1.52
   8 -34  -1   17.49    2.25
   8  34  -1   15.42    1.96
  -8 -34   1   16.73    2.10
   7  34  -1   11.80    1.89
   7 -34  -1   12.51    1.67
  -7 -34   1   12.62    2.05
   6 -34  -1   37.16    2.41
   6 -34  -1   40.15    2.67
  -6 -34   1   38.46    2.88
   6  34  -1   42.72    2.80
   6 -34  -1   39.64    4.07
  -6 -34   1   37.67    4.20
  -5 -34   1   -1.69    1.77
   5 -34  -1    3.63    1.85
   5 -34  -1   -0.90    1.47
   5 -34  -1   -1.01    2.95
   4 -34  -1    9.61    1.67
   4 -34  -1    7.75    1.98
   4 -34  -1    5.20    3.39
  -4 -34   1    5.57    1.80
  -4 -34   1    9.18    3.26
  -3 -34   1   37.85    2.83
   3 -34  -1   42.05    3.02
  -3 -34   1   41.11    4.33
   3 -34  -1   39.55    4.74
   3 -34  -1   43.83    2.77
  -2 -34   1    4.53    1.72
   2 -34  -1    2.98    3.60
  -2 -34   1    4.42    3.34
  -2 -34   1    2.48    3.64
   2 -34  -1    5.36    1.77
  -1 -34   1   92.25    4.86
   1 -34  -1   88.67    4.92
   1 -34  -1   87.19    5.96
   1 -34  -1   94.27    6.89
  -1 -34   1   93.01    6.37
  -1 -34   1  105.02    7.08
   0 -34   1   -1.30    3.20
   0 -34   1   -1.02    1.58
   0 -34   1    2.15    3.28
   0 -34  -1   -0.29    2.96
   0 -34  -1   -2.30    3.84
   0 -34  -1   -0.30    1.84
  -1 -34  -1    3.19    3.90
  -1 -34  -1    0.26    1.90
   1 -34   1    3.57    1.47
  -1 -34  -1    5.79    3.16
   1 -34   1    0.56    3.24
  -2 -34  -1   17.83    3.30
  -2 -34  -1   13.92    2.12
   2 -34   1   14.14    3.37
   2 -34   1   13.80    1.62
   3 -34   1   28.76    3.74
  -3 -34  -1   24.44    2.46
  -3 -34  -1   29.96    3.78
   3 -34   1   29.92    2.32
   4 -34   1   12.38    2.14
   4 -34   1    7.72    1.68
  -4 -34  -1   11.34    2.06
  -4 -34  -1   12.02    3.19
   4 -34   1    9.50    2.98
  -5 -34  -1    9.76    3.08
   5  34   1   11.44    1.97
  -5 -34  -1    5.94    2.13
   5 -34   1    8.55    2.10
   5 -34   1    4.83    2.50
   5 -34   1    8.40    1.49
   6  34   1   87.60    4.76
   6 -34   1   84.55    4.67
   7 -34   1   98.83    5.22
   7 -34   1   98.42    5.04
   7  34   1  102.62    5.35
  -8 -34  -1   16.88    2.12
   8 -34   1   14.42    1.86
   8 -34   1   14.56    1.57
   8  34   1   13.06    2.04
  -9 -34  -1   11.77    1.89
   9 -34   1   10.78    1.31
   9 -34   1   13.09    1.57
   9  34   1   11.84    1.85
  10 -34   1    2.56    1.06
 -10 -34  -1    1.40    1.49
  10 -34   1    1.86    0.84
  10  34   1    1.08    1.48
  11  34   1    0.62    0.98
  11  34   1    1.00    1.17
  11 -34   1    0.24    0.74
 -11 -34  -1    1.26    1.15
 -12 -34  -1   12.11    1.05
  12 -35  -1    2.62    0.64
  12 -35  -1    1.33    0.54
 -12 -35   1    2.23    0.90
  11 -35  -1    3.42    0.96
  11  35  -1    2.48    0.98
  11 -35  -1    4.45    1.04
  10  35  -1    4.21    1.29
  10 -35  -1    3.21    1.34
  10 -35  -1    4.11    1.21
   9 -35  -1   24.01    1.68
   9 -35  -1   25.61    2.01
   9  35  -1   27.81    2.05
   9 -35  -1   29.50    2.19
   8 -35  -1    1.08    1.88
  -8 -35   1    1.26    1.77
   8  35  -1    2.10    1.47
   8 -35  -1    2.63    1.59
   7  35  -1    2.92    1.54
  -7 -35   1    1.48    1.73
   7 -35  -1    2.04    1.37
  -6 -35   1    3.28    1.80
   6 -35  -1    0.81    1.58
   5 -35  -1   57.90    3.42
  -5 -35   1   56.95    3.48
   5 -35  -1   56.92    3.18
   4 -35  -1    2.47    3.03
  -4 -35   1    1.52    2.95
   4 -35  -1    2.62    1.83
   4 -35  -1    2.03    1.54
  -4 -35   1    0.24    1.82
   4 -35  -1    1.28    2.19
   3 -35  -1   36.91    2.90
  -3 -35   1   40.48    4.37
   3 -35  -1   42.77    2.75
   3 -35  -1   44.05    4.71
  -3 -35   1   38.09    2.80
   2 -35  -1    0.65    1.65
   2 -35  -1    1.65    2.02
  -2 -35   1    3.22    1.78
  -2 -35   1    3.87    3.13
  -2 -35   1    2.89    3.68
   2 -35  -1   -2.16    3.57
   1 -35  -1   29.35    4.40
  -1 -35   1   27.08    2.29
   1 -35  -1   30.14    2.40
   1 -35  -1   26.30    3.60
  -1 -35   1   30.54    4.39
  -1 -35   1   27.42    4.09
   0 -35  -1   10.67    3.76
   0 -35   1    5.66    1.62
   0 -35  -1    9.11    3.13
   0 -35   1    7.92    3.29
   0 -35   1    5.81    3.57
   0 -35  -1    7.36    1.83
  -1 -35  -1    1.93    3.07
   1 -35   1    1.72    1.51
  -1 -35  -1    4.23    3.67
   1 -35   1    8.07    3.19
  -1 -35  -1    4.98    1.95
   2 -35   1   90.95    4.79
   2 -35   1   98.19    6.52
   2 -35   1   95.09    5.02
  -2 -35  -1   89.71    7.14
  -2 -35  -1  111.10    6.53
  -2 -35  -1   94.36    5.06
   3 -35   1   10.84    1.84
  -3 -35  -1    8.15    2.02
  -3 -35  -1    9.42    3.10
   3 -35   1   10.66    2.84
  -4 -35  -1   45.55    3.12
   4 -35   1   46.10    3.23
   4 -35   1   39.17    4.12
  -4 -35  -1   49.19    4.39
   4 -35   1   47.36    2.88
  -5 -35  -1   -3.56    2.85
  -5 -35  -1   -1.54    2.03
   5 -35   1    1.62    1.37
   5 -35   1    2.24    2.03
   6  35   1    8.75    1.92
   6 -35   1    7.73    1.95
   7 -35   1    3.32    1.38
   7 -35   1    1.17    1.72
   7  35   1   -0.44    1.72
  -8 -35  -1   27.62    2.36
   8  35   1   31.73    2.35
   8 -35   1   28.25    2.14
   8 -35   1   24.88    1.88
  -9 -35  -1    5.83    1.57
   9  35   1    8.46    1.61
   9 -35   1    6.99    1.07
   9 -35   1    6.61    1.34
  10 -35   1    2.40    0.93
 -10 -35  -1    3.29    1.35
  10  35   1    4.66    1.29
 -11 -35  -1   35.00    1.75
  11 -35   1   23.16    1.42
 -12 -35  -1    1.26    0.62
 -12 -36   1   16.69    1.17
  11 -36  -1  158.70    7.16
  11 -36  -1  147.42    7.10
  10 -36  -1   95.18    4.35
  10 -36  -1   87.77    4.27
  -9 -36   1  261.42   12.43
   9  36  -1  251.58   12.40
   9 -36  -1  273.19   12.38
   9 -36  -1  273.95   12.43
  -8 -36   1  228.95   11.07
   8 -36  -1  243.73   11.03
   8 -36  -1  242.29   11.11
   8  36  -1  220.48   11.02
   7 -36  -1    2.82    1.26
  -7 -36   1    2.23    1.79
   6 -36  -1   24.97    2.08
  -6 -36   1   23.72    2.24
   5 -36  -1   29.85    2.13
  -5 -36   1   30.19    2.53
   5 -36  -1   33.08    2.45
   4 -36  -1    0.68    1.49
  -4 -36   1    1.39    3.12
   4 -36  -1    1.02    3.11
   4 -36  -1    3.21    1.85
  -4 -36   1    2.04    1.78
   4 -36  -1    2.83    2.16
  -3 -36   1   56.79    5.16
  -3 -36   1   62.34    3.70
   3 -36  -1   63.65    3.77
   3 -36  -1   62.37    3.58
  -3 -36   1   62.89    5.62
   3 -36  -1   64.19    5.33
   2 -36  -1  341.70   17.54
  -2 -36   1  335.49   17.26
   2 -36  -1  350.44   15.87
  -2 -36   1  326.57   15.83
   2 -36  -1  335.23   15.95
  -2 -36   1  343.41   17.71
   1 -36  -1  268.16   14.65
  -1 -36   1  296.23   14.73
   1 -36  -1  269.56   12.88
  -1 -36   1  288.20   14.35
   1 -36  -1  253.11   13.95
  -1 -36   1  270.44   12.83
   0 -36  -1  269.81   13.03
   0 -36  -1  274.00   14.26
   0 -36   1  272.63   14.43
   0 -36   1  277.80   12.95
   0 -36   1  290.11   14.76
   0 -36  -1  264.03   14.86
  -1 -36  -1  109.59    6.38
  -1 -36  -1   87.44    4.96
   1 -36   1   88.18    6.50
  -1 -36  -1   95.33    7.01
   1 -36   1   91.69    4.73
   2 -36   1   25.52    2.34
  -2 -36  -1   34.54    3.86
  -2 -36  -1   26.91    4.33
   2 -36   1   23.00    3.54
  -2 -36  -1   23.01    2.40
  -3 -36  -1    0.34    1.89
  -3 -36  -1   -1.02    3.56
  -3 -36  -1    2.89    2.88
   3 -36   1    3.06    2.58
   3 -36   1    2.04    1.66
   4 -36   1    1.09    1.49
  -4 -36  -1    2.19    1.98
   4 -36   1    2.82    1.99
   5 -36   1    4.20    1.32
  -5 -36  -1    3.62    1.92
   5 -36   1    0.55    1.87
   6 -36   1    2.39    1.82
   7 -36   1   14.06    1.55
   7  36   1   14.92    1.83
   7 -36   1   13.64    1.84
   8 -36   1   22.78    1.89
   8 -36   1   21.15    1.65
  -8 -36  -1   23.83    2.02
   8  36   1   23.46    1.99
   9 -36   1   56.90    2.88
  -9 -36  -1   56.74    3.07
   9 -36   1   50.15    2.72
 -10 -36  -1   -0.14    1.18
  10 -36   1    1.40    0.84
 -11 -36  -1   13.78    1.16
  11 -37  -1   33.94    1.71
  11 -37  -1   27.98    1.60
  10 -37  -1   50.18    2.45
  10 -37  -1   39.71    2.36
   9 -37  -1    5.90    1.22
   9 -37  -1    7.31    1.44
  -9 -37   1    5.03    1.46
  -8 -37   1    8.60    1.70
   8 -37  -1    9.17    1.17
   8 -37  -1   11.04    1.54
   8 -37  -1   11.39    1.71
  -7 -37   1   37.20    2.62
   7 -37  -1   38.44    2.28
   6 -37  -1  102.76    5.13
  -6 -37   1   99.05    5.21
   5 -37  -1   43.08    2.71
  -5 -37   1   37.78    2.76
   5 -37  -1   39.06    2.39
  -4 -37   1   67.60    4.09
   4 -37  -1   76.28    4.33
   4 -37  -1   75.95    4.18
   4 -37  -1   77.80    3.98
   3 -37  -1   20.24    1.99
   3 -37  -1   20.83    2.28
  -3 -37   1   19.38    2.11
  -3 -37   1   16.87    3.74
  -3 -37   1   17.69    3.67
   3 -37  -1   24.91    3.68
  -2 -37   1   18.13    2.03
   2 -37  -1   17.48    2.01
  -2 -37   1   20.31    3.84
   2 -37  -1   16.05    2.34
  -2 -37   1   18.02    3.55
   2 -37  -1   19.24    3.74
   1 -37  -1   10.90    1.90
  -1 -37   1    8.93    3.25
   1 -37  -1    9.54    3.60
  -1 -37   1    6.18    3.28
  -1 -37   1    8.52    1.69
   0 -37   1   57.38    5.27
   0 -37  -1   63.09    3.71
   0 -37  -1   57.63    4.82
   0 -37  -1   69.15    5.69
   0 -37   1   64.51    3.55
  -1 -37  -1    2.69    2.88
   1 -37   1    1.22    2.90
  -1 -37  -1    1.65    1.89
  -1 -37  -1    3.25    3.57
   1 -37   1    2.71    1.41
  -2 -37  -1    4.23    3.45
  -2 -37  -1    3.43    1.96
  -2 -37  -1    4.68    2.80
   2 -37   1    5.75    1.82
  -3 -37  -1    2.25    1.94
   3 -37   1    2.27    1.58
   4 -37   1   55.38    3.41
   4 -37   1   52.53    3.03
  -4 -37  -1   49.42    3.34
   5 -37   1   41.83    2.90
  -5 -37  -1   37.91    2.82
   5 -37   1   38.50    2.34
   6 -37   1    3.67    1.70
   7 -37   1   27.56    1.93
   7 -37   1   33.48    2.26
   8 -37   1    0.98    1.28
   8 -37   1    1.37    0.95
   9 -37   1   47.71    2.57
  -9 -37  -1   49.18    2.77
 -10 -37  -1   13.62    1.23
  10 -37   1    8.77    0.89
 -11 -37  -1   14.39    1.06
  11 -38  -1    5.55    0.67
 -10 -38   1   20.24    1.45
  10 -38  -1   19.70    1.32
   9 -38  -1    9.59    1.16
   9 -38  -1    9.31    1.32
  -9 -38   1   10.19    1.36
   8 -38  -1   24.56    1.79
   8 -38  -1   23.99    1.93
  -8 -38   1   20.55    1.88
   7 -38  -1   21.50    1.89
  -7 -38   1   19.31    1.91
  -6 -38   1    3.72    1.57
   6 -38  -1    3.21    1.38
  -5 -38   1    1.33    1.68
   5 -38  -1   -0.03    1.53
  -4 -38   1    3.30    1.60
   4 -38  -1   -0.64    1.71
   4 -38  -1    2.88    2.10
   4 -38  -1    1.46    1.32
   3 -38  -1    4.99    2.15
   3 -38  -1    3.94    1.52
  -3 -38   1    4.67    1.69
   3 -38  -1    4.58    1.92
   2 -38  -1   26.23    2.46
   2 -38  -1   26.00    2.19
  -2 -38   1   24.70    2.15
   1 -38  -1    5.40    2.10
  -1 -38   1    5.62    1.56
   1 -38  -1    5.99    1.77
   0 -38  -1  163.90    7.87
   0 -38   1  157.44    7.75
   1 -38   1    0.53    1.82
  -1 -38  -1    1.23    1.80
   1 -38   1    1.02    1.33
   2 -38   1   -1.11    1.70
  -2 -38  -1    0.32    1.86
  -3 -38  -1   98.06    5.28
   3 -38   1  101.04    5.14
   3 -38   1  102.85    5.36
   4 -38   1  128.21    6.42
   4 -38   1  144.57    6.70
  -4 -38  -1  126.49    6.62
   5 -38   1    2.74    1.80
  -5 -38  -1    3.69    1.77
   6 -38   1    0.72    1.59
   6 -38   1    1.85    1.24
  -6 -38  -1    1.49    1.69
   7 -38   1    4.84    1.12
   7 -38   1    8.07    1.49
   8 -38   1   42.31    2.37
   8 -38   1   39.23    2.15
  -9 -38  -1   21.99    1.66
   9 -38   1   20.75    1.40
 -10 -38  -1   22.02    1.25
  10 -38   1   12.14    0.89
 -11 -38  -1    2.90    0.56
  10 -39  -1    7.46    0.74
  10 -39  -1    8.58    0.90
   9 -39  -1   25.32    1.69
  -9 -39   1   29.89    1.86
   9 -39  -1   31.30    1.82
   8 -39  -1    2.07    1.16
  -8 -39   1    2.03    1.28
   8 -39  -1    0.93    1.29
   7 -39  -1    6.15    1.39
  -7 -39   1    5.49    1.48
   6 -39  -1    9.04    1.36
  -6 -39   1   10.20    1.62
  -5 -39   1  146.07    7.40
   5 -39  -1  157.49    7.37
  -4 -39   1    2.92    1.61
   4 -39  -1    2.94    1.99
   4 -39  -1    6.11    1.70
   3 -39  -1    9.77    1.55
   3 -39  -1    8.53    2.09
   3 -39  -1    7.24    1.85
  -3 -39   1    6.96    1.68
   2 -39  -1  110.38    5.55
  -2 -39   1   98.82    5.34
   2 -39  -1  108.33    5.35
  -1 -39   1   24.53    2.01
   1 -39  -1   23.48    2.13
   1 -39  -1   22.12    2.39
   0 -39  -1    1.82    1.72
   0 -39   1    1.99    1.38
   1 -39   1   75.62    4.26
  -1 -39  -1   79.83    4.25
  -2 -39  -1   61.19    3.64
   2 -39   1   65.19    3.61
   3 -39   1   34.24    2.64
  -3 -39  -1   29.55    2.48
   3 -39   1   32.98    2.28
   4 -39   1    4.56    1.29
   4 -39   1    5.17    1.80
  -4 -39  -1    4.52    1.70
   5 -39   1    0.59    1.68
  -5 -39  -1    0.34    1.61
   6 -39   1    2.77    1.11
   6 -39   1    2.30    1.47
  -6 -39  -1    3.22    1.58
   7 -39   1    6.76    1.36
   7 -39   1    8.22    1.07
   8 -39   1    1.48    1.01
  -9 -39  -1   -0.65    1.01
   9 -39   1    1.49    0.68
 -10 -39  -1   22.80    1.36
 -10 -40   1   68.77    3.36
  10 -40  -1   68.95    3.30
   9 -40  -1   41.24    2.21
  -9 -40   1   41.39    2.35
   8 -40  -1   98.48    4.59
  -8 -40   1   89.56    4.65
   8 -40  -1   94.83    4.66
   7 -40  -1   10.63    1.32
  -7 -40   1    7.68    1.37
  -6 -40   1   10.31    1.49
   6 -40  -1    9.27    1.21
   5 -40  -1   15.47    1.62
  -5 -40   1   16.46    1.74
   4 -40  -1   12.58    1.72
   4 -40  -1   11.99    1.95
  -4 -40   1   11.05    1.65
   3 -40  -1   11.51    1.82
   3 -40  -1    7.26    1.97
  -3 -40   1   10.66    1.63
   3 -40  -1   11.14    1.43
  -2 -40   1  199.35    9.82
   2 -40  -1  207.55    9.96
   2 -40  -1  214.36    9.84
   1 -40  -1  135.92    6.72
  -1 -40   1  130.22    6.52
   1 -40  -1  135.84    6.60
   0 -40  -1  386.47   17.53
   0 -40   1  380.70   17.56
   0 -40   1  366.08   17.41
   0 -40  -1  374.03   17.60
  -1 -40  -1   46.03    2.93
   1 -40   1   47.43    2.94
  -2 -40  -1    4.27    1.62
   2 -40   1    7.21    1.58
   3 -40   1    4.06    1.36
  -3 -40  -1    4.79    1.66
   3 -40   1    3.11    1.91
  -4 -40  -1   28.77    2.22
   4 -40   1   26.96    2.33
   5 -40   1   16.44    1.77
  -5 -40  -1   12.62    1.74
   6 -40   1   10.47    1.20
   6 -40   1   11.95    1.51
  -6 -40  -1   10.21    1.54
  -7 -40  -1    7.00    1.33
   7 -40   1    7.91    1.22
   8 -40   1   34.49    1.92
   9 -40   1    2.75    0.56
 -10 -40  -1    0.80    0.51
   9 -41  -1    5.21    0.61
  -9 -41   1    6.56    0.84
   9 -41  -1    6.53    0.79
  -8 -41   1    9.08    1.09
   8 -41  -1    8.31    0.94
   8 -41  -1    8.67    1.13
  -7 -41   1    1.70    1.09
   7 -41  -1    1.45    1.04
  -6 -41   1   12.24    1.38
   6 -41  -1   10.61    1.38
  -5 -41   1   36.31    2.27
   5 -41  -1   35.68    2.18
  -4 -41   1    8.13    1.43
   4 -41  -1    7.11    1.81
   4 -41  -1    7.61    1.47
   3 -41  -1    6.56    1.83
  -3 -41   1    5.90    1.42
   3 -41  -1    6.10    1.62
   2 -41  -1   10.79    1.46
   2 -41  -1   11.01    1.83
   2 -41  -1   13.09    1.92
  -2 -41   1    9.02    1.50
   1 -41  -1   54.49    3.32
   1 -41  -1   56.88    3.13
  -1 -41   1   53.02    3.00
   0 -41  -1   67.39    4.01
   0 -41   1   75.39    3.96
   0 -41  -1   72.79    3.87
  -1 -41  -1    1.75    1.77
  -1 -41  -1   -0.06    1.49
   1 -41   1   -0.20    1.54
   2 -41   1   87.14    4.29
  -2 -41  -1   76.98    4.30
   3 -41   1    0.88    1.19
   3 -41   1    2.15    1.72
  -3 -41  -1    0.40    1.50
  -4 -41  -1   33.73    2.35
   4 -41   1   37.91    2.47
   5 -41   1    2.46    1.06
   5 -41   1    0.51    1.40
  -5 -41  -1    1.68    1.34
   6 -41   1   13.22    1.40
  -6 -41  -1   11.37    1.42
   6 -41   1    9.88    1.04
   7 -41   1    1.41    1.00
  -7 -41  -1    0.79    1.10
   8 -41   1    3.16    0.74
  -9 -42   1   51.69    2.45
   9 -42  -1   48.55    2.43
  -8 -42   1    5.98    0.84
   8 -42  -1    6.20    0.91
   8 -42  -1    5.79    0.69
  -7 -42   1   12.50    1.20
   7 -42  -1   15.93    1.16
  -6 -42   1   44.58    2.53
   6 -42  -1   48.78    2.56
   5 -42  -1    2.19    1.00
  -5 -42   1    0.57    1.14
   4 -42  -1   15.56    1.79
   4 -42  -1   14.95    1.48
  -4 -42   1   15.14    1.46
   3 -42  -1   -0.27    1.60
   3 -42  -1    3.78    1.43
  -3 -42   1    2.52    1.17
   2 -42  -1    2.00    1.51
  -2 -42   1    2.29    1.13
  -1 -42   1  219.33   10.55
   1 -42  -1  227.38   10.58
   1 -42  -1  221.25   10.47
   0 -42  -1   27.49    2.00
   0 -42  -1   25.13    2.22
   0 -42   1   25.49    2.07
  -1 -42  -1    7.01    1.47
  -1 -42  -1    7.61    1.79
   1 -42   1    8.99    1.55
   2 -42   1   53.06    3.05
  -2 -42  -1   57.34    3.11
  -3 -42  -1   82.30    4.36
   3 -42   1   89.57    4.47
   4 -42   1   34.55    2.18
  -4 -42  -1   27.80    2.09
  -5 -42  -1   36.27    2.28
   5 -42   1   39.34    2.30
   5 -42   1   37.24    2.05
  -6 -42  -1    6.53    1.16
   6 -42   1    6.41    1.13
  -7 -42  -1  215.80    9.58
   7 -42   1  197.37    9.52
  -8 -42  -1   63.04    3.23
  -8 -42  -1   70.70    3.27
   8 -43  -1   11.37    0.86
  -8 -43   1    9.74    0.78
  -7 -43   1    9.75    0.94
   7 -43  -1    8.94    0.88
  -6 -43   1    5.71    0.96
   6 -43  -1    5.93    0.96
  -5 -43   1    3.73    0.95
   4 -43  -1    6.01    1.40
  -4 -43   1    5.46    1.08
   4 -43  -1    5.11    1.15
   3 -43  -1  133.34    6.15
  -3 -43   1  119.47    6.05
   3 -43  -1  130.86    6.20
   2 -43  -1   64.34    3.49
  -2 -43   1   64.19    3.52
   2 -43  -1   66.15    3.54
   1 -43  -1   20.66    1.57
   1 -43  -1   20.26    1.86
  -1 -43   1   22.12    1.82
   1 -43  -1   17.29    1.86
   0 -43   1    3.01    1.37
   0 -43  -1    3.32    1.49
   0 -43  -1    3.47    1.20
  -1 -43  -1   37.05    2.49
  -1 -43  -1   37.61    2.28
   1 -43   1   38.05    2.31
   2 -43   1    3.42    1.14
  -2 -43  -1    3.53    1.25
   3 -43   1    2.44    1.38
  -3 -43  -1    4.53    1.24
   4 -43   1   84.02    4.10
  -4 -43  -1   76.82    4.05
  -4 -43  -1   81.43    4.13
   5 -43   1    2.57    1.10
  -5 -43  -1    2.12    1.04
  -6 -43  -1   15.66    1.32
   6 -43   1   15.15    1.22
  -6 -43  -1   16.58    1.26
  -7 -43  -1    3.19    0.76
  -7 -43  -1    1.65    0.75
   7 -43   1    2.27    0.64
  -8 -43  -1    8.23    0.68
   7 -44  -1   13.26    0.97
   6 -44  -1   22.40    1.32
  -6 -44   1   20.75    1.26
   5 -44  -1   -0.02    0.88
  -5 -44   1    0.26    0.70
   4 -44  -1    3.43    0.89
   4 -44  -1    5.59    1.17
  -4 -44   1    2.79    0.83
   3 -44  -1    2.06    1.04
   3 -44  -1    0.56    1.20
  -3 -44   1    1.36    1.23
   2 -44  -1    1.07    1.29
   2 -44  -1    3.67    1.24
  -2 -44   1    1.24    1.26
   1 -44  -1   37.37    2.41
  -1 -44   1   42.58    2.40
   1 -44  -1   40.01    2.42
   0 -44   1    1.93    1.19
   0 -44  -1    1.17    1.25
   0 -44  -1    2.79    1.33
   0 -44  -1    1.20    0.97
  -1 -44  -1    3.96    1.05
   1 -44   1    5.41    1.16
  -1 -44  -1    4.96    1.35
  -2 -44  -1    1.17    1.01
   3 -44   1    1.95    1.21
  -3 -44  -1    2.43    1.03
  -4 -44  -1   69.93    3.64
  -4 -44  -1   80.10    3.74
   4 -44   1   86.48    3.71
   4 -44   1   66.23    3.51
  -5 -44  -1   14.87    1.21
   5 -44   1   15.07    1.26
  -5 -44  -1   17.13    1.33
  -6 -44  -1    1.09    0.71
   6 -44   1    1.56    0.70
  -6 -44  -1    1.58    0.78
  -7 -44  -1   13.81    0.87
  -7 -44  -1   12.13    0.89
  -7 -45   1   32.29    1.66
   5 -45  -1   33.88    1.86
  -5 -45   1   37.36    1.98
   4 -45  -1   -0.09    0.95
  -4 -45   1    1.12    0.94
   3 -45  -1   13.32    1.25
   3 -45  -1    9.88    1.04
  -3 -45   1   10.11    1.23
   2 -45  -1    5.16    1.02
   2 -45  -1    3.52    1.13
  -2 -45   1    4.63    1.10
   1 -45  -1    1.17    1.10
  -1 -45   1    0.52    1.04
   1 -45  -1    0.32    1.08
   0 -45  -1   22.11    1.63
   0 -45  -1   21.32    1.67
   0 -45   1   23.44    1.57
   1 -45   1   25.02    1.56
  -1 -45  -1   24.45    1.55
  -1 -45  -1   25.11    1.71
  -1 -45  -1   28.53    1.79
  -2 -45  -1   27.98    1.64
  -2 -45  -1   27.18    1.84
   3 -45   1  109.41    5.50
  -3 -45  -1  117.65    5.59
  -4 -45  -1    3.73    0.98
   4 -45   1    3.68    0.91
  -4 -45  -1    3.70    0.80
   5 -45   1   23.75    1.34
  -5 -45  -1   24.10    1.42
  -5 -45  -1   20.41    1.30
  -6 -45  -1    0.35    0.56
  -5 -46   1    0.97    0.63
   4 -46  -1    1.66    0.77
   4 -46  -1    2.07    0.66
  -4 -46   1    2.14    0.75
  -3 -46   1    1.53    0.86
   3 -46  -1    0.96    0.87
   3 -46  -1   -0.44    0.59
  -2 -46   1   16.08    1.26
   2 -46  -1   17.66    1.21
  -2 -46   1   16.51    1.30
   2 -46  -1   16.79    1.30
   1 -46  -1   23.51    1.54
   1 -46  -1   22.43    1.56
  -1 -46   1   24.70    1.58
  -1 -46   1   23.65    1.47
   0 -46   1   37.89    2.13
   0 -46  -1   42.84    2.23
   0 -46  -1   42.16    2.22
  -1 -46  -1    0.22    0.92
  -1 -46  -1    1.04    0.87
  -2 -46  -1    1.49    0.91
   2 -46   1    0.55    0.91
  -2 -46  -1    0.70    0.77
  -3 -46  -1   37.82    2.01
  -3 -46  -1   34.54    1.92
  -4 -46  -1    4.82    0.62
   4 -46   1    4.98    0.72
  -4 -46  -1    4.77    0.82
  -5 -46  -1    2.03    0.57
   4 -47  -1   42.08    2.02
  -4 -47   1   39.17    2.01
  -4 -47   1   39.50    2.02
   3 -47  -1   47.72    2.21
  -3 -47   1   42.68    2.18
  -3 -47   1   43.81    2.21
   3 -47  -1   40.78    2.12
   2 -47  -1  140.45    6.17
  -2 -47   1  123.60    6.13
  -2 -47   1  132.26    6.17
   1 -47  -1   30.70    1.62
  -1 -47   1   33.48    1.65
  -1 -47   1   24.45    1.52
   1 -47  -1   27.98    1.55
   0 -47  -1    2.99    0.71
   0 -47  -1    2.66    0.74
  -1 -47  -1    4.13    0.76
  -1 -47  -1    5.27    0.77
  -2 -47  -1   14.02    1.07
   2 -47   1   16.46    1.06
  -2 -47  -1   14.62    0.99
   3 -47   1   10.53    0.83
  -3 -47  -1    9.13    0.71
   2 -48  -1   11.15    0.80
  -2 -48   1   13.35    0.83
   1 -48  -1    6.19    0.63
  -1 -48   1    7.02    0.68
   0 -48  -1    0.67    0.50
  18   0  -2   35.50    2.60
  17   0  -2    1.55    1.38
  17   0  -2   -0.65    2.55
  16   0  -2   50.76    4.50
  15   0  -2  421.64   20.57
  14   0  -2   49.52    5.02
  14   0  -2   47.18    8.98
  13   0  -2    2.11    8.29
  13   0  -2    2.21    3.78
  12   0  -2  133.71    8.50
  12   0  -2  131.50   12.30
  12   0  -2  130.85    7.69
  11   0  -2  620.58   33.27
  11   0  -2  646.94   30.96
  11   0  -2  637.40   29.95
  10   0  -2 1759.95   86.25
  10   0  -2 1832.06   83.28
  10   0  -2 1746.72   83.65
  10   0  -2 2014.45   84.71
   9   0  -2   12.48    2.96
   9   0  -2    7.28    4.63
   8   0  -2  960.50   50.13
   8   0  -2 1131.33   49.55
   7   0  -2 1083.60   48.06
   7   0  -2 1035.24   47.77
   7   0  -2  966.18   48.38
   6   0  -2  219.04   11.60
   6   0  -2  245.36   11.09
   6   0  -2  223.44   10.65
   5   0  -2 1008.55   43.23
   5   0  -2  911.91   42.91
   4   0  -2 2397.58  114.68
   4   0  -2 2837.71  114.93
   3   0  -2  680.53   31.23
   2   0  -2 3133.78  129.25
  -2   0   2 2753.79  129.10
   1   0  -2   23.06    1.19
   0   0   2 4450.03  202.65
   1   0   2  497.41   22.97
   2   0   2   51.21    3.02
   3   0   2  837.25   38.66
   4   0   2  192.92   10.70
   4   0   2  216.15   10.24
   5   0   2   16.82    3.07
   5   0   2   23.26    2.48
   6   0   2 2175.66  100.77
   7   0   2    3.81    4.07
   7   0   2    6.84    2.51
   8   0   2  513.26   23.90
   8   0   2  440.32   21.09
   9   0   2   15.75    1.31
   9   0   2   11.37    5.76
   9   0   2    9.63    2.30
  10   0   2   -0.97    2.55
  10   0   2    0.75    1.11
  10   0   2    4.78    6.12
  11   0   2    3.04    1.30
  11   0   2    1.86    2.99
  12   0   2  196.14    9.69
  12   0   2  210.63   10.73
  13   0   2   43.55    3.13
  13   0   2   46.40    4.71
  13   0   2   46.59    4.48
  13   0   2   38.83    2.80
  14   0   2  263.71   11.79
  14   0   2  270.95   12.98
  15   0   2  263.70   13.31
  16   0   2   14.72    2.46
  17   0   2   18.60    1.77
  17   0   2   27.05    2.03
  18   1  -2    0.16    1.59
  18   1  -2    0.97    0.72
  18  -1  -2    1.01    1.47
  17   1  -2  141.01    7.06
  17  -1  -2  140.10    7.01
  16   1  -2   12.66    3.45
  15  -1  -2    8.64    3.95
  15   1  -2    5.76    3.99
  14   1  -2    7.03    7.41
  14  -1  -2   -0.54    3.95
  14   1  -2    5.19    3.99
  13   1  -2    3.88    3.85
  13   1  -2    6.32    8.38
  13  -1  -2    2.62    3.71
  12   1  -2  176.99   10.55
  12   1  -2  193.92   14.52
  12  -1  -2  189.53   10.53
  12   1  -2  178.85    9.84
  11   1  -2   65.87    8.65
  11   1  -2   68.04    4.90
  11  -1  -2   74.46    5.70
  11   1  -2   76.64    5.83
  10  -1  -2  817.38   36.31
  10   1  -2  725.95   36.68
  10   1  -2  815.91   37.72
  10   1  -2  792.17   36.30
  10   1  -2  740.06   39.33
  10  -1  -2  829.04   37.67
  10  -1  -2  749.15   39.35
   9  -1  -2  239.37   14.16
   9   1  -2  256.43   12.93
   9   1  -2  230.13   14.05
   9  -1  -2  259.45   12.88
   8  -1  -2   87.26    6.89
   8  -1  -2  107.91    6.09
   8   1  -2   94.79    7.13
   8   1  -2  102.35    6.13
   7  -1  -2   11.82    2.16
   7  -1  -2   11.30    3.03
   7   1  -2    9.44    2.99
   7  -1  -2   12.24    1.92
   7   1  -2   10.31    2.08
   6  -1  -2  180.02    8.52
   6   1  -2  186.15    8.52
   6  -1  -2  166.25    8.12
   6  -1  -2  153.74    8.95
   6   1  -2  155.63    8.97
   6  -1  -2  183.70    8.73
   5  -1  -2  246.39   11.81
   5   1  -2  267.57   12.11
   5  -1  -2  273.32   12.10
   5   1  -2  249.12   11.74
   4   1  -2  592.38   27.45
   4  -1  -2  534.48   27.49
   4  -1  -2  700.07   27.77
   4   1  -2  702.35   27.76
   3  -1  -2 1308.05   60.71
   3   1  -2 1348.63   60.70
  -2  -1   2   90.28    4.38
   2   1  -2   99.11    4.50
   2  -1  -2  100.29    4.53
   1  -1  -2    4.20    0.46
  -1  -1   2    3.29    0.42
   1   1  -2    3.78    0.35
   0   1   2  655.68   30.09
   1   1   2    6.36    0.93
   2   1   2 3944.97  179.91
   2   1   2 3950.09  179.97
   3  -1   2 3353.51  154.62
   3   1   2 3423.62  154.65
   4  -1   2 1882.54   82.58
   4   1   2 1713.21   82.99
   4   1   2 1862.30   82.61
   4  -1   2 1665.79   82.97
   5  -1   2   68.22    4.34
   5   1   2   70.25    4.41
   5  -1   2   69.67    4.95
   5   1   2   68.07    5.01
   5  -1   2   67.49    4.10
   6  -1   2   10.59    2.16
   6  -1   2   11.82    3.70
   6   1   2   11.45    3.70
   7  -1   2  192.50   11.60
   7   1   2  192.90   11.48
   8   1   2  158.70   10.38
   8   1   2  142.34    7.48
   8   1   2  155.76    8.40
   8  -1   2  168.09   10.61
   9  -1   2  205.85    9.76
   9   1   2  214.54    9.78
   9   1   2  195.34   10.33
   9   1   2  223.84   13.70
  10   1   2   63.89    3.37
  10  -1   2   63.56    3.36
  10   1   2   62.83    4.43
  11   1   2   10.79    3.07
  11  -1   2   15.08    1.56
  11  -1   2   13.30    3.11
  11   1   2   14.43    1.60
  12  -1   2    2.54    1.52
  12   1   2    3.93    3.46
  12  -1   2    5.57    3.37
  12   1   2    0.54    1.57
  13  -1   2   44.22    4.36
  13  -1   2   40.01    2.90
  13   1   2   40.48    2.82
  13  -1   2   35.32    2.65
  13   1   2   41.32    4.36
  13  -1   2   44.41    4.60
  13   1   2   41.21    4.86
  14   1   2   45.87    3.06
  14   1   2   42.69    2.84
  14  -1   2   44.53    2.88
  14  -1   2   41.93    2.75
  14   1   2   47.32    4.70
  15  -1   2   12.82    2.99
  15   1   2   17.51    3.40
  16   1   2   38.23    3.29
  16  -1   2   42.33    3.21
  17   1   2    5.43    1.49
  17   1   2    4.28    1.33
  17  -1   2    1.11    1.20
  18  -2  -2    4.80    1.41
  18   2  -2    6.80    1.73
  18   2  -2    4.29    0.83
  17   2  -2    7.76    1.53
  17  -2  -2    7.37    1.36
  17  -2  -2    7.19    2.53
  17   2  -2    8.21    2.58
  16   2  -2    6.23    3.20
  15  -2  -2   29.67    2.52
  15   2  -2   29.21    4.15
  14   2  -2   49.78    9.11
  14   2  -2   48.20    5.01
  13   2  -2   90.69    5.98
  13   2  -2   69.33   10.30
  13   2  -2   77.35    6.49
  12   2  -2   71.74    5.43
  12   2  -2   69.16    5.88
  11   2  -2   -5.43    6.87
  11   2  -2    3.23    3.46
  11   2  -2   -0.81    2.85
  11  -2  -2   -2.17    3.22
  10   2  -2    8.68    1.35
  10   2  -2    0.94    6.06
  10  -2  -2    9.53    1.38
  10  -2  -2    7.68    2.91
  10   2  -2    7.60    2.42
  10   2  -2   12.11    3.29
   9   2  -2  574.65   30.32
   9  -2  -2  623.93   29.07
   9   2  -2  612.16   29.17
   8  -2  -2   78.78    4.85
   8   2  -2   72.11    6.18
   8   2  -2   75.77    5.01
   7   2  -2  130.90    7.95
   7  -2  -2  134.18    6.95
   7  -2  -2  134.17    7.18
   6  -2  -2  455.74   20.51
   6   2  -2  401.10   20.96
   6  -2  -2  456.09   20.64
   6  -2  -2  428.63   20.19
   5  -2  -2   13.97    1.47
   5   2  -2   14.98    1.47
   5   2  -2   12.65    0.82
   5  -2  -2   10.92    1.01
   5  -2  -2   10.88    1.58
   4   2  -2  294.16   13.40
   4  -2  -2  319.41   13.74
   3   2  -2  104.69    5.05
   3  -2  -2  102.83    5.07
   2   2  -2  633.35   26.25
  -2  -2   2  542.32   26.14
   2  -2  -2  573.79   26.28
  -1  -2   2 1121.52   51.70
   1  -2  -2 1151.34   51.76
   0   2   2  190.30    8.94
   1  -2   2    4.21    0.34
   1   2   2    3.37    0.85
   1   2   2    5.00    0.70
   2  -2   2  493.32   23.07
   2   2   2  510.98   23.40
   2   2   2  524.89   23.32
   3   2   2   85.82    5.25
   3   2   2   89.96    4.71
   3   2   2   92.80    4.61
   3  -2   2   83.63    4.23
   4   2   2 2159.78   96.85
   4   2   2 2041.18   97.25
   5   2   2  919.38   42.02
   5   2   2  877.06   42.54
   6   2   2   53.05    4.94
   7   2   2  488.33   24.63
   8   2   2   10.82    4.68
   8   2   2    9.96    1.87
   9  -2   2    5.67    1.06
   9   2   2    8.86    5.29
   9   2   2    5.09    1.06
   9   2   2    2.48    2.09
  10   2   2   38.08    2.26
  10   2   2   33.12    3.36
  10  -2   2   35.06    2.22
  11   2   2   54.95    4.49
  11  -2   2   58.06    3.17
  12  -2   2  128.40    7.02
  12  -2   2  151.30    6.90
  12   2   2  140.09    7.09
  12   2   2  142.55    8.10
  13   2   2   -1.57    3.95
  13   2   2    0.20    1.70
  13  -2   2    4.13    3.54
  13  -2   2   -0.41    1.43
  13   2   2    3.14    3.43
  13  -2   2    0.81    1.63
  14   2   2  162.29    7.97
  14   2   2  180.60    8.32
  14   2   2  166.77    8.11
  14  -2   2  190.83    9.25
  14   2   2  194.00    9.66
  14  -2   2  160.96    8.05
  14  -2   2  149.36    7.95
  15   2   2    4.81    1.26
  15   2   2    5.03    1.48
  15  -2   2    4.59    2.60
  15   2   2    6.13    3.14
  16   2   2    5.01    2.23
  16  -2   2    2.60    1.90
  17  -2   2    3.70    1.11
  17   2   2    4.49    1.43
  17   2   2    7.09    1.52
  18   3  -2   12.16    1.06
  18  -3  -2    9.20    1.47
  18   3  -2   14.09    1.99
  17   3  -2   11.69    2.49
  17  -3  -2    6.42    1.31
  17   3  -2    9.79    1.55
  17  -3  -2    7.76    2.34
  16   3  -2   41.16    4.04
  16   3  -2   35.70    2.83
  15  -3  -2   82.63    4.61
  15   3  -2   86.10    6.02
  14   3  -2    4.00    3.67
  14   3  -2   -2.13    7.02
  13   3  -2    7.07    3.86
  13   3  -2   16.39    8.12
  13   3  -2   15.83    4.03
  12   3  -2   69.32    5.28
  12   3  -2   77.35    6.12
  11  -3  -2  503.02   24.57
  11   3  -2  477.30   23.67
  11   3  -2  519.61   27.37
  11   3  -2  506.65   24.75
  11   3  -2  506.17   23.13
  10  -3  -2   95.94    6.21
  10  -3  -2   94.35    4.65
  10   3  -2   87.53    8.92
  10   3  -2   93.55    4.67
  10   3  -2   98.28    6.60
  10   3  -2   84.03    5.34
  10  -3  -2   92.81    4.67
   9   3  -2  142.70    9.56
   9  -3  -2  133.51    7.66
   9   3  -2  134.71    8.02
   8   3  -2   21.87    2.89
   8   3  -2   24.09    4.34
   8  -3  -2   18.08    2.62
   7  -3  -2   34.67    2.23
   7  -3  -2   37.01    2.97
   7   3  -2   38.42    3.87
   7  -3  -2   34.86    2.74
   6  -3  -2  325.63   15.12
   6   3  -2  315.80   15.50
   6  -3  -2  330.25   15.01
   6  -3  -2  301.20   14.70
   5  -3  -2  406.24   20.01
   5  -3  -2  440.02   20.29
   5  -3  -2  479.85   20.28
   4  -3  -2 3227.66  129.62
   4   3  -2 2889.15  129.25
   3  -3  -2 2407.11  109.81
  -2  -3   2  113.50    5.48
   2  -3  -2  126.01    5.67
  -1  -3   2   13.75    0.88
   1  -3  -2   13.94    1.03
   0   3   2   79.95    3.95
   1  -3   2  855.12   39.86
   1   3   2  911.19   40.16
   1   3   2  915.54   40.05
   2  -3   2  186.44    8.91
   2   3   2  205.26    9.29
   2   3   2  198.00    9.18
   3   3   2  559.01   25.50
   3  -3   2  531.26   25.21
   3   3   2  539.43   25.99
   3   3   2  591.04   25.63
   4   3   2  231.73   10.55
   4  -3   2  205.80   10.00
   4   3   2  210.30   11.01
   4   3   2  211.25   10.43
   5   3   2  670.65   32.74
   5   3   2  699.41   32.29
   6   3   2    1.25    3.44
   7   3   2    7.19    4.02
   8   3   2   28.23    2.38
   8   3   2   29.14    5.41
   9   3   2  403.81   20.32
   9   3   2  464.02   23.48
   9   3   2  435.40   19.87
   9  -3   2  433.42   19.85
  10  -3   2    1.48    1.13
  10   3   2    1.49    2.46
  10   3   2    5.39    6.00
  11   3   2   12.01    3.06
  11  -3   2   11.30    1.49
  11   3   2    9.72    1.68
  12  -3   2   34.78    2.64
  12   3   2   41.67    2.94
  12  -3   2   47.42    2.62
  12  -3   2   40.69    2.90
  12   3   2   44.70    4.16
  13   3   2    3.60    1.78
  13  -3   2   -0.39    1.37
  13  -3   2    2.75    1.56
  13  -3   2    2.85    3.31
  14   3   2   57.06    3.58
  14  -3   2   53.17    4.44
  14   3   2   48.43    3.22
  14   3   2   51.93    3.06
  15   3   2   55.56    3.33
  15   3   2   58.27    4.60
  15   3   2   52.01    3.11
  15  -3   2   63.27    4.23
  16   3   2   -0.39    2.26
  16  -3   2    0.18    1.78
  17   3   2   46.61    2.74
  17   3   2   57.56    2.76
  18   4  -2   36.11    2.66
  18   4  -2   35.33    1.85
  17  -4  -2    1.80    2.20
  17   4  -2    4.13    1.48
  17  -4  -2    1.12    1.06
  17  -4  -2   -0.14    2.01
  17   4  -2    1.18    2.34
  16   4  -2   26.70    2.48
  16   4  -2   26.97    3.60
  15  -4  -2   50.89    3.33
  15   4  -2   57.80    4.77
  14   4  -2   15.04    7.57
  14   4  -2    0.21    3.78
  14  -4  -2    5.66    6.60
  14  -4  -2    2.58    2.00
  13   4  -2   -2.50    7.35
  13   4  -2   -1.69    3.50
  13   4  -2    2.02    3.58
  13  -4  -2   -8.60    7.67
  12   4  -2   59.26    9.52
  12   4  -2   67.30    4.98
  12  -4  -2   58.57    9.25
  12  -4  -2   59.95    4.85
  12   4  -2   59.43    5.55
  11  -4  -2  225.28   15.70
  11  -4  -2  241.05   11.43
  11  -4  -2  241.33   12.15
  11   4  -2  240.83   11.47
  11   4  -2  253.44   15.93
  11   4  -2  257.90   13.31
  11   4  -2  244.72   12.16
  10  -4  -2  632.39   28.81
  10   4  -2  630.99   28.82
  10  -4  -2  596.23   28.80
  10  -4  -2  614.62   29.24
  10   4  -2  657.50   30.35
  10  -4  -2  680.73   30.14
  10   4  -2  668.81   31.99
  10   4  -2  643.78   29.25
   9   4  -2  881.86   41.14
   9   4  -2  832.01   38.70
   9  -4  -2  872.00   39.77
   9   4  -2  871.09   39.98
   8  -4  -2    3.69    2.15
   8   4  -2    6.48    3.79
   8   4  -2    2.43    2.35
   7   4  -2    3.66    2.68
   7  -4  -2    5.65    1.23
   7  -4  -2    4.99    1.85
   6  -4  -2  174.06    8.74
   6  -4  -2  178.18    9.00
   6  -4  -2  184.86    9.05
   5  -4  -2   42.42    2.52
   5  -4  -2   46.21    2.79
   4  -4  -2  746.82   30.85
   4  -4  -2  695.37   30.77
   3  -4  -2 1256.92   60.41
   3  -4  -2 1444.95   60.60
   2  -4  -2 1053.62   49.04
  -2  -4   2 1044.36   49.09
   1  -4  -2  187.40    8.87
  -1  -4   2  187.97    8.74
   0   4   2   90.77    4.35
   0  -4   2   93.31    4.34
   0  -4   2   82.58    4.28
   1   4   2   92.58    4.39
   1  -4   2   88.57    4.21
   1  -4   2   89.18    4.49
   1   4   2   91.51    4.51
   2  -4   2  205.86    9.74
   2   4   2  221.30   10.13
   2   4   2  217.95   10.01
   2  -4   2  205.15   10.04
   3   4   2  132.22    6.41
   3  -4   2  123.26    6.99
   3  -4   2  125.04    6.04
   3   4   2  119.25    6.92
   3  -4   2  128.61    6.42
   3   4   2  129.90    6.51
   4   4   2   73.60    3.95
   4  -4   2   66.78    3.48
   4   4   2   66.85    4.69
   4   4   2   69.66    4.19
   4  -4   2   60.74    3.89
   5   4   2 1014.95   49.66
   5   4   2 1099.90   49.12
   5  -4   2 1049.19   48.69
   5   4   2 1074.70   49.26
   6   4   2  466.87   23.17
   7   4   2  354.61   18.52
   8  -4   2   14.56    1.97
   8   4   2   17.28    4.92
   8   4   2   18.67    2.05
   9   4   2   51.82    3.52
   9   4   2   50.95    2.79
   9  -4   2   47.93    3.59
   9  -4   2   51.74    2.71
   9   4   2   49.11    6.67
  10  -4   2    1.13    2.41
  10   4   2    0.39    2.45
  10  -4   2    2.07    1.04
  10   4   2    2.65    5.57
  10  -4   2    5.92    6.05
  11  -4   2   57.59    3.12
  11   4   2   53.94    3.42
  11   4   2   63.55    4.60
  11  -4   2   56.65    4.55
  12  -4   2   19.43    1.91
  12   4   2   24.34    2.17
  12  -4   2   24.62    1.93
  12  -4   2   20.70    2.13
  13   4   2  104.92    5.30
  13  -4   2   89.81    5.08
  13  -4   2  107.22    6.43
  14  -4   2   21.21    3.28
  14   4   2   16.56    1.97
  14   4   2   14.52    2.26
  14   4   2   15.07    1.76
  15   4   2  247.63   12.11
  15   4   2  260.10   12.27
  15  -4   2  274.28   12.76
  16   4   2   41.40    3.36
  16  -4   2   36.36    3.03
  16   4   2   44.55    3.24
  16  -4   2   31.53    2.68
  17   4   2    3.73    1.41
  17   4   2    4.08    1.42
  17  -4   2    3.97    0.87
  17  -4   2    5.18    1.36
  18  -5  -2    1.97    0.99
  18   5  -2    1.85    0.86
  17   5  -2   44.02    2.73
  17   5  -2   51.12    3.43
  16   5  -2   10.23    2.05
  16   5  -2   10.51    3.16
  16  -5  -2    6.33    3.05
  15   5  -2   36.60    4.24
  15  -5  -2   38.60    2.86
  15  -5  -2   35.56    4.18
  14   5  -2   35.93    4.44
  14  -5  -2   23.91    7.24
  14   5  -2   31.83    4.45
  14  -5  -2   34.41    4.12
  14  -5  -2   35.25    2.71
  14   5  -2   44.25    8.24
  13   5  -2   80.79    5.61
  13  -5  -2   78.20    5.63
  13   5  -2   85.60   10.32
  13  -5  -2   73.17    9.78
  13   5  -2   76.61    6.54
  12   5  -2    0.43    1.61
  12   5  -2   -1.04    3.86
  12  -5  -2    5.35    7.41
  12   5  -2    6.83    3.43
  12  -5  -2    4.03    3.21
  12   5  -2   14.63    8.14
  11   5  -2  351.52   16.02
  11  -5  -2  353.97   20.33
  11   5  -2  375.38   20.41
  11   5  -2  344.69   16.64
  11   5  -2  354.79   17.89
  11  -5  -2  336.50   16.01
  11  -5  -2  324.93   16.62
  10   5  -2   29.64    2.94
  10  -5  -2   28.38    3.48
  10  -5  -2   25.61    1.93
  10  -5  -2   36.34    6.73
  10   5  -2   28.45    6.01
  10  -5  -2   28.39    1.92
  10  -5  -2   22.11    2.88
  10   5  -2   27.28    1.98
  10   5  -2   26.93    4.03
   9  -5  -2  112.11    6.58
   9  -5  -2  110.66    5.48
   9   5  -2  130.03    8.77
   9  -5  -2  106.57    8.18
   9   5  -2  121.80    7.21
   9   5  -2  112.73    5.49
   8  -5  -2   26.75    2.72
   8  -5  -2   23.92    4.14
   7  -5  -2   25.02    3.69
   7   5  -2   26.12    3.48
   7  -5  -2   24.94    1.97
   7  -5  -2   26.01    2.46
   6  -5  -2   57.11    3.32
   6   5  -2   60.21    4.05
   6  -5  -2   50.75    3.27
   6  -5  -2   48.39    2.97
   6  -5  -2   57.62    3.96
   5  -5  -2 1153.81   57.12
   5  -5  -2 1263.41   57.29
   4  -5  -2   57.05    3.03
   4  -5  -2   52.61    2.86
   4  -5  -2   50.88    2.78
   3  -5  -2 1276.45   58.28
   2  -5  -2  470.93   23.08
   2  -5  -2  520.27   23.06
  -2  -5   2  508.00   23.20
  -1  -5   2    0.22    0.55
  -1  -5   2   -0.24    0.56
  -1   5   2    0.98    0.60
   0   5   2  379.41   17.91
   0   5   2  402.99   18.09
   0  -5   2  405.77   18.08
   0  -5   2  393.76   18.06
   1   5   2  331.19   15.32
   1   5   2  335.84   15.22
   1  -5   2  319.42   15.09
   1  -5   2  337.05   15.30
   2   5   2   59.94    3.33
   2  -5   2   55.28    3.16
   2  -5   2   55.94    2.83
   2   5   2   59.48    3.17
   3  -5   2 2968.18  131.72
   3  -5   2 2822.04  131.43
   3   5   2 2820.54  132.14
   3   5   2 2977.86  131.83
   3  -5   2 2813.32  132.18
   3   5   2 2930.10  131.73
   4  -5   2  347.19   17.29
   4  -5   2  359.83   17.96
   4   5   2  385.64   17.47
   4   5   2  374.26   17.31
   4  -5   2  363.40   16.93
   4   5   2  354.94   17.82
   5  -5   2  146.03    7.99
   5  -5   2  124.02    6.96
   5   5   2  130.44    7.85
   5   5   2  143.66    7.06
   5   5   2  134.47    7.30
   5  -5   2  128.49    6.50
   6  -5   2   18.44    3.83
   6   5   2   21.13    2.65
   6  -5   2   23.38    1.90
   6   5   2   23.95    4.00
   7   5   2    3.67    3.79
   7   5   2    3.96    2.47
   7  -5   2    6.28    4.18
   8  -5   2  102.40    8.01
   8   5   2   92.10    4.92
   8   5   2  104.80    7.75
   8  -5   2   85.06    4.96
   9  -5   2   55.65    3.91
   9  -5   2   61.52    3.13
   9   5   2   59.96    3.89
   9  -5   2   67.13    7.46
   9   5   2   69.16    7.12
  10  -5   2    9.57    1.31
  10   5   2   11.86    6.06
  10   5   2   13.24    2.61
  10  -5   2    7.78    2.58
  11  -5   2  174.87    8.09
  11   5   2  172.38    9.05
  11  -5   2  164.62    8.30
  11   5   2  160.01    8.29
  11  -5   2  175.57    9.06
  12   5   2    5.02    3.28
  12   5   2    8.03    1.89
  12  -5   2   11.26    3.19
  12  -5   2    8.57    1.43
  12  -5   2    6.87    1.60
  13   5   2   52.67    3.57
  13  -5   2   57.48    4.69
  13  -5   2   61.65    3.29
  14   5   2   65.60    3.81
  14   5   2   68.15    3.94
  14  -5   2   72.12    4.87
  15   5   2    7.45    1.80
  15   5   2    7.71    1.49
  15  -5   2    8.84    2.37
  16   5   2    6.88    2.17
  16  -5   2    6.34    1.60
  16  -5   2    1.92    1.99
  17   5   2    0.77    1.28
  17  -5   2   -0.70    1.22
  17   5   2    1.04    1.36
  18   6  -2   16.12    1.23
  17  -6  -2   21.02    2.40
  17   6  -2   29.71    2.09
  16   6  -2   20.67    3.28
  16   6  -2   18.37    2.30
  16  -6  -2   24.58    3.21
  15   6  -2    3.96    3.28
  15  -6  -2    4.36    1.92
  15  -6  -2    2.11    3.33
  14  -6  -2  100.35    5.21
  14   6  -2   91.77    7.08
  14   6  -2   91.15   10.31
  14   6  -2   94.60    6.43
  14  -6  -2   82.64    9.79
  14  -6  -2  101.83    6.32
  13  -6  -2    9.50    7.04
  13  -6  -2    1.81    3.41
  13   6  -2    3.76    3.91
  13   6  -2   18.53    7.61
  13   6  -2    1.42    3.36
  12  -6  -2   54.48    9.08
  12   6  -2   70.48    6.13
  12  -6  -2   65.44    4.93
  12   6  -2   75.45    5.16
  12   6  -2   69.08    9.66
  11  -6  -2   50.82    3.11
  11   6  -2   55.15    4.18
  11   6  -2   56.79    5.45
  11  -6  -2   51.85    3.12
  11   6  -2   46.09    8.09
  11  -6  -2   57.76    7.98
  11  -6  -2   58.09    4.14
  11   6  -2   56.40    3.18
  10  -6  -2   62.51    4.06
  10  -6  -2   54.57    4.67
  10   6  -2   60.21    4.00
  10  -6  -2   65.42    3.33
  10   6  -2   67.39    7.43
  10  -6  -2   70.67    7.57
  10   6  -2   56.87    5.40
  10   6  -2   60.51    3.33
  10  -6  -2   61.14    3.32
   9  -6  -2   96.35    5.44
   9   6  -2  103.19    7.79
   9  -6  -2  104.14    7.87
   9  -6  -2  106.11    5.02
   9   6  -2  103.04    5.01
   9   6  -2  112.05    6.85
   9  -6  -2  105.32    6.08
   9  -6  -2   99.54    5.01
   9   6  -2  100.52    5.42
   8   6  -2  219.23   12.02
   8  -6  -2  242.60   12.27
   8  -6  -2  203.54   10.86
   7  -6  -2  440.04   20.97
   7   6  -2  491.41   21.76
   7  -6  -2  413.04   20.74
   7  -6  -2  490.23   21.83
   6  -6  -2  160.97    8.56
   6   6  -2  206.88    9.42
   6  -6  -2  165.79    8.71
   6  -6  -2  198.59    9.41
   6  -6  -2  185.40    8.84
   5  -6  -2  121.87    5.93
   5  -6  -2  131.77    6.11
   4  -6  -2   18.11    1.40
   4  -6  -2   20.84    1.46
   4  -6  -2   22.64    1.73
   3  -6  -2  366.79   16.89
  -2  -6   2  859.81   40.82
   2  -6  -2  890.34   40.69
   2  -6  -2  983.67   41.11
  -1  -6   2  227.55   10.13
  -1  -6   2  198.64   10.12
  -1   6   2  225.70   10.14
   0   6   2    8.96    0.67
   0  -6   2    8.27    0.92
   0   6   2    7.98    0.91
   0  -6   2    7.60    0.95
   1   6   2  290.93   13.77
   1   6   2  303.60   13.67
   1  -6   2  286.54   13.59
   1  -6   2  297.72   13.73
   2  -6   2    0.21    0.59
   2  -6   2    0.63    1.03
   2   6   2    1.51    1.23
   2   6   2    0.04    1.00
   3  -6   2   22.13    1.40
   3   6   2   22.41    1.81
   3   6   2   19.94    2.12
   3   6   2   21.08    2.72
   3  -6   2   20.57    1.90
   3  -6   2   18.95    2.70
   4   6   2   92.04    5.72
   4   6   2   98.40    5.24
   4   6   2   90.55    5.02
   4  -6   2   91.93    4.57
   4  -6   2   84.23    4.98
   4  -6   2   90.32    5.85
   5  -6   2  170.28    8.55
   5  -6   2  170.09    9.47
   5   6   2  167.49    9.28
   5   6   2  167.12    8.53
   5  -6   2  159.91    8.04
   5   6   2  172.20    8.79
   6  -6   2  555.03   26.81
   6   6   2  578.34   28.10
   6  -6   2  602.40   28.37
   6   6   2  609.30   27.38
   7   6   2  101.27    6.01
   7   6   2   85.70    7.01
   7  -6   2   94.42    7.25
   8  -6   2  677.02   31.99
   8   6   2  689.68   31.80
   8   6   2  614.35   29.32
   8   6   2  700.23   30.43
   8  -6   2  609.75   29.37
   9   6   2   69.55    4.36
   9   6   2   88.45    7.82
   9  -6   2   71.76    3.65
   9  -6   2   83.78    7.95
   9  -6   2   69.74    4.44
   9  -6   2   76.42    3.71
  10  -6   2    8.18    2.62
  10  -6   2    7.85    1.49
  10  -6   2   10.56    1.26
  10   6   2   10.81    1.60
  10   6   2    7.77    2.51
  11  -6   2   25.08    3.42
  11  -6   2   28.90    2.01
  11   6   2   29.60    2.41
  11   6   2   29.88    3.50
  12  -6   2   32.49    3.81
  12  -6   2   35.33    3.76
  12   6   2   41.03    3.96
  12   6   2   38.01    2.82
  12  -6   2   37.53    2.39
  13  -6   2  109.41    6.85
  13  -6   2  120.61    5.81
  13   6   2  119.69    7.70
  13   6   2  114.02    6.11
  14   6   2    4.32    1.73
  14   6   2    2.37    1.52
  14  -6   2    1.38    2.51
  15   6   2    0.95    1.72
  15  -6   2   -0.50    1.99
  15   6   2    0.15    1.36
  16  -6   2   23.05    2.06
  16   6   2   23.46    1.77
  16   6   2   27.11    2.62
  17  -6   2   24.00    1.85
  17   6   2   27.99    1.93
  18   7  -2    0.59    0.84
  17   7  -2   14.67    2.97
  17   7  -2   12.80    1.64
  17  -7  -2    7.98    1.75
  16   7  -2   10.05    2.92
  16  -7  -2    7.71    1.70
  16  -7  -2    7.20    2.59
  16   7  -2    6.85    1.92
  15   7  -2   19.38    3.58
  15  -7  -2   15.03    3.43
  15  -7  -2   15.44    2.09
  14   7  -2    3.30    3.63
  14  -7  -2    5.30    1.96
  14   7  -2    1.77    3.31
  14  -7  -2    0.93    6.39
  14  -7  -2    6.60    3.41
  14   7  -2   -1.41    6.24
  13  -7  -2    4.85    3.34
  13   7  -2    9.46    3.97
  13   7  -2    7.41    6.99
  13  -7  -2    0.82    1.88
  13  -7  -2   -6.49    7.13
  13   7  -2    4.15    3.44
  12   7  -2   14.66    4.31
  12  -7  -2   19.25    3.30
  12  -7  -2   11.96    7.10
  12   7  -2   13.24    7.21
  12  -7  -2   19.67    2.01
  12   7  -2   21.79    3.40
  11   7  -2  135.75    6.51
  11  -7  -2  122.89    6.46
  11  -7  -2  150.10   10.83
  11   7  -2  127.35    8.69
  11   7  -2  132.19    7.21
  11   7  -2  142.47   10.95
  11  -7  -2  131.92    6.47
  11  -7  -2  133.88    7.18
  10   7  -2   42.74    4.68
  10  -7  -2   43.26    2.59
  10  -7  -2   47.94    6.48
  10   7  -2   39.11    3.34
  10   7  -2   42.97    2.59
  10  -7  -2   45.11    3.37
  10  -7  -2   39.16    3.84
  10  -7  -2   45.31    2.61
  10   7  -2   58.34    6.93
   9   7  -2   10.77    1.22
   9   7  -2    8.01    3.13
   9  -7  -2    8.02    1.18
   9  -7  -2    9.49    1.19
   9   7  -2    9.97    1.93
   9  -7  -2    8.53    4.71
   9   7  -2   13.85    4.90
   9  -7  -2   10.60    1.90
   8  -7  -2   14.67    3.78
   8  -7  -2   12.33    1.91
   8   7  -2   13.64    3.64
   7  -7  -2    7.84    1.66
   7  -7  -2    9.74    1.59
   7  -7  -2    8.89    2.87
   7   7  -2    9.22    3.16
   6  -7  -2  690.91   30.21
   6  -7  -2  618.82   29.63
   6  -7  -2  594.01   29.56
   6   7  -2  726.78   30.22
   5  -7  -2    2.31    1.00
   5  -7  -2    1.71    1.03
   5  -7  -2    2.65    1.41
   4  -7  -2 2063.53   89.34
   4  -7  -2 1887.20   89.10
   2  -7  -2   95.70    4.58
   2  -7  -2   85.80    4.10
  -2  -7   2   87.20    4.28
  -1  -7   2  105.59    4.90
  -1  -7   2   94.51    4.92
  -1   7   2  103.88    4.90
   0  -7   2  328.57   15.71
   0  -7   2  343.41   15.65
   0   7   2  339.84   15.66
   1  -7   2   16.11    1.16
   1  -7   2   15.84    1.33
   1  -7   2   16.12    1.35
   1   7   2   16.34    1.42
   2   7   2  143.65    7.03
   2  -7   2  145.39    6.85
   2   7   2  142.26    7.16
   2  -7   2  143.36    7.02
   3  -7   2    8.22    0.92
   3   7   2    6.12    1.61
   3   7   2    8.80    1.45
   3  -7   2    6.09    1.39
   4   7   2   41.28    3.25
   4  -7   2   43.93    3.87
   4   7   2   44.13    3.74
   4  -7   2   40.73    2.40
   4  -7   2   42.83    2.89
   4   7   2   44.04    2.94
   5  -7   2    6.67    1.18
   5   7   2    7.21    2.91
   5   7   2    6.52    1.92
   5  -7   2    5.97    3.09
   6   7   2  156.26    9.25
   6  -7   2  169.08    9.59
   6  -7   2  150.27    7.75
   6   7   2  165.75    8.45
   7   7   2   36.65    4.74
   7  -7   2   29.12    2.44
   7  -7   2   37.14    5.00
   7   7   2   34.13    3.55
   8   7   2  226.68   11.38
   8  -7   2  233.11   11.44
   8   7   2  245.83   13.85
   8   7   2  258.19   12.68
   8  -7   2  275.11   14.34
   9   7   2    7.49    2.14
   9   7   2    5.20    5.06
   9  -7   2   13.22    2.20
   9  -7   2    7.61    1.14
   9  -7   2    7.60    5.04
   9   7   2   11.01    3.56
   9  -7   2    9.69    1.06
  10   7   2  267.28   13.24
  10   7   2  280.76   13.65
  10   7   2  306.27   15.09
  10  -7   2  286.18   13.08
  10  -7   2  276.33   13.74
  11   7   2  153.92    7.83
  11  -7   2  170.54    8.48
  11  -7   2  155.08    7.57
  11   7   2  162.82    8.48
  12  -7   2    6.40    2.91
  12  -7   2    6.48    2.99
  12   7   2    6.75    1.95
  12   7   2    2.61    2.83
  12  -7   2    5.88    1.50
  13   7   2    5.02    1.82
  13  -7   2    0.70    2.66
  13  -7   2    4.31    1.45
  13   7   2    0.95    4.03
  14   7   2    1.37    3.61
  14   7   2    2.29    1.72
  14   7   2    3.64    1.68
  14  -7   2    5.69    2.46
  15  -7   2   10.53    2.10
  15   7   2    8.65    3.25
  15   7   2   10.73    1.96
  15   7   2   10.34    1.59
  15   7   2   10.20    1.38
  16  -7   2   64.67    3.60
  16   7   2   54.79    3.11
  16   7   2   73.93    3.74
  16  -7   2   45.53    3.11
  17   7   2   15.47    1.48
  17  -7   2   14.90    1.38
  18   8  -2   18.70    1.36
  18   8  -2   21.87    2.03
  17  -8  -2    2.56    1.48
  17   8  -2    0.32    2.59
  17   8  -2    1.90    1.40
  16  -8  -2   18.67    2.83
  16  -8  -2   22.55    2.01
  16   8  -2   17.49    2.26
  16   8  -2   17.69    2.94
  15   8  -2   15.06    3.40
  15  -8  -2   13.16    2.02
  15  -8  -2   11.82    3.10
  14  -8  -2  120.00    7.48
  14  -8  -2  123.28   11.11
  14   8  -2  140.31   11.55
  14   8  -2  140.03    8.78
  14   8  -2  128.25    7.59
  14  -8  -2  133.56    6.65
  13   8  -2  137.49    7.91
  13  -8  -2  141.02    7.01
  13   8  -2  141.34   12.15
  13  -8  -2  128.01   11.48
  13   8  -2  139.34    9.31
  13  -8  -2  142.39    7.79
  12   8  -2   13.25    4.34
  12  -8  -2    4.53    7.09
  12  -8  -2    5.59    3.02
  12  -8  -2    5.15    1.66
  12   8  -2    5.08    3.10
  12   8  -2    5.70    6.83
  11  -8  -2  124.71    7.34
  11  -8  -2  115.25    5.85
  11  -8  -2  108.71   10.06
  11   8  -2  124.07    8.26
  11  -8  -2  115.24    5.86
  11  -8  -2  110.99    6.55
  11   8  -2  128.70    6.61
  11   8  -2  123.98   10.37
  10   8  -2  116.42    6.33
  10  -8  -2  124.61    7.06
  10  -8  -2  114.33    5.83
  10  -8  -2  118.81    9.57
  10   8  -2  123.19    5.86
  10  -8  -2  123.08    6.36
  10  -8  -2  117.17    5.85
  10   8  -2  125.51    8.07
  10   8  -2  112.26    9.35
   9   8  -2    5.63    1.19
   9  -8  -2    6.36    1.14
   9  -8  -2    3.45    4.47
   9   8  -2    7.33    1.77
   9  -8  -2    6.18    1.83
   9  -8  -2    4.87    1.19
   9   8  -2    8.51    3.36
   9   8  -2    9.32    4.48
   8  -8  -2   13.97    3.71
   8  -8  -2    9.19    1.85
   8   8  -2    7.23    3.68
   7  -8  -2  394.50   17.89
   7   8  -2  391.88   17.81
   6   8  -2 1109.09   44.42
   6  -8  -2 1116.66   44.50
   5  -8  -2  290.62   13.35
   5  -8  -2  267.65   13.07
   4  -8  -2  385.67   18.07
   4  -8  -2  381.52   17.81
   3  -8  -2    4.26    1.18
   3  -8  -2    3.05    0.55
   2  -8  -2    9.40    0.72
  -2  -8   2   14.26    1.05
  -1  -8   2    8.72    0.84
  -1  -8   2    6.51    0.97
  -1   8   2    8.79    0.84
   0   8   2 5598.55  252.23
   0  -8   2 5422.05  252.30
   0  -8   2 5570.09  252.20
   1  -8   2 1048.48   47.10
   1  -8   2 1016.46   47.09
   1   8   2 1019.33   47.15
   2   8   2  451.90   20.33
   2  -8   2  428.06   20.17
   2  -8   2  428.96   20.07
   3   8   2   29.21    2.25
   3  -8   2   31.35    1.88
   3   8   2   32.93    2.48
   3  -8   2   28.21    2.11
   4   8   2  366.93   17.34
   4  -8   2  359.09   17.00
   4   8   2  364.82   17.13
   4  -8   2  358.33   16.72
   4   8   2  353.51   17.64
   4  -8   2  341.98   17.73
   5  -8   2  117.35    6.04
   5   8   2  126.97    7.40
   5  -8   2  118.91    7.44
   5   8   2  128.44    6.66
   6   8   2  108.07    6.95
   6  -8   2  120.68    7.37
   6  -8   2   97.53    5.35
   6   8   2  103.96    6.01
   7  -8   2  226.43   12.86
   7   8   2  234.67   11.54
   7  -8   2  209.99   10.73
   7   8   2  225.27   12.47
   8  -8   2  169.81   10.37
   8   8   2  145.60    7.58
   8  -8   2  148.82    7.64
   8   8   2  159.61    8.81
   8   8   2  177.06   10.40
   9  -8   2   29.69    2.88
   9   8   2   25.44    2.17
   9   8   2   29.90    2.70
   9   8   2   34.32    5.83
   9  -8   2   36.53    6.22
   9   8   2   34.62    4.35
   9  -8   2   32.74    1.88
   9  -8   2   31.57    1.84
  10  -8   2   22.03    2.80
  10  -8   2   22.02    1.68
  10   8   2   18.83    2.00
  10   8   2   21.58    2.73
  10   8   2   24.57    4.21
  11   8   2   63.12    4.42
  11   8   2   62.91    3.68
  11  -8   2   59.49    4.52
  11  -8   2   63.26    3.39
  12   8   2   54.93    4.47
  12  -8   2   51.47    4.35
  12   8   2   58.29    3.67
  12  -8   2   55.83    4.45
  12  -8   2   63.63    3.29
  13   8   2   12.35    2.13
  13  -8   2   11.70    2.73
  13  -8   2   17.87    1.71
  13   8   2   20.41    4.27
  14  -8   2   39.91    3.43
  14   8   2   43.98    2.97
  14   8   2   43.72    2.98
  15   8   2    7.42    1.38
  15   8   2    7.42    1.94
  15   8   2   12.76    3.25
  15  -8   2   12.61    1.93
  15   8   2   11.50    1.60
  16   8   2    1.01    1.16
  16   8   2    0.69    1.76
  16   8   2    3.37    2.23
  16  -8   2    3.21    1.68
  17   8   2    1.38    0.96
  17  -8   2    1.46    0.91
  17   8   2    2.43    1.30
  18   9  -2    5.74    1.59
  18   9  -2    7.13    0.93
  17   9  -2   15.20    1.70
  17   9  -2   17.77    2.84
  16   9  -2   -1.31    2.42
  16  -9  -2    0.74    1.95
  16   9  -2    0.52    1.92
  16  -9  -2    0.16    1.54
  16  -9  -2    0.95    2.37
  15  -9  -2   60.85    3.48
  15  -9  -2   52.73    4.22
  15   9  -2   53.06    4.42
  15   9  -2   57.41    3.76
  14  -9  -2   66.32    3.80
  14  -9  -2   42.16    7.77
  14  -9  -2   58.98    4.71
  14   9  -2   47.13    7.73
  14   9  -2   67.42    4.74
  14   9  -2   61.39    5.91
  13  -9  -2   24.71    2.46
  13   9  -2   32.28    7.43
  13  -9  -2   21.21    7.01
  13  -9  -2   24.20    3.52
  13   9  -2   26.39    3.60
  13   9  -2   27.41    4.69
  12  -9  -2   35.06    2.55
  12   9  -2   36.48    5.25
  12  -9  -2   42.07    7.68
  12  -9  -2   30.47    3.70
  12  -9  -2   35.63    2.54
  12   9  -2   43.82    7.43
  12   9  -2   34.81    3.64
  12  -9  -2   33.28    2.54
  11   9  -2    3.00    5.61
  11  -9  -2    0.29    2.75
  11   9  -2    0.84    2.49
  11  -9  -2    2.40    1.45
  11  -9  -2    3.88    1.48
  11   9  -2    4.35    4.15
  11  -9  -2    5.13    2.63
  11  -9  -2    1.75    6.42
  10  -9  -2   19.58    5.68
  10   9  -2   22.32    5.57
  10  -9  -2   20.06    1.76
  10  -9  -2   21.75    2.62
  10  -9  -2   22.32    3.21
  10  -9  -2   22.58    1.84
  10   9  -2   22.93    4.41
  10   9  -2   21.37    2.53
   9   9  -2   67.07    3.69
   9  -9  -2   59.86    3.68
   9  -9  -2   69.08    4.59
   9   9  -2   67.27    6.23
   9  -9  -2   60.89    3.30
   9  -9  -2   59.87    3.27
   8  -9  -2   29.54    2.65
   8   9  -2   28.82    4.08
   8  -9  -2   35.41    4.59
   7   9  -2    0.90    2.80
   7  -9  -2    3.52    2.82
   7  -9  -2    3.28    1.62
   6  -9  -2 1334.36   57.32
   6   9  -2 1405.21   57.30
   5  -9  -2   14.30    2.12
   5   9  -2   13.04    2.09
   5  -9  -2   14.86    1.57
   5  -9  -2   11.36    1.81
   4  -9  -2   92.57    4.99
   3  -9  -2  547.80   24.49
   3  -9  -2  516.17   24.06
   2  -9  -2   11.80    0.84
   2  -9  -2   12.05    1.47
  -2  -9   2   11.88    1.12
  -1  -9   2    1.05    0.63
  -1  -9   2    0.64    0.85
  -1   9   2    0.67    0.63
   0   9   2  174.48    8.29
   0  -9   2  170.97    8.41
   0  -9   2  179.66    8.28
   1  -9   2    4.94    0.92
   1   9   2    4.38    1.04
   1  -9   2    5.12    0.98
   2   9   2 2006.35   84.28
   2  -9   2 1881.82   84.05
   3  -9   2  390.22   19.35
   3  -9   2  418.26   19.25
   3   9   2  445.61   19.67
   4  -9   2   35.16    2.60
   4   9   2   37.12    2.71
   4   9   2   33.78    3.46
   4  -9   2   36.88    2.24
   4   9   2   33.34    3.01
   5  -9   2    1.20    1.11
   5   9   2    1.80    2.75
   5  -9   2   -0.17    2.74
   5   9   2    2.13    1.85
   6  -9   2    5.77    3.34
   6   9   2    4.09    2.23
   6   9   2    8.26    3.39
   6  -9   2    6.77    1.39
   7   9   2    6.42    3.74
   7  -9   2    5.25    1.62
   7   9   2    4.68    2.83
   7  -9   2    4.73    3.95
   8  -9   2   57.24    3.71
   8  -9   2   67.18    6.30
   8  -9   2   60.72    3.53
   8   9   2   53.00    3.44
   8   9   2   53.01    3.14
   8   9   2   61.96    6.19
   8   9   2   68.53    4.95
   9  -9   2  207.60    9.55
   9  -9   2  206.93    9.52
   9   9   2  220.81   11.65
   9   9   2  196.82    9.99
   9  -9   2  193.90   10.09
   9   9   2  194.39    9.72
  10   9   2  162.21    8.02
  10  -9   2  165.51    7.79
  10  -9   2  160.40    7.74
  10  -9   2  158.03    8.41
  10   9   2  164.18    8.43
  10   9   2  180.60   10.22
  11  -9   2   13.04    2.77
  11  -9   2   11.59    2.75
  11   9   2   13.47    2.04
  11   9   2   15.84    2.86
  11  -9   2   14.34    1.61
  12  -9   2   32.83    3.43
  12  -9   2   38.98    2.45
  12   9   2   39.12    3.53
  12   9   2   36.07    2.86
  13  -9   2   31.87    2.19
  13   9   2   32.33    4.46
  13   9   2   29.68    2.69
  13  -9   2   30.25    3.17
  14   9   2   18.42    2.16
  14  -9   2   16.51    2.44
  14   9   2   21.83    2.18
  15   9   2   11.65    3.10
  15   9   2   11.38    2.04
  15   9   2    9.16    1.47
  15  -9   2    7.66    1.72
  15   9   2    9.15    1.59
  16  -9   2    0.65    1.46
  16   9   2    1.41    1.64
  16   9   2    0.68    2.02
  16   9   2   -0.14    1.26
  17  -9   2   20.23    1.46
  17   9   2   22.39    1.57
  18  10  -2   41.36    2.56
  18  10  -2   44.84    2.05
  17  10  -2   29.08    2.99
  17  10  -2   26.67    2.06
  16  10  -2    6.55    1.92
  16 -10  -2    3.38    1.89
  16  10  -2    6.23    2.37
  16 -10  -2    7.65    1.61
  16 -10  -2    6.27    2.29
  15 -10  -2   18.33    2.86
  15 -10  -2   19.19    2.19
  15  10  -2   20.22    2.61
  15  10  -2   18.09    3.13
  14  10  -2   71.25    5.01
  14 -10  -2   73.16    5.08
  14 -10  -2   78.83    4.27
  14  10  -2   70.49    6.38
  14  10  -2   76.16    8.24
  14 -10  -2   59.48    8.24
  13 -10  -2   15.25    3.32
  13 -10  -2   13.70    6.36
  13  10  -2   18.63    3.30
  13  10  -2   19.17    4.45
  13 -10  -2   21.01    2.29
  13  10  -2   24.70    6.83
  12 -10  -2   36.17    2.74
  12  10  -2   39.04    7.41
  12 -10  -2   40.37    2.68
  12  10  -2   47.57    5.65
  12  10  -2   43.70    3.72
  12 -10  -2   38.23    3.80
  12 -10  -2   34.69    7.43
  12 -10  -2   37.95    2.73
  11 -10  -2   14.40    1.82
  11 -10  -2   11.46    1.74
  11 -10  -2   13.17    2.77
  11  10  -2   10.28    2.59
  11 -10  -2   24.10    6.51
  11  10  -2   11.23    5.81
  11 -10  -2   14.23    3.26
  11  10  -2   16.89    4.68
  10 -10  -2   69.35    4.26
  10 -10  -2   71.85    3.80
  10  10  -2   65.44    6.22
  10 -10  -2   82.20    5.14
  10 -10  -2   67.51    3.75
  10  10  -2   72.99    4.28
  10  10  -2   76.55    7.31
  10 -10  -2   65.33    7.26
   9 -10  -2    5.66    1.78
   9 -10  -2    4.28    4.17
   9  10  -2    4.10    4.30
   9 -10  -2    0.35    2.47
   9 -10  -2    4.33    1.24
   9  10  -2    4.80    1.78
   9 -10  -2    4.92    1.15
   8 -10  -2  216.09   11.14
   8 -10  -2  227.41   12.34
   8  10  -2  232.76   12.27
   7 -10  -2   11.54    3.20
   7  10  -2   19.73    3.15
   7 -10  -2   17.70    2.10
   6 -10  -2  234.95   12.10
   6 -10  -2  267.88   12.66
   6  10  -2  260.11   12.56
   5  10  -2   23.80    2.35
   5 -10  -2   20.60    2.37
   5 -10  -2   19.31    1.87
   4 -10  -2  320.10   15.34
   3 -10  -2  322.57   14.97
   3 -10  -2  313.11   15.42
   3 -10  -2  329.83   15.07
  -2 -10   2  202.01    9.26
   2 -10  -2  207.64    9.62
   2 -10  -2  188.01    9.09
  -1  10   2 1331.15   58.04
  -1 -10   2 1144.60   58.13
  -1 -10   2 1297.92   58.02
   0 -10   2  458.77   21.56
   0  10   2  473.42   21.60
   0 -10   2  477.83   21.76
   1  10   2    4.34    1.06
   1 -10   2    3.59    0.87
   2  10   2    4.87    1.35
   2 -10   2    3.15    0.97
   2 -10   2    2.90    0.94
   3 -10   2  369.06   16.89
   3  10   2  373.63   17.29
   3 -10   2  345.24   16.94
   4  10   2  135.24    7.15
   4 -10   2  140.73    6.79
   4  10   2  144.73    7.49
   4 -10   2  131.06    7.00
   5 -10   2  146.39    8.76
   5  10   2  155.62    8.72
   5 -10   2  146.27    7.41
   5  10   2  155.68    8.01
   6  10   2   66.07    4.47
   6 -10   2   60.67    3.56
   6 -10   2   58.48    5.45
   6  10   2   55.17    5.14
   7  10   2  244.13   12.43
   7  10   2  242.70   13.17
   7 -10   2  233.26   13.35
   7 -10   2  228.27   11.43
   8 -10   2  153.46    8.09
   8  10   2  158.04    8.05
   8  10   2  185.07    9.55
   8  10   2  154.78    7.86
   8 -10   2  167.23    7.68
   8 -10   2  173.20    8.43
   8  10   2  172.57   10.48
   9  10   2  199.20    9.77
   9 -10   2  206.45   10.12
   9 -10   2  206.30    9.59
   9  10   2  235.84   11.75
   9  10   2  195.08   10.01
   9 -10   2  202.94    9.56
  10  10   2   97.61    5.69
  10 -10   2  101.77    5.72
  10  10   2  115.17    7.56
  10 -10   2   98.73    4.97
  10  10   2   98.63    5.26
  10 -10   2  104.74    5.04
  11 -10   2  170.55    8.84
  11 -10   2  149.27    8.83
  11  10   2  189.48   10.68
  11  10   2  175.00    8.45
  11 -10   2  172.12    8.17
  11  10   2  173.35    8.85
  12 -10   2   78.19    5.12
  12 -10   2   83.98    4.35
  12  10   2   85.59    4.72
  13 -10   2   -0.38    1.39
  13  10   2   -0.30    1.94
  13 -10   2    3.17    2.14
  13  10   2   -1.47    3.49
  14  10   2  107.83    5.59
  14  10   2  114.61    5.57
  14  10   2  126.25    6.88
  15  10   2    8.79    2.02
  15  10   2    8.51    1.44
  15  10   2    9.80    1.56
  15  10   2    5.59    2.91
  16 -10   2   29.24    2.17
  16  10   2   24.73    2.04
  16  10   2   32.11    2.78
  16  10   2   27.61    2.25
  17  10   2    2.39    1.11
  18  11  -2   32.76    1.78
  18  11  -2   28.68    2.19
  17  11  -2    8.49    1.45
  17  11  -2    6.41    2.26
  16  11  -2   84.57    4.66
  16 -11  -2   89.90    4.43
  16 -11  -2   78.36    4.82
  16  11  -2   83.23    4.93
  15 -11  -2    2.71    2.58
  15  11  -2    4.60    2.67
  15 -11  -2    3.04    1.79
  14 -11  -2  106.21   10.02
  14  11  -2  119.19    6.81
  14  11  -2  103.61    9.82
  14  11  -2  129.83    8.43
  14 -11  -2  112.85    6.83
  14 -11  -2  128.85    6.24
  13 -11  -2  116.55    5.72
  13 -11  -2   96.14    6.28
  13  11  -2  110.84    7.98
  13  11  -2  118.60    6.45
  13  11  -2  105.09    9.80
  12 -11  -2   36.28    2.67
  12 -11  -2   38.05    2.61
  12 -11  -2   38.85    2.72
  12 -11  -2   33.54    7.22
  12 -11  -2   34.24    3.60
  12  11  -2   34.21    5.29
  12  11  -2   37.60    3.50
  11  11  -2  197.75    9.95
  11 -11  -2  201.56   10.75
  11 -11  -2  177.18   13.03
  11  11  -2  225.54   12.08
  11 -11  -2  198.60    9.43
  11 -11  -2  201.60    9.48
  11  11  -2  206.35   13.29
  11 -11  -2  178.53    9.85
  10 -11  -2   20.13    5.36
  10 -11  -2   12.82    2.41
  10  11  -2   21.31    4.42
  10 -11  -2   17.53    1.77
  10 -11  -2   17.55    3.13
  10 -11  -2   18.28    1.68
  10  11  -2   20.34    2.44
  10  11  -2   17.23    5.39
   9 -11  -2   57.92    3.53
   9  11  -2   56.54    3.42
   9 -11  -2   58.29    3.12
   9  11  -2   67.15    6.11
   9 -11  -2   64.58    6.22
   9 -11  -2   57.00    4.39
   9 -11  -2   55.07    3.16
   8  11  -2  136.29    8.57
   8 -11  -2  156.48    8.91
   8 -11  -2  135.93    7.54
   7 -11  -2   67.53    5.01
   7  11  -2   72.43    4.95
   7 -11  -2   61.21    4.09
   6  11  -2  289.53   13.86
   6 -11  -2  271.94   13.88
   6 -11  -2  276.09   13.46
   5 -11  -2 3365.12  154.97
   5 -11  -2 3350.79  154.75
   5  11  -2 3465.72  154.93
   4 -11  -2    9.81    1.84
  -3 -11   2  823.92   39.54
   3 -11  -2  828.59   39.91
   3 -11  -2  905.64   39.58
   3 -11  -2  873.51   39.48
   2 -11  -2  117.19    6.15
   2 -11  -2  117.59    5.63
   2 -11  -2  118.60    5.72
  -2 -11   2  117.82    5.81
  -1 -11   2  479.97   21.47
  -1  11   2  460.29   21.47
  -1 -11   2  453.28   21.66
   0  11   2   24.30    1.58
   0 -11   2   27.29    1.53
   0 -11   2   23.20    1.89
   1  11   2  289.04   13.24
   1 -11   2  275.28   13.08
   2 -11   2   36.84    2.37
   2 -11   2   34.78    2.20
   2  11   2   40.12    2.54
   3 -11   2  937.91   41.94
   3 -11   2  860.80   41.92
   3  11   2  954.85   42.31
   4  11   2  102.33    5.46
   4 -11   2   93.78    4.98
   5  11   2  222.55   11.08
   5 -11   2  212.83   10.44
   6 -11   2    0.71    1.33
   6  11   2   -0.90    2.43
   7 -11   2   69.15    4.22
   7  11   2   71.48    3.76
   8  11   2   23.47    1.84
   8 -11   2   22.30    1.56
   8 -11   2   25.64    2.45
   8 -11   2   24.18    1.57
   8 -11   2   20.64    2.24
   8  11   2   26.21    3.98
   8  11   2   16.91    2.12
   9 -11   2  424.55   20.67
   9  11   2  407.12   20.63
   9  11   2  493.78   22.43
   9 -11   2  442.21   20.28
   9  11   2  450.13   20.47
   9 -11   2  444.20   20.27
  10 -11   2    5.09    1.23
  10  11   2    1.73    2.24
  10 -11   2    4.47    1.14
  10  11   2    2.88    3.90
  10 -11   2    3.66    2.08
  10  11   2    6.02    1.80
  10 -11   2    1.50    2.24
  11  11   2  102.72    7.57
  11  11   2  100.73    5.36
  11  11   2  105.73    5.76
  11 -11   2   93.36    5.83
  11 -11   2   89.74    5.71
  11 -11   2  105.96    5.09
  12 -11   2    3.70    1.44
  12  11   2    2.90    1.90
  12 -11   2    1.00    2.17
  13 -11   2   19.48    2.53
  13 -11   2   23.86    1.90
  13  11   2   23.23    2.37
  13  11   2   23.72    4.08
  14  11   2   -0.77    1.78
  14  11   2    1.72    1.77
  14 -11   2    3.52    1.72
  14  11   2    0.94    3.22
  15  11   2   51.45    3.44
  15  11   2   49.59    3.37
  15  11   2   52.60    3.96
  15  11   2   50.87    2.92
  15 -11   2   40.90    3.27
  15  11   2   49.00    2.88
  16  11   2   17.56    1.76
  16  11   2   19.98    1.83
  16 -11   2   22.87    1.81
  16  11   2   22.74    2.33
  17  11   2   28.32    1.92
  18  12  -2    4.58    1.19
  17  12  -2    2.48    2.07
  17  12  -2    3.49    1.28
  16 -12  -2    8.36    1.55
  16  12  -2    7.61    1.90
  15  12  -2   60.68    4.04
  15 -12  -2   60.66    3.39
  14  12  -2   33.53    3.54
  14 -12  -2   31.18    3.36
  14  12  -2   30.07    4.62
  14  12  -2   25.23    6.28
  14 -12  -2   38.74    2.68
  14 -12  -2   31.25    5.90
  13  12  -2   20.12    4.76
  13 -12  -2   15.88    3.04
  13 -12  -2   21.35    2.14
  13  12  -2   15.85    3.08
  13 -12  -2    7.00    5.81
  13  12  -2   19.98    6.11
  13 -12  -2   18.09    2.27
  12 -12  -2   35.93    2.52
  12 -12  -2   33.46    3.38
  12  12  -2   34.59    7.12
  12 -12  -2   36.13    2.65
  12 -12  -2   35.21    2.58
  12 -12  -2   32.00    6.64
  12  12  -2   37.70    5.67
  12  12  -2   33.61    3.41
  11  12  -2    6.10    4.79
  11 -12  -2    6.07    1.68
  11 -12  -2    5.34    2.51
  11  12  -2   -0.32    5.51
  11  12  -2    3.65    2.45
  11 -12  -2    2.40    2.95
  11 -12  -2    3.72    1.66
  11 -12  -2    3.20    1.55
  11 -12  -2   -2.67    5.72
  10 -12  -2   39.35    2.56
  10 -12  -2   39.26    3.88
  10  12  -2   37.05    3.05
  10 -12  -2   40.27    6.17
  10 -12  -2   40.23    3.06
  10  12  -2   33.10    5.98
  10  12  -2   46.02    5.64
  10 -12  -2   39.93    2.51
   9 -12  -2  276.61   12.77
   9  12  -2  261.35   12.91
   9 -12  -2  269.58   12.96
   9 -12  -2  287.74   13.89
   9 -12  -2  265.61   14.98
   9  12  -2  285.85   15.03
   8 -12  -2  198.42   11.56
   8 -12  -2  198.98   10.58
   8  12  -2  228.86   11.64
   7 -12  -2  159.96    8.62
   7 -12  -2  143.63    7.81
   7  12  -2  146.61    8.40
   6 -12  -2   16.00    2.03
   6 -12  -2   13.43    2.66
   6  12  -2   15.57    2.60
   5  12  -2  141.18    7.18
   5 -12  -2  133.62    7.25
   4 -12  -2  242.41   12.05
   4  12  -2  266.12   12.06
   4 -12  -2  243.78   12.33
   3 -12  -2  109.07    5.52
   3 -12  -2  122.07    5.68
  -3 -12   2  114.90    5.63
   3 -12  -2  107.97    6.07
   2 -12  -2  506.10   24.20
  -2 -12   2  533.38   24.19
  -2 -12   2  545.87   24.38
   2 -12  -2  534.00   24.28
   2 -12  -2  512.44   24.70
  -1 -12   2  449.35   20.64
  -1 -12   2  475.35   20.92
  -1  12   2  436.25   20.65
   0 -12   2    6.71    0.76
   0 -12   2    6.58    1.28
   0  12   2    7.83    0.85
   1  12   2 1041.84   46.85
   1 -12   2 1006.35   46.68
   2 -12   2   17.78    1.44
   2 -12   2   18.74    1.64
   2  12   2   18.02    1.83
   3  12   2    6.20    1.72
   3 -12   2    7.03    1.37
   3 -12   2    8.07    1.29
   4 -12   2    5.79    1.27
   5  12   2  614.11   27.75
   5 -12   2  567.94   27.10
   6 -12   2  317.23   15.48
   6  12   2  340.80   16.31
   7 -12   2  194.42    9.86
   7  12   2  192.61    9.40
   8 -12   2   71.94    3.44
   8  12   2   78.91    5.69
   8 -12   2   67.89    3.44
   8 -12   2   60.19    3.96
   8  12   2   60.82    3.84
   8  12   2   66.94    3.70
   8 -12   2   67.40    4.25
   9  12   2   32.73    2.67
   9  12   2   30.74    2.36
   9 -12   2   31.52    1.96
   9 -12   2   29.87    2.78
   9 -12   2   31.22    2.01
   9 -12   2   32.45    2.74
   9  12   2   34.84    4.51
  10 -12   2   16.77    1.60
  10  12   2   15.02    2.02
  10  12   2   16.74    2.46
  10 -12   2   16.49    2.53
  10 -12   2   12.46    2.23
  10 -12   2   16.15    1.49
  10  12   2   22.01    4.55
  11  12   2    9.35    2.05
  11 -12   2    6.14    2.11
  11  12   2   12.14    4.10
  11 -12   2   10.24    1.52
  12 -12   2    3.62    2.05
  12 -12   2    2.92    1.41
  12  12   2    1.75    3.35
  12  12   2    4.17    2.04
  13  12   2  245.98   11.08
  13  12   2  246.97   12.05
  13 -12   2  235.97   10.83
  14  12   2    1.34    1.69
  14  12   2    2.98    1.68
  14  12   2   -0.10    3.12
  15  12   2   32.57    2.21
  15  12   2   34.42    2.79
  15  12   2   37.54    3.27
  15  12   2   31.39    2.65
  15 -12   2   28.31    2.55
  16  12   2    0.63    1.25
  16  12   2    2.49    1.27
  16 -12   2    2.08    1.14
  16  12   2    4.28    1.78
  17  12   2   22.13    1.56
  18  13  -2    1.27    0.92
  17  13  -2   57.14    3.90
  17  13  -2   64.39    3.36
  16 -13  -2    3.13    1.44
  15 -13  -2    1.12    1.69
  15  13  -2   -3.57    2.34
  15 -13  -2    0.62    2.22
  14 -13  -2    2.55    1.99
  14 -13  -2    3.11    2.46
  14  13  -2    0.64    2.58
  13  13  -2  109.17    5.99
  13  13  -2  102.37    7.98
  13  13  -2   98.81    9.29
  13 -13  -2  105.21    5.30
  13 -13  -2   76.40    8.54
  13 -13  -2  101.67    5.39
  13 -13  -2   95.45    5.85
  12 -13  -2    7.24    5.45
  12 -13  -2   12.14    2.60
  12 -13  -2   14.45    2.00
  12  13  -2   22.33    6.23
  12 -13  -2   13.72    1.98
  12  13  -2   10.95    2.74
  12 -13  -2   10.69    3.39
  12 -13  -2   14.38    1.91
 -12 -13   2   11.76    1.55
  12  13  -2   15.00    4.87
  11 -13  -2  103.02    5.15
  11 -13  -2  102.88    5.17
  11 -13  -2   98.92    6.66
  11  13  -2   92.52    8.87
  11  13  -2  103.61    5.72
  11 -13  -2   88.12    8.62
  11 -13  -2   99.98    5.20
  11  13  -2  106.70    8.22
  11 -13  -2   89.06    5.63
  10 -13  -2  360.69   17.88
  10  13  -2  360.11   16.93
  10 -13  -2  352.48   19.49
  10 -13  -2  368.56   16.72
  10 -13  -2  363.02   16.66
  10  13  -2  367.93   19.13
  10 -13  -2  331.30   16.91
  10  13  -2  348.61   19.34
   9 -13  -2   33.40    5.25
   9  13  -2   33.69    2.56
   9 -13  -2   36.64    3.64
   9 -13  -2   33.85    2.63
   9 -13  -2   36.16    2.32
   8 -13  -2    1.12    2.41
   8  13  -2    4.64    3.47
   8 -13  -2    2.83    2.25
   8 -13  -2    1.85    3.50
   7 -13  -2   24.96    2.68
   7  13  -2   19.57    3.36
   7 -13  -2   19.94    3.30
   6 -13  -2   58.54    3.70
   6  13  -2   55.99    4.16
   6 -13  -2   57.10    4.22
   5  13  -2    0.61    1.76
   5 -13  -2    3.89    1.86
   4 -13  -2  822.99   37.95
   4  13  -2  819.50   37.91
  -3 -13   2   97.04    4.97
   3 -13  -2   94.33    5.48
   3 -13  -2   99.14    4.86
   3 -13  -2   98.05    5.00
   2 -13  -2  752.87   35.49
  -2 -13   2  761.56   35.44
   2 -13  -2  798.11   35.58
   2 -13  -2  780.96   36.04
  -2  13   2  756.89   35.44
  -2 -13   2  833.97   35.69
  -1 -13   2    7.53    0.74
  -1  13   2    8.23    0.77
  -1 -13   2    7.87    1.35
   0 -13   2    2.77    0.62
   0  13   2    3.84    0.77
   1 -13   2 1652.48   78.20
   1  13   2 1823.69   78.41
   2 -13   2   14.27    1.32
   2 -13   2   18.04    1.73
   2  13   2   19.03    1.87
   3 -13   2 1250.02   57.46
   4 -13   2   53.51    3.20
   5  13   2   57.13    4.08
   5 -13   2   51.30    3.24
   6  13   2    0.28    2.55
   6 -13   2    1.87    1.44
   7 -13   2  183.41    9.45
   7  13   2  197.96   10.60
   8 -13   2   69.49    4.48
   8 -13   2   75.14    3.71
   8 -13   2   64.98    4.17
   8 -13   2   75.43    3.72
   8  13   2   71.16    4.11
   8  13   2   73.48    3.97
   8  13   2   72.33    5.89
   9  13   2    0.06    1.81
   9  13   2   -0.86    3.55
   9 -13   2    1.37    2.02
   9 -13   2    1.00    1.07
   9  13   2    1.41    1.58
   9 -13   2    1.62    2.00
   9 -13   2    0.76    1.07
  10 -13   2   14.56    2.23
  10  13   2   22.55    2.44
  10  13   2   20.87    2.16
  10 -13   2   21.90    2.62
  10 -13   2   21.41    1.72
  10 -13   2   17.84    1.63
  10  13   2   22.23    4.69
  11  13   2  244.55   11.28
  11 -13   2  246.14   11.02
  11 -13   2  232.91   10.95
  11  13   2  246.29   13.53
  12  13   2   13.94    3.37
  12 -13   2   11.30    2.08
  12  13   2   11.79    2.22
  12 -13   2   16.05    1.67
  13  13   2   81.28    4.43
  13 -13   2   81.55    4.03
  13  13   2   82.24    5.43
  14 -13   2   45.49    2.64
  14  13   2   47.45    4.06
  14  13   2   48.63    3.12
  14  13   2   48.30    3.06
  15  13   2   34.23    2.75
  15  13   2   28.05    2.40
  15  13   2   30.32    3.00
  15  13   2   29.65    2.10
  15 -13   2   27.52    2.31
  16  13   2   28.38    2.07
  16 -13   2   29.61    1.96
  16  13   2   39.27    2.24
  16  13   2   40.37    2.61
  17  14  -2   41.23    3.05
  17  14  -2   43.82    2.56
  17  14  -2   45.29    2.54
  16 -14  -2  133.79    6.50
  15 -14  -2    3.61    1.72
  15 -14  -2    2.24    2.09
  15  14  -2    0.23    2.16
  14  14  -2   66.17    4.52
  14 -14  -2   63.42    4.40
  14 -14  -2   75.11    4.05
  14  14  -2   73.14    4.40
  13 -14  -2   52.52    6.74
  13 -14  -2   59.11    3.43
  13  14  -2   57.14    6.07
  13 -14  -2   50.19    3.93
  13 -14  -2   54.79    3.38
  13  14  -2   53.95    4.02
  13 -14  -2   57.56    3.39
  13  14  -2   56.01    3.89
  12 -14  -2   21.38    2.29
  12 -14  -2   23.62    3.73
 -12 -14   2   20.76    1.83
  12  14  -2   24.16    6.01
  12 -14  -2   28.13    2.23
  12 -14  -2   18.01    2.72
  12  14  -2   22.37    5.14
  12 -14  -2   24.92    2.34
  12 -14  -2   10.92    5.30
  12  14  -2   19.92    2.86
  11 -14  -2    9.47    1.82
  11 -14  -2   15.13    3.37
  11  14  -2   10.01    2.55
  11 -14  -2   10.00    1.69
 -11 -14   2    9.40    1.58
  11  14  -2    5.97    5.45
  11 -14  -2   12.16    1.86
  11 -14  -2   14.23    2.53
  11 -14  -2    5.82    5.30
  10 -14  -2   14.11    1.62
  10  14  -2   14.83    5.17
  10 -14  -2   10.99    1.70
  10  14  -2   11.81    2.23
  10 -14  -2    5.03    4.76
  10 -14  -2   11.79    3.21
  10 -14  -2   12.87    2.23
  10 -14  -2   12.12    1.81
   9 -14  -2  120.68    6.53
   9 -14  -2  133.31    6.37
   9 -14  -2  133.83    6.29
   9 -14  -2  113.40    8.63
   9  14  -2  125.02    6.55
   9 -14  -2  134.35    7.56
   9  14  -2  127.93    8.75
   8  14  -2   90.08    6.53
   8 -14  -2   82.01    6.49
   8 -14  -2   89.15    5.63
   8 -14  -2   90.04    5.59
   7 -14  -2  306.14   15.67
   7  14  -2  316.72   15.66
   7 -14  -2  305.90   15.20
   6 -14  -2  175.55   10.08
   6 -14  -2  202.91    9.81
   6  14  -2  199.96   10.11
   5 -14  -2   97.74    5.79
   5  14  -2  109.47    5.76
   4 -14  -2   24.21    2.11
   4  14  -2   22.34    2.08
   4 -14  -2   23.39    2.07
   3 -14  -2   51.31    2.95
   3 -14  -2   54.52    3.03
  -3 -14   2   52.04    3.11
   3  14  -2   51.41    2.99
   3 -14  -2   57.40    3.72
   3 -14  -2   61.38    3.20
   2 -14  -2 1330.69   57.52
   2 -14  -2 1271.13   57.97
  -2 -14   2 1198.14   57.31
  -2  14   2 1227.10   57.32
   2 -14  -2 1252.79   57.43
  -2 -14   2 1363.60   57.62
   1 -14  -2    9.67    1.07
  -1 -14   2   12.48    1.54
   1 -14  -2    9.38    1.12
  -1  14   2    9.54    0.78
  -1 -14   2    8.45    0.73
   0  14   2  380.04   16.42
   0 -14   2  339.52   16.30
   1 -14   2 1054.12   50.82
   1  14   2 1230.05   51.06
   2 -14   2   51.41    2.93
   2 -14   2   61.21    3.43
   2 -14   2   57.44    3.54
   3 -14   2   96.24    5.15
   4 -14   2  152.30    7.69
   5 -14   2   94.18    5.13
   5  14   2   94.50    5.76
   6 -14   2 1395.90   65.98
   6  14   2 1516.57   66.83
   7  14   2    5.37    3.08
   7 -14   2    2.22    1.74
   8  14   2  326.73   16.25
   8 -14   2  280.95   14.39
   8 -14   2  308.92   14.09
   8 -14   2  300.40   14.87
   8 -14   2  320.45   14.12
   8  14   2  280.56   14.36
   9 -14   2   73.58    3.78
   9 -14   2   74.51    4.68
   9 -14   2   67.35    4.30
   9  14   2   69.13    4.25
   9  14   2   74.63    4.08
   9  14   2   81.94    6.30
   9 -14   2   73.35    3.78
  10  14   2    0.97    3.89
  10 -14   2    0.71    1.23
  10  14   2    0.10    1.72
  10 -14   2   -0.22    1.34
  11 -14   2   34.40    2.23
  11  14   2   34.80    2.79
  11  14   2   33.76    5.15
  11 -14   2   34.91    2.34
  12  14   2   88.77    6.00
  12  14   2   89.66    5.08
  12 -14   2   94.93    4.76
  13  14   2   54.98    4.40
  13  14   2   56.20    3.49
  13 -14   2   49.56    2.92
  13  14   2   46.93    3.32
  14 -14   2    0.30    1.83
  14 -14   2    3.56    1.15
  14  14   2    4.98    1.71
  14  14   2   -2.38    2.81
  14  14   2    1.22    1.69
  15  14   2    2.27    2.16
  15  14   2    0.04    1.57
  15 -14   2    2.10    1.38
  15  14   2    4.27    1.89
  15  14   2    4.72    1.30
  16  14   2   -0.12    0.63
  16  14   2   -1.23    1.21
  16  14   2   -0.98    0.85
  16  14   2    0.18    1.43
  17  15  -2   41.34    3.01
  17  15  -2   48.77    2.61
  16 -15  -2    3.40    1.34
  16  15  -2    2.97    2.43
  15  15  -2  164.71    8.48
  15 -15  -2  142.12    8.42
  14 -15  -2  196.40   11.05
  14  15  -2  208.97   11.08
  14 -15  -2  243.27   10.82
  14  15  -2  247.76   11.12
  13  15  -2   31.58    3.09
  13 -15  -2   22.74    5.54
  13 -15  -2   31.11    3.09
  13 -15  -2   28.55    2.40
  13  15  -2   30.82    3.10
  13 -15  -2   27.67    2.50
  13  15  -2   19.13    5.42
  13 -15  -2   26.79    2.51
 -12 -15   2  173.10    8.82
  12 -15  -2  188.21    8.97
  12  15  -2  180.44    9.34
  12 -15  -2  189.25   10.35
  12 -15  -2  172.92    9.30
  12 -15  -2  195.34    8.94
  12 -15  -2  195.77    9.00
  12  15  -2  187.02   12.46
  12 -15  -2  151.69   11.88
 -11 -15   2  131.21    6.63
  11 -15  -2  114.14    7.02
  11 -15  -2  145.24    8.17
  11 -15  -2  140.72    6.73
  11 -15  -2  121.38    9.80
  11  15  -2  128.50    7.03
  11  15  -2  141.37   10.12
  11 -15  -2  138.89    6.70
  11 -15  -2  144.81    6.74
  10 -15  -2  201.38   10.68
  10 -15  -2  227.85   10.46
  10 -15  -2  207.56   11.70
  10  15  -2  213.71   10.66
  10  15  -2  219.11   13.27
  10 -15  -2  228.58   10.50
  10 -15  -2  221.93   10.43
  10 -15  -2  219.91   13.29
   9  15  -2  337.57   16.61
   9 -15  -2  367.01   16.43
   9 -15  -2  372.49   17.62
   9 -15  -2  334.68   16.60
   9 -15  -2  317.01   18.55
   9  15  -2  372.52   18.78
   9 -15  -2  363.07   16.51
   8 -15  -2   17.45    2.90
   8 -15  -2   17.00    1.51
   8 -15  -2   25.01    4.14
   8 -15  -2   17.60    2.90
   8  15  -2   13.74    3.74
   7 -15  -2   69.23    4.57
   7 -15  -2   55.45    4.97
   7  15  -2   64.22    5.03
   6  15  -2  701.15   32.84
   6 -15  -2  692.13   32.90
   5  15  -2  600.65   27.80
   5 -15  -2  582.57   27.82
   4  15  -2 1412.44   66.66
  -4 -15   2 1435.85   66.60
   4 -15  -2 1397.68   66.70
   4 -15  -2 1584.40   66.75
   3 -15  -2  188.41    9.86
   3  15  -2  181.70    9.14
   3 -15  -2  191.38    9.20
   3 -15  -2  207.65    9.34
  -3 -15   2  205.83    9.32
   3 -15  -2  182.50    9.17
  -2 -15   2  610.44   29.36
   2 -15  -2  623.35   29.40
  -2 -15   2  741.99   29.78
   2 -15  -2  717.69   29.66
   2  15  -2  599.25   29.38
   2 -15  -2  708.44   30.20
   2 -15  -2  708.46   29.58
  -2  15   2  619.62   29.37
  -1 -15   2  443.13   21.33
   1 -15  -2  580.94   21.70
  -1 -15   2  621.03   22.01
   1 -15  -2  596.85   21.66
   0 -15   2  127.68    5.98
   0  15   2  129.88    6.05
   1 -15   2    2.14    0.63
   2 -15   2 1002.06   45.55
   2 -15   2  965.90   45.61
   3 -15   2   39.22    2.81
   4 -15   2  770.92   35.81
   5 -15   2   52.69    3.36
   5  15   2   49.22    4.03
   6 -15   2  198.02   10.00
   6  15   2  214.74   11.05
   6  15   2  198.77    9.57
   7  15   2  138.96    8.47
   7 -15   2  141.62    6.53
   7 -15   2  132.65    6.47
   7 -15   2  126.32    7.20
   8 -15   2  223.73   11.38
   8  15   2  264.72   13.36
   8 -15   2  238.62   11.11
   8 -15   2  243.72   11.90
   8 -15   2  252.69   11.16
   8  15   2  214.12   11.36
   9 -15   2   42.47    2.43
   9 -15   2   37.64    3.37
   9 -15   2   37.88    2.42
  10 -15   2  128.54    6.27
  10 -15   2  125.09    6.22
  10  15   2  129.73    6.56
  10  15   2  133.57    8.84
  11 -15   2   11.02    1.52
  11 -15   2   13.83    1.63
  11  15   2   19.84    3.42
  11  15   2   13.84    2.19
  11  15   2   17.53    4.17
  12  15   2   27.73    3.74
  12  15   2   31.20    2.69
  12 -15   2   33.18    2.23
  13  15   2   84.28    4.62
  13  15   2   81.89    5.44
  13 -15   2   79.48    4.22
  13  15   2   84.91    4.68
  14  15   2   72.53    4.83
  14 -15   2   62.78    4.14
  14  15   2   65.88    4.22
  14 -15   2   75.39    3.70
  14  15   2   76.75    4.13
  14  15   2   78.89    4.10
  15  15   2   20.64    2.28
  15  15   2   16.90    1.73
  15  15   2   19.19    2.38
  15 -15   2   14.88    1.60
  15  15   2   18.56    1.67
  16  15   2   33.39    2.14
  16  15   2   30.97    1.96
  17  16  -2    0.18    1.35
  17  16  -2    1.96    1.00
  16  16  -2   40.95    3.48
  16 -16  -2   51.33    2.75
  15 -16  -2    0.99    1.54
  15  16  -2    4.04    2.15
  14  16  -2  104.12    6.08
  14  16  -2  120.35    6.21
  14 -16  -2  102.34    6.07
  14 -16  -2  123.50    5.84
  13  16  -2   35.45    3.27
  13  16  -2   37.92    3.36
  13 -16  -2   39.15    2.83
  13 -16  -2   43.00    2.77
  13 -16  -2   38.03    3.27
  13 -16  -2   42.07    2.92
  12  16  -2   95.97    5.10
  12 -16  -2   96.53    4.63
  12 -16  -2   87.82    6.12
  12  16  -2   86.41    5.08
  12 -16  -2   89.57    4.64
 -12 -16   2   77.27    5.17
  12  16  -2   74.19    7.82
  12 -16  -2   80.01    4.99
  12 -16  -2   89.86    4.73
 -12 -16   2   79.05    4.46
  11 -16  -2   22.03    3.61
  11  16  -2   14.80    2.46
  11 -16  -2   15.32    2.48
  11 -16  -2   19.79    2.13
 -11 -16   2   19.66    1.94
  11 -16  -2   20.53    2.16
  11 -16  -2   17.79    1.93
  11 -16  -2   21.02    5.35
  11  16  -2    9.72    5.19
  10  16  -2    6.18    4.70
  10 -16  -2    8.91    4.90
 -10 -16   2   12.92    1.74
  10 -16  -2   14.00    1.84
  10 -16  -2   13.26    3.18
  10 -16  -2   13.18    2.16
  10 -16  -2   10.87    1.71
  10 -16  -2   12.02    1.90
  10  16  -2   13.44    2.14
   9 -16  -2  187.96   10.17
   9 -16  -2  186.66   11.30
   9 -16  -2  181.11    8.99
   9 -16  -2  191.64    8.90
   9  16  -2  180.32   11.29
   9 -16  -2  186.49    9.15
   8 -16  -2  895.30   39.99
   8 -16  -2  890.67   38.89
  -8 -16   2  805.35   38.82
   8 -16  -2  873.67   39.91
   8  16  -2  884.39   40.62
   8 -16  -2  773.59   40.42
   7 -16  -2  120.51    6.68
   7 -16  -2  110.08    7.09
   7 -16  -2  112.84    6.79
   7  16  -2  109.89    7.07
   6 -16  -2  117.63    6.99
   6  16  -2  121.51    6.96
   5 -16  -2  539.06   25.52
   5  16  -2  541.84   25.49
   4 -16  -2  198.01   10.39
  -4 -16   2  217.22   10.35
   4  16  -2  208.40   10.37
   4 -16  -2  231.61   10.50
  -3 -16   2  295.45   14.29
  -3  16   2  313.49   14.30
   3 -16  -2  303.95   14.47
  -3 -16   2  337.35   14.67
   3  16  -2  281.52   14.41
   3 -16  -2  309.51   14.53
   3 -16  -2  349.39   14.68
   2 -16  -2  490.16   18.94
   2 -16  -2  393.26   18.56
   2 -16  -2  485.85   18.86
  -2 -16   2  490.91   19.06
  -2 -16   2  348.64   18.48
   2 -16  -2  456.23   19.55
   1 -16  -2 2889.82  134.39
   1 -16  -2 2959.27  134.38
  -1 -16   2 3016.54  134.65
   0 -16  -2  683.74   31.47
   2 -16   2  237.86   11.84
   2 -16   2  245.27   11.98
   3 -16   2   42.79    3.00
   4 -16   2  967.52   44.82
   5 -16   2  356.69   17.25
   5  16   2  367.41   17.85
   6 -16   2  256.97   12.59
   6  16   2  266.59   13.45
   6  16   2  252.59   12.08
   7  16   2  338.95   16.88
   7 -16   2  334.41   15.00
   7 -16   2  315.67   15.67
   7 -16   2  317.46   14.96
   7  16   2  313.09   15.15
   8 -16   2   71.55    3.75
   8  16   2   69.46    6.10
   8 -16   2   71.47    4.61
   8 -16   2   74.12    3.76
   9 -16   2    6.41    2.19
   9 -16   2    7.63    1.41
   9 -16   2    9.47    1.38
   9  16   2    9.11    3.91
  10 -16   2  128.70    6.41
  10 -16   2  131.56    6.38
  10  16   2  137.70    9.11
  11 -16   2   96.21    4.89
  11  16   2   82.30    7.28
  11  16   2   99.65    6.09
  11  16   2   93.13    5.30
  11 -16   2   96.81    4.83
  12 -16   2  160.19    7.73
  12  16   2  158.09    8.62
  12  16   2  161.07    8.05
  13 -16   2   17.08    1.60
  13  16   2   11.46    2.89
  13  16   2   16.52    2.28
  13  16   2   15.83    2.21
  14  16   2   39.35    3.32
  14  16   2   44.94    2.67
  14 -16   2   29.63    2.56
  14  16   2   31.22    2.60
  15  16   2    5.93    1.88
  15  16   2    8.33    1.90
  15  16   2    3.36    1.26
  15  16   2    8.33    1.35
  16  16   2   14.00    1.37
  16  16   2   13.36    1.46
  16  16   2   11.90    0.92
  17  17  -2   22.74    2.06
  17  17  -2   34.49    1.85
  16 -17  -2   14.30    1.46
  16  17  -2   16.64    1.84
  15  17  -2    5.83    2.05
  15 -17  -2    4.87    1.61
  14 -17  -2   48.20    3.52
  14 -17  -2   57.96    3.34
  14  17  -2   53.48    3.60
  14  17  -2   60.32    3.87
  13  17  -2   10.47    2.33
  13 -17  -2    7.56    2.27
  13 -17  -2   11.90    1.87
  13  17  -2   12.05    2.72
  13 -17  -2   10.86    1.95
  13 -17  -2   11.10    2.06
  12 -17  -2  194.19   10.13
 -12 -17   2  204.72   10.49
  12 -17  -2  216.64    9.84
  12  17  -2  191.33   10.14
  12 -17  -2  213.57    9.89
  12 -17  -2  209.06    9.91
  12 -17  -2  205.86   11.33
  12  17  -2  223.47   10.25
 -12 -17   2  197.99    9.77
  11 -17  -2  194.64    9.32
  11  17  -2  182.95   12.27
 -11 -17   2  192.10    9.25
  11 -17  -2  198.94    9.28
  11  17  -2  214.41    9.62
  11 -17  -2  195.54   10.66
  11 -17  -2  156.68   11.87
  11  17  -2  185.66    9.52
  11 -17  -2  165.86    9.46
  11 -17  -2  199.54    9.30
  10 -17  -2  308.46   13.91
  10 -17  -2  304.84   13.95
 -10 -17   2  296.54   13.93
  10 -17  -2  239.34   16.08
  10  17  -2  290.90   16.60
  10 -17  -2  285.33   15.17
  10 -17  -2  301.18   13.93
  10 -17  -2  275.88   14.09
  -9 -17   2  145.00    6.78
   9 -17  -2  120.98    6.82
   9 -17  -2  138.60    8.11
   9 -17  -2  137.62    6.77
   9  17  -2  145.96    9.28
   9 -17  -2  146.64    6.67
   9 -17  -2  133.16    9.15
  -9 -17   2  130.95    6.59
   8 -17  -2   79.19    3.99
   8 -17  -2   82.44    5.41
  -8 -17   2   74.67    3.95
   8  17  -2   74.36    6.18
   8 -17  -2   77.72    6.24
   8 -17  -2   79.84    5.41
   7  17  -2    0.15    2.90
   7 -17  -2   -1.15    2.58
   7 -17  -2   -0.12    2.44
   7 -17  -2    1.60    2.95
   6  17  -2  188.94    9.87
   6 -17  -2  178.59    9.78
  -5 -17   2  249.36   12.15
   5 -17  -2  275.12   12.47
   5  17  -2  245.71   12.47
   5 -17  -2  239.51   12.48
  -4 -17   2  118.07    6.00
   4 -17  -2  107.45    5.84
   4 -17  -2  107.68    5.97
   4  17  -2  114.24    6.01
   4 -17  -2  128.65    6.14
  -3 -17   2  479.96   20.14
   3 -17  -2  492.81   20.15
  -3 -17   2  391.28   19.67
   3 -17  -2  396.08   19.85
   3 -17  -2  478.79   20.05
   2 -17  -2    2.57    1.19
   2 -17  -2    2.22    2.04
  -2 -17   2    1.88    1.49
   2 -17  -2    1.50    1.36
   1 -17  -2  472.02   21.74
  -1 -17   2  472.41   21.99
   1 -17  -2  460.13   21.68
   0 -17  -2   10.95    1.31
  -1 -17  -2   43.21    2.50
   2 -17   2 1128.91   52.29
   2 -17   2 1132.38   52.34
   3 -17   2  242.16   11.97
   4 -17   2  161.94    8.36
   5  17   2   66.08    3.57
   5  17   2   69.66    4.95
   5 -17   2   67.48    4.18
   6 -17   2  178.07    9.41
   6 -17   2  187.94    8.76
   6  17   2  181.82   10.41
   6  17   2  183.87    8.90
   7 -17   2  105.42    6.33
   7  17   2  116.60    7.58
   7 -17   2  116.52    5.60
   7  17   2  115.17    5.85
   7 -17   2  114.20    5.57
   8 -17   2  188.65    9.22
   8 -17   2  192.38   10.06
   8 -17   2  202.36    9.26
   8  17   2  195.28   11.36
   9 -17   2   91.73    5.86
   9 -17   2   99.63    4.94
   9 -17   2   97.55    4.90
   9  17   2   96.38    7.48
  10 -17   2  102.93    5.15
  10  17   2   99.88    6.19
  10 -17   2  102.45    5.17
  10  17   2  105.14    7.79
  11  17   2   23.89    4.43
  11  17   2   20.10    2.51
  11 -17   2   19.55    1.89
  11  17   2   20.56    3.05
  11 -17   2   19.77    1.75
  12  17   2    0.77    2.82
  12  17   2    1.35    2.09
  12 -17   2    0.84    1.36
  13  17   2  104.32    5.01
  13  17   2   95.33    5.67
  13 -17   2   92.47    4.62
  13  17   2   82.34    5.01
  13  17   2  101.98    5.07
  13 -17   2   77.34    4.93
  14  17   2   50.72    3.40
  14  17   2   55.57    3.96
  15  17   2    3.88    1.84
  15  17   2    4.89    1.68
  15  17   2    2.55    1.22
  16  17   2    6.44    1.14
  16  17   2   10.01    1.18
  17  18  -2   12.97    1.10
  17  18  -2    9.06    1.25
  16  18  -2   30.14    2.70
  16  18  -2   37.35    2.37
  16 -18  -2   34.78    2.10
  15  18  -2   92.34    4.95
  15 -18  -2   93.15    4.68
  15  18  -2   84.27    5.42
  14  18  -2   34.64    3.17
  14 -18  -2   37.21    2.65
  13 -18  -2   63.56    3.60
  13 -18  -2   62.85    3.51
  13  18  -2   63.64    4.09
  13  18  -2   53.96    3.76
  13 -18  -2   63.95    3.66
  12 -18  -2   64.31    3.59
  12  18  -2   53.06    3.85
 -12 -18   2   58.98    3.43
  12  18  -2   67.21    4.15
  12 -18  -2   67.77    3.72
  12 -18  -2   65.48    3.56
 -12 -18   2   53.21    4.22
  12 -18  -2   58.44    5.10
  12 -18  -2   50.29    3.79
  11 -18  -2  163.38    7.65
  11 -18  -2  159.50    7.66
 -11 -18   2  149.97    7.54
  11 -18  -2  155.94    7.58
  11  18  -2  162.22    7.93
  11  18  -2  157.38   10.82
  11 -18  -2  138.18    7.77
  11 -18  -2  164.95    9.04
 -11 -18   2  160.14    8.32
  10 -18  -2  153.80    7.33
  10 -18  -2  157.47    8.85
  10 -18  -2  132.12    7.48
  10 -18  -2  156.54    7.46
  10  18  -2  153.59    7.64
 -10 -18   2  156.34    7.37
  10 -18  -2  148.31    7.40
  10  18  -2  154.32   10.51
   9 -18  -2   15.28    3.34
  -9 -18   2   11.54    1.75
   9 -18  -2    6.13    3.99
   9 -18  -2   13.60    1.56
  -9 -18   2   13.00    1.45
   9  18  -2   10.03    4.27
   9 -18  -2   13.56    1.73
   8  18  -2  270.28   14.34
   8 -18  -2  268.19   12.41
   8 -18  -2  233.71   14.14
  -8 -18   2  280.14   12.48
   8 -18  -2  262.24   13.59
  -8 -18   2  249.75   12.35
   8 -18  -2  279.03   13.67
   7  18  -2  257.68   13.76
   7 -18  -2  268.16   12.31
  -7 -18   2  253.39   12.25
   7 -18  -2  283.72   13.45
   7 -18  -2  262.63   12.28
   7 -18  -2  237.28   13.65
   7 -18  -2  283.64   13.51
   6 -18  -2   65.99    3.36
   6  18  -2   53.11    4.59
   6 -18  -2   58.41    4.50
   5 -18  -2   10.90    2.32
   5 -18  -2    8.92    2.14
  -5 -18   2   11.23    1.91
   4 -18  -2  246.20   11.52
   4 -18  -2  268.35   11.78
  -4 -18   2  247.76   11.61
   3 -18  -2  372.82   18.05
   3 -18  -2  393.85   18.15
  -3 -18   2  387.98   18.16
   2 -18  -2  229.19   12.43
   2 -18  -2  253.13   11.79
   2 -18  -2  236.79   11.68
  -2 -18   2  257.75   11.94
   1 -18  -2  111.93    5.55
   1 -18  -2  104.94    5.49
   0 -18  -2  537.00   24.55
   0 -18  -2  521.88   24.56
   1 -18   2    4.09    1.87
  -1 -18  -2    3.71    1.15
   2 -18   2   16.92    2.21
   2 -18   2   20.20    2.46
  -2 -18  -2   19.21    1.55
  -3 -18  -2  167.31    7.81
   3 -18   2  150.65    8.42
  -4 -18  -2    0.57    0.86
   4 -18   2    1.38    1.73
   5 -18   2  457.18   21.68
   5  18   2  455.94   22.20
   5  18   2  453.62   21.10
   6 -18   2   33.36    2.93
   6  18   2   31.64    2.34
   6  18   2   33.51    3.83
   6 -18   2   33.40    2.06
   7 -18   2  228.16   11.44
   7  18   2  225.44   10.82
   7 -18   2  218.08   10.58
   7 -18   2  232.78   10.65
   7  18   2  229.79   12.47
   8  18   2   40.45    3.30
   8 -18   2   39.15    3.35
   8 -18   2   38.27    2.35
   8  18   2   36.80    2.85
   8 -18   2   40.22    2.47
   8  18   2   41.37    4.94
   9 -18   2   38.06    2.40
   9  18   2   39.05    3.46
   9 -18   2   34.53    3.32
   9  18   2   30.43    5.07
   9 -18   2   37.93    2.40
  10 -18   2   36.49    2.38
  10  18   2   34.37    3.56
  10 -18   2   36.72    2.37
  11 -18   2   75.33    4.05
  11  18   2   79.05    6.60
  11 -18   2   76.75    4.01
  11  18   2   75.80    5.11
  12  18   2    7.96    2.20
  12  18   2    5.13    2.72
  12 -18   2    3.74    1.38
  12 -18   2    3.34    1.80
  12  18   2    5.33    2.02
  13 -18   2   67.68    4.53
  13  18   2   79.15    5.13
  13 -18   2   86.92    4.28
  13  18   2   99.21    4.74
  13  18   2  101.93    4.73
  13  18   2   74.99    4.61
  14  18   2   15.24    2.37
  14  18   2   16.74    1.87
  15  18   2   10.29    1.30
  15  18   2    8.77    1.69
  16  18   2    0.55    0.85
  17  19  -2    8.79    0.96
  16  19  -2   29.16    2.09
  16 -19  -2   31.85    1.84
  15 -19  -2  145.19    6.91
  15  19  -2  149.93    7.15
  14 -19  -2  242.58   11.54
  14  19  -2  244.91   11.81
  13 -19  -2  269.25   11.97
  13 -19  -2  279.74   12.03
 -13 -19   2  228.27   11.80
  13 -19  -2  262.69   11.91
  13  19  -2  287.34   12.27
  13 -19  -2  206.96   12.00
  12 -19  -2   12.44    2.07
  12  19  -2   15.13    2.72
  12 -19  -2   15.33    1.97
 -12 -19   2   12.96    2.56
  12 -19  -2   14.53    2.11
  12  19  -2   22.37    4.81
  12 -19  -2   10.29    2.05
  12 -19  -2   17.13    3.39
 -12 -19   2   12.88    1.74
  11 -19  -2   34.62    2.58
  11 -19  -2   24.91    2.57
  11  19  -2   30.25    2.97
  11 -19  -2   32.02    2.44
 -11 -19   2   29.38    2.39
  11 -19  -2   32.11    2.54
  11  19  -2   32.99    5.68
  11 -19  -2   32.43    3.86
 -11 -19   2   29.93    3.24
  10  19  -2   48.23    6.51
  10 -19  -2   45.76    4.76
 -10 -19   2   55.61    3.35
  10 -19  -2   56.47    3.41
  10 -19  -2   56.80    3.42
 -10 -19   2   59.10    4.17
  10  19  -2   58.73    3.73
  10 -19  -2   56.72    3.27
   9 -19  -2   77.90    4.07
  -9 -19   2   76.05    4.23
  -9 -19   2   71.58    3.99
   9 -19  -2   90.18    5.82
   9  19  -2   84.55    4.42
   9 -19  -2   60.99    6.26
   9 -19  -2   80.50    4.17
   8 -19  -2   29.27    3.64
   8 -19  -2   28.19    2.03
  -8 -19   2   28.42    2.00
   8 -19  -2   25.58    4.17
  -8 -19   2   25.16    2.14
   8 -19  -2   30.15    1.98
   8 -19  -2   29.07    3.63
   8  19  -2   27.19    2.36
   7 -19  -2  364.47   17.10
  -7 -19   2  358.03   16.41
   7 -19  -2  350.05   15.89
   7  19  -2  338.76   15.98
  -7 -19   2  331.34   15.84
   7 -19  -2  293.86   17.05
   7 -19  -2  335.47   15.85
  -7 -19   2  349.13   15.93
   6 -19  -2  434.70   20.43
  -6 -19   2  437.26   20.40
  -6 -19   2  469.73   20.92
  -6 -19   2  462.48   20.47
   6 -19  -2  437.24   20.44
   6 -19  -2  468.82   21.59
  -5 -19   2 2149.07   92.71
   5 -19  -2 2313.33   92.96
   4 -19  -2  137.86    6.71
   4 -19  -2  115.44    6.38
  -4 -19   2  123.25    6.56
   3 -19  -2  755.23   36.32
  -3 -19   2  806.03   36.45
   3 -19  -2  800.98   36.41
  -2 -19   2    1.62    1.85
   2 -19  -2    0.83    1.37
   2 -19  -2   -0.34    1.54
   1 -19  -2  164.84    8.15
   1 -19  -2  166.05    8.10
   0 -19  -2  327.15   15.02
   0 -19  -2  310.24   15.03
   1 -19   2  152.98    8.54
  -1 -19  -2  164.33    7.90
   1 -19   2  167.72    8.55
   2 -19   2  173.37    9.03
   2 -19   2  157.51    8.99
  -2 -19  -2  179.26    8.35
  -3 -19  -2 1432.99   64.25
   3 -19   2 1331.27   64.82
  -4 -19  -2    2.37    0.94
   4 -19   2    2.36    1.79
   5  19   2   98.34    5.04
   5  19   2   98.48    6.25
   5 -19   2   96.25    5.68
   5 -19   2   99.78    4.88
   6 -19   2   50.52    2.90
   6 -19   2   52.52    3.76
   6  19   2   51.64    3.08
   6  19   2   54.31    4.66
   7 -19   2   35.14    2.21
   7  19   2   35.89    2.66
   7  19   2   35.79    3.01
   7 -19   2   35.75    2.26
   7  19   2   34.62    4.30
   7 -19   2   33.35    3.20
   8 -19   2   24.25    2.87
   8  19   2   26.26    2.92
   8  19   2   28.76    4.47
   8  19   2   31.41    2.48
   8 -19   2   25.49    1.99
   8 -19   2   28.93    2.06
   9 -19   2  218.55   10.01
   9  19   2  190.30   12.16
   9  19   2  202.95   10.69
   9 -19   2  209.07    9.97
   9 -19   2  189.80   10.85
   9  19   2  217.94   10.27
  10  19   2   11.92    3.94
  10 -19   2   12.10    1.58
  10  19   2   10.12    2.64
  10 -19   2    9.61    1.53
  11  19   2  140.07    8.12
  11  19   2  153.51    9.56
  11 -19   2  151.74    7.30
  11 -19   2  151.03    7.27
  12  19   2   26.80    3.07
  12 -19   2   18.10    2.11
  12 -19   2   22.85    1.82
  12  19   2   22.25    2.55
  13  19   2    7.63    1.98
  13  19   2    6.10    2.37
  13 -19   2    6.37    1.22
 -14 -19  -2    0.91    0.78
  14  19   2    0.78    1.48
  15  19   2    8.15    1.39
  15  19   2    7.95    1.21
  16  19   2    0.28    0.77
  17  20  -2   21.01    1.62
  17  20  -2   28.79    1.51
  16 -20  -2    6.66    1.03
  16  20  -2    7.51    1.34
  16  20  -2    3.39    1.41
  15 -20  -2   90.45    4.49
  15  20  -2   95.48    4.80
  14 -20  -2    7.48    1.76
  14  20  -2   12.94    2.36
 -13 -20   2    3.07    1.30
  13 -20  -2    0.26    1.80
  13 -20  -2    5.25    1.80
  13  20  -2    3.14    2.39
  13 -20  -2    3.26    1.66
 -12 -20   2   43.61    2.75
  12 -20  -2   43.16    3.02
  12  20  -2   45.60    3.53
  12  20  -2   46.76    5.78
  12 -20  -2   42.55    3.00
 -12 -20   2   42.54    3.52
  12 -20  -2   39.62    2.81
  12 -20  -2   51.37    4.35
  11 -20  -2    5.06    3.23
 -11 -20   2   -0.31    2.31
  11 -20  -2    1.76    1.90
  11 -20  -2    0.30    1.63
  11  20  -2    1.18    4.49
 -11 -20   2    0.51    1.64
  11 -20  -2    1.94    1.76
  11  20  -2   -2.64    2.42
  10 -20  -2  189.16    9.20
 -10 -20   2  189.49    9.28
  10 -20  -2  190.89   10.66
  10 -20  -2  190.70    9.30
  10 -20  -2  191.57    9.28
  10  20  -2  192.00    9.53
 -10 -20   2  194.03   10.03
  10  20  -2  197.66   12.37
   9 -20  -2   58.48    3.38
   9 -20  -2   57.76    4.95
  -9 -20   2   60.76    4.34
   9  20  -2   58.14    3.64
  -9 -20   2   57.39    3.49
   9 -20  -2   62.80    3.30
  -9 -20   2   52.64    3.19
  -8 -20   2    8.48    1.44
   8 -20  -2   10.91    3.17
   8  20  -2   11.90    1.93
  -8 -20   2   10.84    2.54
   8 -20  -2   11.28    1.49
  -8 -20   2   10.12    1.73
   8 -20  -2    9.34    3.19
   8 -20  -2    8.65    1.51
   7 -20  -2    6.76    1.29
   7 -20  -2    6.72    1.44
   7  20  -2    5.18    1.58
  -7 -20   2    4.52    2.26
  -7 -20   2    4.28    1.32
  -7 -20   2    5.22    1.52
   7 -20  -2    4.49    2.82
   6 -20  -2  211.79   10.52
   6 -20  -2  201.11    9.54
  -6 -20   2  204.97   10.09
  -6 -20   2  207.43    9.59
   6  20  -2  204.74    9.62
  -6 -20   2  195.84    9.51
   6 -20  -2  193.98    9.50
   6 -20  -2  196.58    9.55
   6 -20  -2  203.73   10.75
  -5 -20   2    1.39    1.18
   5 -20  -2    2.06    2.29
  -5 -20   2    3.03    2.11
  -5 -20   2    1.54    1.22
  -4 -20   2  191.35    9.57
   4 -20  -2  204.81    9.69
   4 -20  -2  179.41    9.41
   3 -20  -2  269.30   13.37
   3 -20  -2  291.65   13.48
  -3 -20   2  275.76   13.52
   2 -20  -2   56.67    3.46
   2 -20  -2   57.76    3.59
  -2 -20   2   59.78    3.80
   1 -20  -2  298.84   14.22
   1 -20  -2  299.03   14.21
   0 -20  -2  492.47   23.06
   0 -20  -2  496.78   23.05
  -1 -20  -2  368.65   16.87
   1 -20   2  360.72   17.46
   1 -20   2  339.16   17.37
  -2 -20  -2   43.66    2.64
   2 -20   2   42.34    3.47
   2 -20   2   41.69    3.38
   3 -20   2    1.58    1.93
  -3 -20  -2    0.33    1.07
   4  20   2   22.51    1.81
   4  20   2   22.25    1.80
   4 -20   2   23.22    2.81
   5  20   2  188.22   10.12
   5 -20   2  179.79    9.49
   5 -20   2  184.81    8.74
   5  20   2  182.19    8.87
   6 -20   2    0.11    2.06
   6 -20   2    1.91    1.26
   6  20   2   -2.81    3.10
   6  20   2    0.87    1.52
   7 -20   2  423.14   19.74
   7 -20   2  443.23   19.79
   7  20   2  446.53   19.97
   7  20   2  406.87   21.50
   7 -20   2  407.88   20.57
   7  20   2  392.63   20.19
   8 -20   2    2.10    1.31
   8  20   2   -3.48    3.46
   8 -20   2    0.39    1.45
   8  20   2   -0.33    2.18
   8  20   2    3.61    1.98
   8 -20   2    0.95    2.13
   9 -20   2   88.95    4.64
   9 -20   2   84.16    5.60
   9  20   2   81.32    5.47
   9 -20   2   95.97    4.70
   9  20   2   93.26    5.10
   9  20   2   91.57    6.92
  10  20   2   73.67    4.99
  10 -20   2   79.04    4.09
  10  20   2   80.93    6.41
  10 -20   2   75.28    4.07
  11 -20   2    1.12    1.34
  11  20   2    5.02    3.52
  11  20   2    1.97    2.47
  11 -20   2    1.45    1.41
  12 -20   2   37.84    2.47
  12  20   2   43.17    3.06
  12  20   2   44.86    3.49
  13  20   2    0.48    1.73
  13  20   2   -1.33    2.11
  13 -20   2    0.53    1.04
 -14 -20  -2   36.18    2.04
  14  20   2   34.26    2.73
  15  20   2    5.77    1.27
  15  20   2    7.65    1.11
  16  20   2    4.27    0.72
  17  21  -2    0.21    0.54
  16  21  -2    4.35    1.19
  16 -21  -2    9.19    1.01
  15  21  -2   38.40    2.59
  15 -21  -2   37.50    2.21
  14  21  -2  124.80    6.37
  14 -21  -2  129.13    6.09
  13  21  -2   34.38    3.04
  13 -21  -2   34.00    2.63
  13 -21  -2   34.86    2.62
  13 -21  -2   35.88    2.43
 -12 -21   2    0.20    2.21
  12 -21  -2    0.60    1.90
 -12 -21   2    0.50    1.57
  12 -21  -2   -0.44    1.86
  12 -21  -2    0.32    3.02
  12  21  -2    0.55    4.32
  12  21  -2   -0.75    2.42
  12 -21  -2    1.29    1.65
  11 -21  -2   77.19    6.11
  11  21  -2   82.82    7.62
 -11 -21   2   87.55    4.72
  11 -21  -2   88.98    4.82
  11 -21  -2   90.28    4.88
  11  21  -2   89.23    5.06
 -11 -21   2   87.91    5.56
  11 -21  -2   90.27    4.72
  10  21  -2   -2.00    4.65
  10 -21  -2    5.84    3.31
 -10 -21   2    5.70    1.90
  10 -21  -2    5.87    2.01
 -10 -21   2    4.04    1.32
  10  21  -2    5.99    2.20
 -10 -21   2    7.21    2.53
  10 -21  -2    5.93    1.82
   9 -21  -2    3.96    1.44
  -9 -21   2    4.74    1.86
  -9 -21   2    3.86    1.42
  -9 -21   2    1.91    2.45
   9 -21  -2    3.91    1.77
   9 -21  -2    4.66    3.01
   9  21  -2    3.12    2.09
   8 -21  -2   15.19    3.66
  -8 -21   2   19.23    2.77
  -8 -21   2   14.76    1.67
   8 -21  -2   16.30    1.65
   8 -21  -2   12.31    3.28
   8 -21  -2   16.49    1.63
  -8 -21   2   15.88    1.99
   8  21  -2   15.07    2.09
  -7 -21   2    2.33    1.34
   7 -21  -2    4.80    2.95
  -7 -21   2    3.12    1.56
   7 -21  -2    0.87    1.35
   7  21  -2    0.32    1.57
  -7 -21   2    1.33    2.20
   7 -21  -2   -0.10    1.31
   6 -21  -2  286.65   13.09
  -6 -21   2  258.37   12.10
  -6 -21   2  262.70   12.68
   6 -21  -2  254.99   12.03
   6 -21  -2  255.43   12.05
   6  21  -2  249.79   12.10
   6 -21  -2  249.26   12.01
   6 -21  -2  266.08   13.30
  -6 -21   2  251.88   12.03
   5 -21  -2  110.93    5.69
   5 -21  -2  106.31    5.62
  -5 -21   2  116.68    5.74
  -5 -21   2  118.42    5.68
  -5 -21   2  128.75    6.39
   5 -21  -2  127.82    6.74
  -4 -21   2  151.32    7.50
   4 -21  -2  175.49    8.31
  -4 -21   2  154.72    7.49
  -4 -21   2  170.08    8.16
   4 -21  -2  143.30    7.88
   3 -21  -2    6.84    1.61
   3 -21  -2    9.56    2.07
  -3 -21   2   12.47    2.19
   2 -21  -2  105.20    5.80
  -2 -21   2  113.77    6.12
   2 -21  -2  111.93    5.89
   1 -21  -2  148.23    7.49
   1 -21  -2  146.82    7.41
   0 -21  -2   40.58    2.84
   0 -21  -2   46.36    2.90
  -1 -21  -2   17.84    1.94
   1 -21   2   10.37    2.48
   1 -21   2    9.48    2.48
  -1 -21  -2   12.43    1.62
   2 -21   2  545.33   27.66
  -2 -21  -2  611.05   27.10
   2 -21   2  565.59   27.75
   3 -21   2   18.19    2.58
  -3 -21  -2   20.47    1.75
   4 -21   2  701.83   32.25
   4  21   2  676.66   31.50
   5  21   2  182.75   10.28
   5 -21   2  179.96    9.84
   5 -21   2  185.91    8.98
   5  21   2  199.43    9.16
   6 -21   2  132.47    6.29
   6  21   2  125.48    7.92
   6 -21   2  116.50    7.07
   6  21   2  127.49    6.50
   7  21   2   25.62    4.26
   7 -21   2   28.79    2.08
   7 -21   2   29.78    3.13
   7 -21   2   33.22    2.15
   7  21   2   29.00    2.56
   8 -21   2   53.84    3.01
   8  21   2   57.43    3.49
   8  21   2   46.19    5.28
   8 -21   2   48.79    3.86
   8 -21   2   50.84    3.10
   8  21   2   48.68    3.75
   9  21   2  132.99    9.62
   9 -21   2  135.28    8.46
   9  21   2  152.37    8.30
   9 -21   2  158.85    7.63
   9 -21   2  162.37    7.67
   9  21   2  172.29    8.02
  10 -21   2  108.60    5.43
  10  21   2   90.54    6.12
  10  21   2  109.67    5.91
  10  21   2  116.45    5.88
  10 -21   2  108.78    5.44
  10  21   2  110.69    7.66
  11  21   2   10.78    3.43
  11 -21   2    9.03    1.47
  11  21   2    7.23    2.47
  11 -21   2    8.27    1.48
  12  21   2  158.40    8.63
  12 -21   2  171.06    8.01
  13  21   2   11.15    1.87
  13  21   2   10.55    2.10
  14  21   2    7.06    1.53
 -14 -21  -2    4.49    0.79
  14  21   2    3.31    1.39
  15  21   2   11.49    1.11
  15  21   2    5.80    1.03
  16 -22  -2   79.49    3.83
  15  22  -2   13.66    1.76
  15 -22  -2   11.14    1.34
  15  22  -2   10.82    1.71
  14  22  -2    1.48    2.03
  14 -22  -2    3.60    1.51
  14  22  -2    4.84    2.09
  13 -22  -2  135.60    6.51
  13 -22  -2  120.66    6.35
  13  22  -2  138.00    6.82
  13 -22  -2  130.46    6.48
  12 -22  -2   80.89    4.63
  12  22  -2   90.18    5.00
  12 -22  -2   90.42    4.63
 -12 -22   2   84.48    4.49
  12 -22  -2   84.48    4.49
  12  22  -2   76.30    6.97
  12 -22  -2   72.46    5.72
  11 -22  -2   23.99    2.39
 -11 -22   2   23.22    3.21
  11  22  -2   28.65    2.91
  11 -22  -2   26.94    2.42
 -11 -22   2   30.33    2.39
  11 -22  -2   24.75    2.26
  11 -22  -2   27.75    3.87
  11  22  -2   22.02    5.20
  10 -22  -2  159.85    7.65
  10 -22  -2  163.86    7.67
 -10 -22   2  154.76    7.67
  10  22  -2  162.24   10.68
  10  22  -2  154.92    7.88
  10 -22  -2  150.42    9.02
 -10 -22   2  155.42    8.42
 -10 -22   2  142.06    7.41
   9 -22  -2  144.37    7.05
   9  22  -2  145.96    7.40
  -9 -22   2  134.70    7.02
  -9 -22   2  156.66    8.07
   9 -22  -2  144.67    8.56
  -9 -22   2  148.64    7.25
   9 -22  -2  144.60    7.14
  -8 -22   2   18.12    2.08
   8 -22  -2   19.24    1.82
   8  22  -2   18.98    2.21
   8 -22  -2   14.66    1.75
  -8 -22   2   18.26    2.86
   8 -22  -2   17.10    3.52
  -8 -22   2   15.38    1.75
  -7 -22   2   41.46    2.60
   7 -22  -2   42.08    2.65
   7 -22  -2   42.09    2.60
  -7 -22   2   42.26    3.60
   7 -22  -2   41.43    4.18
  -7 -22   2   40.07    2.86
   7  22  -2   43.03    2.80
  -6 -22   2  460.77   19.92
  -6 -22   2  407.25   19.23
   6 -22  -2  437.88   20.60
   6 -22  -2  423.83   19.26
   6 -22  -2  452.10   20.26
   6 -22  -2  403.78   19.25
  -6 -22   2  416.97   19.29
   6 -22  -2  393.66   19.20
   6  22  -2  407.74   19.34
  -5 -22   2   55.63    3.69
  -5 -22   2   51.11    2.87
  -5 -22   2   49.16    2.94
   5 -22  -2   52.84    3.95
   5 -22  -2   47.16    2.81
   5  22  -2   50.22    2.89
   5 -22  -2   46.20    4.39
   5 -22  -2   46.35    2.87
   4 -22  -2   66.75    3.56
  -4 -22   2   67.10    3.56
   4 -22  -2   77.47    4.55
   4 -22  -2   58.67    3.48
  -4 -22   2   76.04    4.41
  -3 -22   2   76.73    4.11
   3 -22  -2   76.53    4.58
  -3 -22   2   77.81    4.06
   3 -22  -2   83.96    4.85
  -3 -22   2   85.32    4.83
   2 -22  -2   13.51    2.01
  -2 -22   2   16.76    2.55
   2 -22  -2   15.32    2.17
   1 -22  -2   64.58    3.83
   1 -22  -2   58.39    3.79
   0 -22  -2   57.62    3.58
   0 -22  -2   60.02    3.58
   1 -22   2   12.67    2.73
   1 -22   2   11.37    2.53
  -1 -22  -2   12.27    1.88
  -1 -22  -2   12.05    1.71
   2 -22   2   77.24    5.14
   2 -22   2   72.86    4.97
  -2 -22  -2   81.16    4.26
   3 -22   2   -0.82    2.21
   3  22   2    1.38    1.18
  -3 -22  -2    3.34    1.24
   4  22   2   29.63    2.22
   4 -22   2   34.72    3.14
   5  22   2   40.83    2.75
   5  22   2   45.90    2.78
   5 -22   2   40.11    2.50
   5 -22   2   35.40    3.43
   5  22   2   38.91    3.99
   6 -22   2    7.14    2.29
   6  22   2    5.54    3.13
   6  22   2   10.44    1.89
   6 -22   2   12.95    1.60
   7 -22   2   24.04    1.96
   7  22   2   19.92    2.37
   7 -22   2   18.92    2.73
   7  22   2   21.24    3.91
   7 -22   2   22.15    1.81
   8  22   2    7.58    2.16
   8  22   2    5.63    3.57
   8  22   2    7.72    2.16
   8 -22   2    5.88    1.44
   8 -22   2    6.27    1.58
   8 -22   2    9.54    2.43
   9  22   2   39.67    3.24
   9 -22   2   34.06    2.40
   9 -22   2   40.12    2.55
   9  22   2   38.58    3.10
   9  22   2   36.54    3.07
  10 -22   2   20.47    1.95
  10  22   2   22.44    3.96
  10 -22   2   21.85    1.92
  10  22   2   25.63    2.79
  10  22   2   21.67    2.81
  10  22   2   22.50    2.68
  11  22   2    0.97    2.25
  11 -22   2    0.24    1.32
  11  22   2    2.13    2.30
  11 -22   2   -2.15    1.35
  12 -22   2  111.45    5.33
  12  22   2   99.67    5.95
  13  22   2   24.61    2.13
  13  22   2   14.10    2.10
 -14 -22  -2    6.25    0.83
  14  22   2    5.92    1.41
  14  22   2    7.05    1.93
  14  22   2    7.89    1.37
  15  22   2   43.83    2.70
  15  22   2   49.19    2.49
  16 -23  -2    3.14    0.64
  16  23  -2    1.93    0.97
  15  23  -2  101.28    5.14
  15 -23  -2  101.04    4.92
  14 -23  -2    4.04    1.46
  14  23  -2   -0.59    1.83
  14  23  -2    3.90    1.86
  13  23  -2   39.57    3.14
  13 -23  -2   38.05    2.48
  13 -23  -2   41.77    2.68
  13  23  -2   34.92    3.20
  13 -23  -2   41.12    2.74
  12  23  -2   33.53    3.08
 -12 -23   2   31.69    2.37
  12 -23  -2   30.01    2.49
  12 -23  -2   33.94    2.39
  12 -23  -2   31.78    2.56
  11 -23  -2   74.57    4.31
  11  23  -2   79.32    4.66
 -11 -23   2   75.33    4.27
 -11 -23   2   79.67    5.13
  11  23  -2   81.55    7.20
  11 -23  -2   74.00    5.55
  11 -23  -2   73.24    4.36
  11 -23  -2   78.94    4.19
 -10 -23   2    3.21    1.78
  10  23  -2   -4.46    4.43
 -10 -23   2    0.03    1.32
  10 -23  -2    3.77    3.01
  10 -23  -2   -0.43    2.03
 -10 -23   2    3.11    2.69
  10 -23  -2    4.44    1.84
  10  23  -2    0.06    2.24
   9 -23  -2   -1.64    1.91
  -9 -23   2    2.73    2.55
   9  23  -2    3.03    2.12
  -9 -23   2   -0.09    1.92
   9 -23  -2    0.32    2.83
  -9 -23   2    0.04    1.50
   9 -23  -2    0.84    1.49
   8 -23  -2  192.92    9.46
   8 -23  -2  197.14   10.84
   8 -23  -2  203.49    9.48
  -8 -23   2  204.42   10.42
   8  23  -2  195.49    9.70
  -8 -23   2  189.92    9.46
  -8 -23   2  205.33    9.63
  -7 -23   2   20.74    2.28
   7  23  -2   25.57    2.26
  -7 -23   2   22.73    1.95
   7 -23  -2   23.93    3.65
  -7 -23   2   20.15    3.02
   7 -23  -2   25.33    1.95
   7 -23  -2   22.79    1.94
   6 -23  -2 1070.88   50.38
  -6 -23   2 1053.85   50.38
   6 -23  -2 1090.59   50.41
   6  23  -2 1118.23   50.50
  -6 -23   2 1098.18   50.45
   6 -23  -2 1089.23   50.42
  -6 -23   2 1202.38   51.07
   6 -23  -2 1212.72   51.44
   6 -23  -2 1167.04   51.70
  -5 -23   2  120.53    5.99
   5 -23  -2  123.29    7.40
   5 -23  -2  111.99    5.93
   5 -23  -2  131.11    7.01
   5  23  -2  122.35    5.96
  -5 -23   2  121.04    5.92
  -5 -23   2  132.52    6.73
   5 -23  -2  110.66    5.88
   4 -23  -2  493.21   24.26
   4 -23  -2  580.27   25.07
   4 -23  -2  518.96   24.32
  -4 -23   2  531.25   24.30
  -4 -23   2  585.92   24.99
  -3 -23   2   58.03    3.12
   3 -23  -2   55.22    3.70
   3 -23  -2   52.66    3.07
  -3 -23   2   58.79    4.04
  -3 -23   2   53.66    3.17
[truncated: 1,847,183 more chars]
