# Supplementary material for: Crystal structure of bromido­penta­kis­(tetra­hydro­furan-κO)magnesium bis­[1,2-bis­(di­phenyl­phosphan­yl)benzene-κ2 P,P′]cobaltate(−1) tetra­hydro­furan disolvate
Source: Acta Crystallogr E Crystallogr Commun. 2019 Jan 31;75(Pt 2):304–7. doi: 10.1107/S2056989019001671 (PMC6362642; doi:10.1107/S2056989019001671)
Supplement: Supplementary file 2 [file e-75-00304-Isup2.hkl]

data_I                                                                          
_shelx_title ' neisc73_a.res in P2(1)/c'                                        
_shelx_refln_list_code          4                                               
_shelx_F_calc_maximum      516.70                                               
_exptl_crystal_F_000      3288.00                                               
_reflns_d_resolution_high  0.7884                                               
                                                                                
loop_                                                                           
 _space_group_symop_operation_xyz                                               
 'x, y, z'                                                                      
 '-x, y+1/2, -z+1/2'                                                            
 '-x, -y, -z'                                                                   
 'x, -y-1/2, z-1/2'                                                             
                                                                                
_cell_length_a    15.1096                                                       
_cell_length_b    38.1917                                                       
_cell_length_c    14.1266                                                       
_cell_angle_alpha  90.000                                                       
_cell_angle_beta  106.102                                                       
_cell_angle_gamma  90.000                                                       
                                                                                
_shelx_F_squared_multiplier     1.000                                           
                                                                                
loop_                                                                           
 _refln_index_h                                                                 
 _refln_index_k                                                                 
 _refln_index_l                                                                 
 _refln_F_squared_calc                                                          
 _refln_F_squared_meas                                                          
 _refln_F_squared_sigma                                                         
 _refln_observed_status                                                         
   1   0   0      19428.06      13577.84       619.95 o                         
   2   0   0      26085.05      26898.70      1230.09 o                         
   3   0   0        210.11        121.81        27.80 o                         
   4   0   0      70807.40      68172.05      3115.01 o                         
   5   0   0      14875.35      13388.28       447.47 o                         
   6   0   0      13221.72      12367.48       419.05 o                         
   7   0   0      18803.43      19956.47       671.09 o                         
   8   0   0      18277.08      18653.53       637.46 o                         
   9   0   0      11752.22      11870.92       289.70 o                         
  10   0   0      23956.01      24467.27       576.01 o                         
  11   0   0      10568.38      11396.18       330.11 o                         
  12   0   0         88.71        102.38        38.39 o                         
  13   0   0        657.23        624.23        77.48 o                         
  14   0   0      10433.64      10899.66       534.93 o                         
  15   0   0        942.78        914.76        43.92 o                         
  16   0   0        242.90        142.56        33.47 o                         
  17   0   0        126.23        129.71        55.86 o                         
  18   0   0        512.77        276.77        67.04 o                         
   1   1   0          6.74         12.19         5.16 o                         
   2   1   0      28444.42      27232.54       716.59 o                         
   3   1   0       3035.55       3036.64       107.02 o                         
   4   1   0      18602.47      19324.51       631.64 o                         
   5   1   0      33019.72      32074.35       665.12 o                         
   6   1   0       6094.61       6100.06       136.92 o                         
   7   1   0         27.95        114.87        32.15 o                         
   8   1   0       5857.31       5620.02       154.61 o                         
   9   1   0       4132.50       3862.63        81.00 o                         
  10   1   0      25524.68      26551.73       467.25 o                         
  11   1   0       1719.84       1836.46        60.55 o                         
  12   1   0       6870.07       7542.15       173.41 o                         
  13   1   0       2592.67       2825.65        87.12 o                         
  14   1   0        864.99        822.58        84.49 o                         
  15   1   0       1691.54       1855.50        60.39 o                         
  16   1   0       2342.32       2169.31        82.09 o                         
  17   1   0        320.37        346.15        42.45 o                         
  18   1   0        224.88         96.82        28.20 o                         
   0   2   0      11024.93       9126.19       416.12 o                         
   1   2   0      11157.24      10910.83       500.05 o                         
   2   2   0      11983.57      11822.69       385.96 o                         
   3   2   0       5671.97       5413.54       146.38 o                         
   4   2   0      16221.45      15254.32       502.81 o                         
   5   2   0       3723.80       3459.40        89.51 o                         
   6   2   0       8921.97       7694.26       188.51 o                         
   7   2   0        723.00        478.83        34.04 o                         
   8   2   0      11401.52      11347.71       325.80 o                         
   9   2   0       2122.77       2010.25        50.41 o                         
  10   2   0        587.35        626.49        48.34 o                         
  11   2   0        206.72        184.52        29.02 o                         
  12   2   0       6245.86       6793.05       175.30 o                         
  13   2   0        229.68        319.07        87.34 o                         
  14   2   0       4871.37       5798.88       207.49 o                         
  15   2   0       1639.17       1660.26        62.20 o                         
  16   2   0        206.86        179.96        25.64 o                         
  17   2   0         31.80         53.06        36.73 o                         
  18   2   0        125.69         89.61        22.52 o                         
   1   3   0      30270.67      28274.33       906.61 o                         
   2   3   0      12664.47      11369.78       369.10 o                         
   3   3   0       8838.43       9010.26       242.64 o                         
   4   3   0      66330.31      61176.14      1637.26 o                         
   5   3   0        257.56        267.08        21.96 o                         
   6   3   0       7843.86       8446.05       206.09 o                         
   7   3   0         79.13         33.04        26.83 o                         
   8   3   0       5077.81       4802.13       154.74 o                         
   9   3   0      11288.12      11157.14       219.55 o                         
  10   3   0         23.24         51.70        21.18 o                         
  11   3   0       3386.11       3851.36        96.78 o                         
  12   3   0       2864.16       3351.17       103.91 o                         
  13   3   0       2118.35       2485.56        98.44 o                         
  14   3   0        610.01        764.23        56.03 o                         
  15   3   0        579.92        579.86        71.05 o                         
  16   3   0        585.60        554.17        39.01 o                         
  17   3   0       1085.55        958.68       109.96 o                         
  18   3   0         11.89         -2.87        16.93 o                         
   0   4   0      87961.63      78544.96      3574.45 o                         
   1   4   0      48046.56      44630.89      1173.01 o                         
   2   4   0       2186.92       1916.70       123.17 o                         
   3   4   0      13399.99      12442.44       286.56 o                         
   4   4   0         80.30        109.56        14.53 o                         
   5   4   0       7452.87       6749.92       188.46 o                         
   6   4   0      15204.15      15449.44       363.83 o                         
   7   4   0        355.10        259.05        30.80 o                         
   8   4   0       2302.03       2305.02        75.86 o                         
   9   4   0      19304.73      19613.65       373.38 o                         
  10   4   0      11509.52      11683.29       226.92 o                         
  11   4   0        222.39        292.51        25.71 o                         
  12   4   0       6330.45       6782.08       152.66 o                         
  13   4   0        177.06        133.75        41.67 o                         
  14   4   0        321.61        298.82        35.30 o                         
  15   4   0        324.12        367.54        37.20 o                         
  16   4   0        359.32        387.67        37.49 o                         
  17   4   0        173.38        175.85        27.51 o                         
  18   4   0        897.49        759.08        44.35 o                         
   1   5   0        276.12        255.07        10.96 o                         
   2   5   0        668.85        727.50        33.61 o                         
   3   5   0      50085.73      47488.58      1536.99 o                         
   4   5   0     123079.69     114693.90      2343.66 o                         
   5   5   0        361.13        532.35        28.46 o                         
   6   5   0      12647.03      13483.10       287.93 o                         
   7   5   0       2394.69       2615.43        82.54 o                         
   8   5   0        263.17        227.11        43.93 o                         
   9   5   0       3016.59       2935.65        71.72 o                         
  10   5   0          4.49         16.54        14.65 o                         
  11   5   0      17515.18      19017.22       343.58 o                         
  12   5   0       1114.89       1292.66        68.77 o                         
  13   5   0       5119.97       6017.61       160.49 o                         
  14   5   0       1786.99       2040.80        64.49 o                         
  15   5   0        162.72        145.71        39.63 o                         
  16   5   0        235.41        197.39        28.30 o                         
  17   5   0        579.30        429.02        51.50 o                         
  18   5   0        428.68        257.07        19.76 o                         
   0   6   0       4476.65       4333.10       200.56 o                         
   1   6   0      18178.28      16567.69       378.65 o                         
   2   6   0         21.56         43.27        12.84 o                         
   3   6   0       5238.17       5116.16       180.77 o                         
   4   6   0      12769.93      11540.43       268.51 o                         
   5   6   0         61.17        187.84        28.73 o                         
   6   6   0      47488.88      50263.30      1322.27 o                         
   7   6   0       1267.08       1520.42        68.36 o                         
   8   6   0       8519.60       8912.50       227.11 o                         
   9   6   0       1593.34       1553.69        34.26 o                         
  10   6   0       1276.66       1389.24        50.68 o                         
  11   6   0        370.65        541.57        35.35 o                         
  12   6   0        837.24        812.58        42.24 o                         
  13   6   0        586.54        695.53        44.70 o                         
  14   6   0        171.18        254.54        32.49 o                         
  15   6   0        930.41        831.24        56.13 o                         
  16   6   0       4546.76       4539.73       215.12 o                         
  17   6   0       2509.59       2079.42       282.18 o                         
  18   6   0        655.06        382.52        24.54 o                         
   1   7   0      12212.00      11770.43       241.76 o                         
   2   7   0      34004.79      33743.43       778.59 o                         
   3   7   0      24715.77      23736.69       632.47 o                         
   4   7   0       9130.94       8642.82       238.57 o                         
   5   7   0       3289.43       2867.14        77.74 o                         
   6   7   0       1266.12       1363.78        59.58 o                         
   7   7   0        711.74        453.81        44.69 o                         
   8   7   0        751.05        931.37        62.10 o                         
   9   7   0       1159.34       1093.75        43.56 o                         
  10   7   0       3259.36       3263.87        65.67 o                         
  11   7   0       1819.96       1936.27        61.87 o                         
  12   7   0       1399.25       1487.64        61.02 o                         
  13   7   0       2074.26       2163.54        79.48 o                         
  14   7   0        290.49        254.02        32.35 o                         
  15   7   0        529.81        643.44        32.38 o                         
  16   7   0        629.91        625.32        51.15 o                         
  17   7   0         62.15         23.98        26.98 o                         
  18   7   0       1864.35       1179.37        79.57 o                         
   0   8   0      99517.17     101051.70      4600.43 o                         
   1   8   0      55366.86      54528.07      1110.95 o                         
   2   8   0      12247.52      11400.27       262.96 o                         
   3   8   0      17867.34      16855.15       451.69 o                         
   4   8   0       3354.14       3518.66       105.85 o                         
   5   8   0        762.07        538.22        34.85 o                         
   6   8   0       7674.75       7318.37       211.87 o                         
   7   8   0       3605.48       4390.80       201.70 o                         
   8   8   0      16616.34      17195.93       606.02 o                         
   9   8   0        326.12        331.79        16.61 o                         
  10   8   0       8306.14       9014.46       167.70 o                         
  11   8   0       3236.33       3422.27        77.93 o                         
  12   8   0       3493.81       3492.75        88.90 o                         
  13   8   0        117.64        119.62        29.05 o                         
  14   8   0       1852.72       2091.84        72.73 o                         
  15   8   0        253.46        283.94        31.14 o                         
  16   8   0        314.52        327.28        27.30 o                         
  17   8   0        695.35        630.23        39.92 o                         
  18   8   0        149.68          4.36        26.71 o                         
   1   9   0       4438.75       3380.91        71.68 o                         
   2   9   0      32055.29      30008.09       555.85 o                         
   3   9   0       3159.67       2966.89        75.87 o                         
   4   9   0      14060.66      13092.19       355.28 o                         
   5   9   0        339.91        310.25        26.20 o                         
   6   9   0         52.35         38.17        33.49 o                         
   7   9   0        178.84         88.51        39.13 o                         
   8   9   0       5230.76       5772.29       221.10 o                         
   9   9   0       5090.54       4779.63        86.68 o                         
  10   9   0       2433.36       2230.91        48.13 o                         
  11   9   0       3020.51       3366.20        72.07 o                         
  12   9   0       3456.66       3685.54       100.73 o                         
  13   9   0       2481.23       2722.46        72.30 o                         
  14   9   0        509.94        633.87        36.60 o                         
  15   9   0          7.25          1.70        28.16 o                         
  16   9   0         66.55         48.81        21.95 o                         
  17   9   0        814.40        826.02        39.07 o                         
  18   9   0        159.01         92.92        25.89 o                         
   0  10   0       1749.23       2259.34       109.55 o                         
   1  10   0       2554.94       2365.03        66.95 o                         
   2  10   0        198.62        192.99        10.67 o                         
   3  10   0         39.69         35.34        16.86 o                         
   4  10   0      12524.86      12261.93       334.78 o                         
   5  10   0      14105.47      13256.10       360.48 o                         
   6  10   0        836.33        821.21        48.66 o                         
   7  10   0      19269.55      19519.22       534.30 o                         
   8  10   0        394.29        542.76        89.49 o                         
   9  10   0       5993.72       5573.08        99.37 o                         
  10  10   0        823.82        760.96        25.01 o                         
  11  10   0       1762.63       1716.99        44.50 o                         
  12  10   0       2176.77       2197.79        82.95 o                         
  13  10   0        961.25       1057.54        44.27 o                         
  14  10   0       2073.11       2323.56        61.58 o                         
  15  10   0        313.42        376.57        40.28 o                         
  16  10   0       1198.32       1253.59        49.38 o                         
  17  10   0        906.92        744.85        37.88 o                         
  18  10   0       2109.87       1211.29        67.04 o                         
   1  11   0       5855.94       6199.35       168.23 o                         
   2  11   0         34.04         40.12         9.02 o                         
   3  11   0      13668.42      13173.85       273.46 o                         
   4  11   0       1607.24       1871.82        58.60 o                         
   5  11   0      19397.58      19089.26       518.90 o                         
   6  11   0       5032.88       4767.19       146.25 o                         
   7  11   0        131.16        139.49        44.90 o                         
   8  11   0       1042.50        732.56        59.00 o                         
   9  11   0       1824.14       1532.16        35.43 o                         
  10  11   0       1658.84       1764.35        40.60 o                         
  11  11   0       1436.52       1416.14        64.08 o                         
  12  11   0         81.09         58.15        27.95 o                         
  13  11   0       1955.47       2018.51        64.29 o                         
  14  11   0       1643.91       1698.07        89.17 o                         
  15  11   0         55.72         59.17        25.57 o                         
  16  11   0        708.23        703.15        46.40 o                         
  17  11   0        622.27        519.80        25.38 o                         
   0  12   0       2709.95       2300.60        80.83 o                         
   1  12   0      24856.17      25235.12       669.65 o                         
   2  12   0      12411.02      10959.09       224.72 o                         
   3  12   0       3733.74       3296.06        68.49 o                         
   4  12   0        140.54        203.03        13.06 o                         
   5  12   0       9912.38       9464.23       266.85 o                         
   6  12   0       3300.26       3178.53       107.51 o                         
   7  12   0      15172.68      15082.69       421.32 o                         
   8  12   0       1544.53       1369.59        41.10 o                         
   9  12   0       1268.44       1242.65        30.30 o                         
  10  12   0        363.55        475.81        21.27 o                         
  11  12   0        224.31        211.91        21.41 o                         
  12  12   0         65.67         77.43        23.26 o                         
  13  12   0       2766.77       2992.58        81.92 o                         
  14  12   0        132.42        138.09        25.55 o                         
  15  12   0       2989.32       3494.92       106.04 o                         
  16  12   0        200.45        199.86        26.04 o                         
  17  12   0        273.04        181.21        20.22 o                         
   1  13   0       3683.48       3258.67        91.91 o                         
   2  13   0       9769.44       9559.78       224.67 o                         
   3  13   0      15434.67      14813.97       284.53 o                         
   4  13   0       3010.74       2818.66        67.32 o                         
   5  13   0      11868.28      11671.17       325.26 o                         
   6  13   0        404.46        636.90        48.71 o                         
   7  13   0        348.27        330.04        58.14 o                         
   8  13   0       3263.29       2883.97        69.55 o                         
   9  13   0       1288.48       1036.37        27.16 o                         
  10  13   0       2469.65       2123.84        44.89 o                         
  11  13   0      10770.13      10301.71       216.85 o                         
  12  13   0        259.59        228.97        26.84 o                         
  13  13   0        816.13        998.75        36.07 o                         
  14  13   0       2566.39       2802.75        95.21 o                         
  15  13   0        938.05       1051.94        49.85 o                         
  16  13   0        666.32        685.35        33.91 o                         
  17  13   0        294.96        205.81        17.90 o                         
   0  14   0      37809.60      38365.95      1241.31 o                         
   1  14   0       7997.35       7685.79       208.35 o                         
   2  14   0       6625.93       6727.52       161.35 o                         
   3  14   0        757.02        643.55        21.49 o                         
   4  14   0       1181.04       1054.77        32.54 o                         
   5  14   0       1154.02       1154.97        55.39 o                         
   6  14   0      23229.51      22371.44       608.38 o                         
   7  14   0       2260.67       2562.17        98.29 o                         
   8  14   0      15107.97      15065.02       293.28 o                         
   9  14   0         84.38        117.49        16.22 o                         
  10  14   0         78.28         70.70        16.75 o                         
  11  14   0        468.66        528.36        23.50 o                         
  12  14   0       1695.23       1751.69        50.96 o                         
  13  14   0       4567.08       5029.07       169.64 o                         
  14  14   0        900.47       1055.88        53.89 o                         
  15  14   0         24.50         46.32        26.87 o                         
  16  14   0       1578.96       1624.11        50.66 o                         
  17  14   0       1651.68       1178.90        46.62 o                         
   1  15   0      13270.73      13194.05       353.15 o                         
   2  15   0      28096.64      28222.45       656.65 o                         
   3  15   0      13348.51      13815.07       324.34 o                         
   4  15   0      32805.79      30559.83       629.86 o                         
   5  15   0      15378.95      16059.29       504.14 o                         
   6  15   0      17377.47      16326.53       451.78 o                         
   7  15   0       1826.26       1706.47        58.79 o                         
   8  15   0       1834.00       1674.01        38.49 o                         
   9  15   0       3954.65       3573.14        78.45 o                         
  10  15   0       5475.92       5357.20       109.86 o                         
  11  15   0       4827.73       4624.87        96.07 o                         
  12  15   0       1648.50       1630.07        58.84 o                         
  13  15   0       1099.56       1073.08        44.90 o                         
  14  15   0        172.31        176.83        32.39 o                         
  15  15   0       1943.94       2373.54        75.00 o                         
  16  15   0       1923.53       2199.59        63.26 o                         
  17  15   0        252.24        164.77        15.89 o                         
   0  16   0      11202.90      11339.53       372.85 o                         
   1  16   0      43096.66      46268.12      1220.52 o                         
   2  16   0       6281.52       5987.43       146.20 o                         
   3  16   0        474.01        468.86        24.82 o                         
   4  16   0       3884.80       3657.78       124.05 o                         
   5  16   0         31.49         66.00        29.69 o                         
   6  16   0      15403.63      13085.85       406.41 o                         
   7  16   0       6005.10       6017.04       137.77 o                         
   8  16   0       7498.05       7282.94       129.02 o                         
   9  16   0         21.84         28.92        14.53 o                         
  10  16   0        137.38         98.00        18.31 o                         
  11  16   0        570.13        535.32        23.11 o                         
  12  16   0       3878.03       3738.34       113.89 o                         
  13  16   0        544.79        572.23        52.46 o                         
  14  16   0       6244.32       6968.04       344.45 o                         
  15  16   0         46.43         43.00        21.82 o                         
  16  16   0        117.37        125.77        20.29 o                         
  17  16   0         36.36         35.26        16.23 o                         
   1  17   0          8.12         15.50        17.91 o                         
   2  17   0      39784.55      43183.73       997.90 o                         
   3  17   0       6941.55       6432.24       156.48 o                         
   4  17   0      13515.96      13730.89       461.01 o                         
   5  17   0       7163.35       6531.56       327.92 o                         
   6  17   0       2521.92       2444.45       118.07 o                         
   7  17   0        447.62        327.06        20.88 o                         
   8  17   0       5049.28       4793.61        89.51 o                         
   9  17   0      11859.96      11237.35       259.38 o                         
  10  17   0       2150.05       1893.27        59.39 o                         
  11  17   0        199.61        204.37        19.60 o                         
  12  17   0       1880.17       1896.26        59.43 o                         
  13  17   0         90.23         49.05        44.42 o                         
  14  17   0        801.09        754.07        48.93 o                         
  15  17   0        309.06        380.05        29.14 o                         
  16  17   0       1230.21       1339.87        97.97 o                         
  17  17   0        974.56        498.41        35.15 o                         
   0  18   0      62538.02      69781.01      2251.68 o                         
   1  18   0        395.48        232.33        20.19 o                         
   2  18   0        622.26        576.15        27.63 o                         
   3  18   0        993.01       1041.90        46.22 o                         
   4  18   0      10756.55      11383.92       387.01 o                         
   5  18   0       9819.79       8802.31       349.90 o                         
   6  18   0        352.73        250.96        20.12 o                         
   7  18   0      19843.85      19874.12       414.57 o                         
   8  18   0         29.59         47.56        18.58 o                         
   9  18   0        907.82        815.16        25.83 o                         
  10  18   0       1228.38       1200.42        31.25 o                         
  11  18   0       3934.14       4079.03        98.46 o                         
  12  18   0       1158.56       1235.78        39.32 o                         
  13  18   0        392.79        446.74        44.24 o                         
  14  18   0        960.73        921.83        51.22 o                         
  15  18   0       1484.81       1662.19        62.67 o                         
  16  18   0        283.76        213.65        25.46 o                         
   1  19   0       1653.53       2247.86        61.27 o                         
   2  19   0       4879.18       5479.20       135.87 o                         
   3  19   0      16739.07      17291.59       405.26 o                         
   4  19   0       5220.45       5750.04       239.67 o                         
   5  19   0      67274.45      71634.12      2326.25 o                         
   6  19   0        181.17        189.85        20.31 o                         
   7  19   0       1675.52       1454.10        38.44 o                         
   8  19   0       4994.42       5061.35       111.30 o                         
   9  19   0       4405.23       4519.16        86.82 o                         
  10  19   0       2701.52       2425.85        69.95 o                         
  11  19   0        107.24        111.23        21.43 o                         
  12  19   0        103.08        173.93        22.92 o                         
  13  19   0       3891.34       4358.77       152.60 o                         
  14  19   0       1871.02       1902.30        99.87 o                         
  15  19   0         95.95         35.56        20.84 o                         
  16  19   0        108.46         96.39        21.15 o                         
   0  20   0      14816.30      14929.32       493.09 o                         
   1  20   0        181.24         90.45        20.39 o                         
   2  20   0        559.69        605.97        37.72 o                         
   3  20   0       2098.46       2389.49        74.09 o                         
   4  20   0        669.04        828.57        67.44 o                         
   5  20   0       1435.13       1199.39        41.91 o                         
   6  20   0         27.46         92.52        16.54 o                         
   7  20   0       9341.32       8667.43       180.15 o                         
   8  20   0        595.98        503.78        24.37 o                         
   9  20   0        793.95        762.16        25.83 o                         
  10  20   0       1486.21       1499.74        44.73 o                         
  11  20   0          1.14         -9.31        21.27 o                         
  12  20   0        121.71        131.58        21.99 o                         
  13  20   0         87.21        168.15        42.07 o                         
  14  20   0        693.76        603.38        40.68 o                         
  15  20   0       1928.46       2076.46        72.47 o                         
  16  20   0        106.07         47.87        21.01 o                         
   1  21   0       1119.07       1345.63        44.68 o                         
   2  21   0        373.24        352.84        27.03 o                         
   3  21   0         12.37         88.61        21.94 o                         
   4  21   0      18429.88      18263.13       490.90 o                         
   5  21   0         58.97         35.56        18.00 o                         
   6  21   0        412.25        429.42        19.32 o                         
   7  21   0       1361.47       1467.42        35.87 o                         
   8  21   0       1655.63       1610.42        49.97 o                         
   9  21   0       1033.42       1049.20        30.97 o                         
  10  21   0       4722.75       4602.79        89.51 o                         
  11  21   0         25.87         28.61        21.48 o                         
  12  21   0       2847.15       3150.75        88.68 o                         
  13  21   0       1203.86       1313.33        58.13 o                         
  14  21   0        980.75       1123.68        66.76 o                         
  15  21   0        442.79        411.78        28.33 o                         
  16  21   0         77.37         49.05        22.35 o                         
   0  22   0       1924.03       2004.78       102.33 o                         
   1  22   0        500.68        436.00        28.26 o                         
   2  22   0       5734.19       6094.14       152.46 o                         
   3  22   0      11135.26      11628.07       245.62 o                         
   4  22   0        227.08        253.06        20.27 o                         
   5  22   0        625.23        566.14        22.43 o                         
   6  22   0      25264.51      24333.92       456.29 o                         
   7  22   0        686.41        748.15        25.01 o                         
   8  22   0       3808.70       3967.11        95.22 o                         
   9  22   0       2900.03       2840.64        59.86 o                         
  10  22   0        774.51        743.78        29.24 o                         
  11  22   0        974.37       1006.51        44.84 o                         
  12  22   0        550.99        554.94        28.76 o                         
  13  22   0         34.34         40.89        25.48 o                         
  14  22   0        392.69        372.95        32.01 o                         
  15  22   0         43.79         46.09        24.12 o                         
  16  22   0         53.46         15.81        20.17 o                         
   1  23   0         60.46        112.82        24.77 o                         
   2  23   0       4392.29       4060.14        86.03 o                         
   3  23   0        909.72        896.86        33.23 o                         
   4  23   0      26113.59      25558.65       473.19 o                         
   5  23   0      19346.13      19665.25       366.42 o                         
   6  23   0        550.37        555.93        22.30 o                         
   7  23   0        394.06        349.94        22.69 o                         
   8  23   0        623.45        613.43        32.53 o                         
   9  23   0         18.46         42.46        20.55 o                         
  10  23   0        898.63        944.91        39.14 o                         
  11  23   0        473.11        526.15        23.14 o                         
  12  23   0        853.42        871.48        47.92 o                         
  13  23   0        130.82        158.33        24.82 o                         
  14  23   0        196.74        166.91        43.46 o                         
  15  23   0       1584.24       1614.59        81.75 o                         
  16  23   0         36.41         34.34        16.90 o                         
   0  24   0       2398.99       2032.10        87.92 o                         
   1  24   0        883.25        826.80        29.43 o                         
   2  24   0       2916.40       3135.13        70.48 o                         
   3  24   0        556.97        586.02        29.26 o                         
   4  24   0       5275.78       5105.18       113.63 o                         
   5  24   0       1817.15       1868.16        45.03 o                         
   6  24   0      20553.07      20641.03       360.04 o                         
   7  24   0      11790.24      12512.24       261.31 o                         
   8  24   0      14627.43      14646.01       313.38 o                         
   9  24   0        414.24        360.99        23.53 o                         
  10  24   0         21.74         31.02        20.84 o                         
  11  24   0          9.22          0.14        19.32 o                         
  12  24   0       1159.66       1168.57        41.61 o                         
  13  24   0        112.71        113.10        25.55 o                         
  14  24   0        577.08        628.35        65.26 o                         
  15  24   0        409.41        368.43        28.07 o                         
   1  25   0        567.28        758.70        25.48 o                         
   2  25   0       1344.05       1448.42        47.96 o                         
   3  25   0      13636.44      12810.27       306.69 o                         
   4  25   0        120.80        154.53        16.29 o                         
   5  25   0       3402.81       3593.44        83.30 o                         
   6  25   0       1205.41       1304.82        36.65 o                         
   7  25   0       1654.99       1563.39        41.30 o                         
   8  25   0         70.23         82.65        29.88 o                         
   9  25   0        429.03        404.06        24.19 o                         
  10  25   0        766.53        873.16        30.76 o                         
  11  25   0       5036.91       5814.14       151.64 o                         
  12  25   0       1118.68       1268.16        46.65 o                         
  13  25   0       2029.96       2159.97        80.79 o                         
  14  25   0       1342.59       1451.74        55.36 o                         
  15  25   0          2.20          2.18        17.99 o                         
   0  26   0       3774.74       4302.89       188.76 o                         
   1  26   0       2188.11       1908.35        44.45 o                         
   2  26   0        129.82         83.52        24.17 o                         
   3  26   0       5207.55       4992.95       112.68 o                         
   4  26   0       2048.58       2091.19        59.02 o                         
   5  26   0       2392.20       2177.77        55.85 o                         
   6  26   0       3162.61       2913.78        71.57 o                         
   7  26   0       2375.46       2260.06        58.82 o                         
   8  26   0        240.50        236.99        30.76 o                         
   9  26   0       1099.74       1110.99        37.11 o                         
  10  26   0        985.25       1064.87        39.63 o                         
  11  26   0       2156.87       2148.64        65.35 o                         
  12  26   0        160.79        163.76        25.34 o                         
  13  26   0        943.32        946.14        44.78 o                         
  14  26   0        242.20        236.44        22.78 o                         
  15  26   0        344.65        229.38        17.41 o                         
   1  27   0        234.33        335.06        23.16 o                         
   2  27   0       3950.21       3532.88        83.61 o                         
   3  27   0       7491.15       6894.93       197.89 o                         
   4  27   0       7865.00       7324.64       175.17 o                         
   5  27   0       1941.52       1873.51        54.97 o                         
   6  27   0       1642.69       1672.69        48.13 o                         
   7  27   0        468.40        455.51        27.78 o                         
   8  27   0       3659.22       3719.81       135.07 o                         
   9  27   0       5972.36       6141.66       178.21 o                         
  10  27   0       1334.27       1320.81        38.86 o                         
  11  27   0        729.00        713.21        36.32 o                         
  12  27   0        335.62        371.35        26.77 o                         
  13  27   0         56.17         67.16        31.75 o                         
  14  27   0       1557.97       1547.42        58.43 o                         
  15  27   0        324.55        232.85        40.60 o                         
   0  28   0       8624.49       9362.85       339.49 o                         
   1  28   0      17648.20      18311.21       488.35 o                         
   2  28   0       2026.52       1946.71        57.96 o                         
   3  28   0         81.99         48.60        29.93 o                         
   4  28   0        400.55        366.29        24.85 o                         
   5  28   0         35.13         21.65        28.30 o                         
   6  28   0       3632.25       3475.91        83.25 o                         
   7  28   0       7669.50       7945.03       172.35 o                         
   8  28   0        550.53        577.38        30.27 o                         
   9  28   0        681.10        714.19        28.15 o                         
  10  28   0        152.05        195.11        22.75 o                         
  11  28   0        529.01        544.20        37.51 o                         
  12  28   0        849.42        810.23        50.92 o                         
  13  28   0          3.33         -2.55        23.98 o                         
  14  28   0       1703.39       1873.61        72.76 o                         
  15  28   0        151.21        115.27        16.62 o                         
   1  29   0       3987.36       4123.59       146.30 o                         
   2  29   0       5063.75       4936.76       132.16 o                         
   3  29   0       1237.23       1215.31        51.17 o                         
   4  29   0       5416.70       5263.75       130.03 o                         
   5  29   0        240.31        239.79        26.52 o                         
   6  29   0        724.27        818.02        34.14 o                         
   7  29   0         79.21         19.69        22.64 o                         
   8  29   0       1254.94       1218.53        42.74 o                         
   9  29   0        839.66        943.39        47.09 o                         
  10  29   0       3233.18       3379.71       108.88 o                         
  11  29   0        123.94        144.22        25.13 o                         
  12  29   0       3678.70       3968.21       133.79 o                         
  13  29   0       1526.06       1822.44        62.17 o                         
  14  29   0       1123.08        993.18        49.42 o                         
   0  30   0      22796.49      21683.29       849.04 o                         
   1  30   0       1922.91       1984.75        56.24 o                         
   2  30   0      13610.29      12911.41       309.62 o                         
   3  30   0        778.47        707.48        41.85 o                         
   4  30   0        544.68        562.95        28.74 o                         
   5  30   0          9.24         33.06        25.76 o                         
   6  30   0       4361.47       4373.97       102.19 o                         
   7  30   0        705.79        689.43        30.10 o                         
   8  30   0       8389.57       8656.15       274.00 o                         
   9  30   0        217.48        240.63        26.55 o                         
  10  30   0         95.56         90.68        28.53 o                         
  11  30   0       1213.27       1315.70        45.44 o                         
  12  30   0       1614.87       1828.37        72.92 o                         
  13  30   0        252.57        318.74        26.10 o                         
  14  30   0       1057.37        929.31        39.79 o                         
   1  31   0       1139.29       1156.98        42.11 o                         
   2  31   0       8097.92       7689.74       169.77 o                         
   3  31   0       3998.26       3734.64       115.57 o                         
   4  31   0        474.79        467.47        24.71 o                         
   5  31   0        908.26        891.91        40.47 o                         
   6  31   0       5976.71       6063.45       150.20 o                         
   7  31   0       1419.96       1360.77        42.60 o                         
   8  31   0       2880.38       3008.82        79.27 o                         
   9  31   0       2379.04       2375.03        83.97 o                         
  10  31   0       4759.46       4831.86       134.47 o                         
  11  31   0         27.02         36.72        21.06 o                         
  12  31   0        658.64        622.64        22.59 o                         
  13  31   0        130.85        113.50        24.39 o                         
  14  31   0         91.97         52.05        16.08 o                         
   0  32   0       7487.80       7574.58       219.47 o                         
   1  32   0       5473.37       5521.92       116.91 o                         
   2  32   0        864.38        821.47        39.10 o                         
   3  32   0       3483.21       3247.52        79.07 o                         
   4  32   0         21.88         19.16        20.95 o                         
   5  32   0       2151.05       2103.24        55.20 o                         
   6  32   0      11729.34      11922.24       283.71 o                         
   7  32   0        231.73        267.44        25.19 o                         
   8  32   0       4809.39       5250.49       147.46 o                         
   9  32   0        142.02        101.50        28.10 o                         
  10  32   0       1812.31       1950.00        66.25 o                         
  11  32   0        213.27        198.95        30.25 o                         
  12  32   0       1365.30       1435.11       100.38 o                         
  13  32   0       1324.69       1435.02        46.81 o                         
   1  33   0        723.06        620.89        32.23 o                         
   2  33   0       1374.39       1418.30        51.46 o                         
   3  33   0       6592.80       6862.75       158.35 o                         
   4  33   0       3332.13       3062.92        74.93 o                         
   5  33   0       2127.00       2089.29        63.79 o                         
   6  33   0        976.15       1025.50        35.54 o                         
   7  33   0        751.24        692.27        33.01 o                         
   8  33   0        310.30        344.68        49.00 o                         
   9  33   0       1024.61       1001.93        35.35 o                         
  10  33   0        371.56        368.81        22.63 o                         
  11  33   0       3251.85       3307.51        85.47 o                         
  12  33   0       1134.34       1195.18        53.38 o                         
  13  33   0         60.27         52.46        13.39 o                         
   0  34   0       1517.36       1710.33        72.11 o                         
   1  34   0      22496.73      23435.48       440.27 o                         
   2  34   0        107.19        187.73        29.20 o                         
   3  34   0         52.78         51.42        24.65 o                         
   4  34   0        280.14        276.75        25.60 o                         
   5  34   0        804.08        769.10        35.65 o                         
   6  34   0       4056.97       4124.40       122.99 o                         
   7  34   0       6790.71       7091.26       294.98 o                         
   8  34   0        321.00        354.19        25.17 o                         
   9  34   0        420.32        518.13        29.40 o                         
  10  34   0        981.38       1095.92        33.64 o                         
  11  34   0         12.03         14.07        18.60 o                         
  12  34   0        242.08        205.49        20.48 o                         
  13  34   0        841.20        559.45        31.88 o                         
   1  35   0        923.42        931.09        39.28 o                         
   2  35   0        701.45        644.89        35.02 o                         
   3  35   0       1827.84       1543.64        46.98 o                         
   4  35   0       3654.13       3828.61       102.73 o                         
   5  35   0        377.98        312.70        27.59 o                         
   6  35   0        195.57        159.49        23.70 o                         
   7  35   0         47.05         58.12        28.84 o                         
   8  35   0        129.61        161.17        25.41 o                         
   9  35   0       2393.93       2438.68        71.76 o                         
  10  35   0        445.99        536.49        21.94 o                         
  11  35   0       1383.10       1310.18        77.37 o                         
  12  35   0        170.87        167.05        24.25 o                         
   0  36   0       1529.25       1475.75        65.82 o                         
   1  36   0         19.07         23.40        27.28 o                         
   2  36   0       1673.40       1755.49        48.50 o                         
   3  36   0        576.55        637.92        39.89 o                         
   4  36   0       4113.65       4165.32       110.39 o                         
   5  36   0        450.18        469.37        33.06 o                         
   6  36   0        408.69        345.62        24.64 o                         
   7  36   0       1328.68       1505.20        44.42 o                         
   8  36   0        248.97        241.08        24.65 o                         
   9  36   0          5.60         10.73        19.52 o                         
  10  36   0        750.66        800.68        25.06 o                         
  11  36   0        448.20        409.70        44.55 o                         
  12  36   0        192.38        131.07        19.35 o                         
   1  37   0       2013.42       1806.63        55.50 o                         
   2  37   0        746.26        883.15        33.49 o                         
   3  37   0       1902.27       1946.52        58.17 o                         
   4  37   0        268.36        293.64        36.45 o                         
   5  37   0       1151.19       1235.19        55.11 o                         
   6  37   0       1366.02       1372.18        47.75 o                         
   7  37   0         43.76         51.65        23.99 o                         
   8  37   0        205.80        246.17        35.83 o                         
   9  37   0         47.33         57.57        20.62 o                         
  10  37   0       1475.07       1270.75       100.96 o                         
  11  37   0         44.67         28.15        12.46 o                         
   0  38   0       9714.99      10012.93       467.62 o                         
   1  38   0       4733.93       5180.31       144.47 o                         
   2  38   0       3176.54       3123.68        91.59 o                         
   3  38   0       1481.97       1433.94        49.10 o                         
   4  38   0        565.96        541.50        39.30 o                         
   5  38   0        546.39        477.50        35.54 o                         
   6  38   0         96.36        109.74        33.00 o                         
   7  38   0        480.89        533.91        28.36 o                         
   8  38   0       4368.77       4297.92       118.20 o                         
   9  38   0       1339.43       1268.87        88.43 o                         
  10  38   0        752.84        790.81        44.15 o                         
  11  38   0         75.07         61.59        19.35 o                         
   1  39   0        491.26        521.11        31.64 o                         
   2  39   0       2847.79       2836.33        83.50 o                         
   3  39   0       1795.32       1810.05        71.78 o                         
   4  39   0         45.84         60.25        30.30 o                         
   5  39   0       1185.55       1187.08        50.93 o                         
   6  39   0         96.53         97.09        30.92 o                         
   7  39   0         17.83          4.75        20.45 o                         
   8  39   0        331.72        352.10        22.09 o                         
   9  39   0          6.57         -2.27        29.84 o                         
  10  39   0       1479.61       1127.08        56.95 o                         
   0  40   0        300.74        298.57        34.29 o                         
   1  40   0       5161.19       5064.69       140.70 o                         
   2  40   0        497.90        614.69        40.07 o                         
   3  40   0       1763.65       1931.27        74.57 o                         
   4  40   0        609.30        642.16        37.61 o                         
   5  40   0       1877.59       1935.12        74.56 o                         
   6  40   0       1626.97       1702.72        53.20 o                         
   7  40   0       1743.22       1858.34        55.40 o                         
   8  40   0        187.89        216.71        23.33 o                         
   9  40   0       2719.35       2707.97       191.16 o                         
   1  41   0       2028.99       1937.30        60.04 o                         
   2  41   0        188.39        247.20        27.43 o                         
   3  41   0       2277.68       2332.75        85.27 o                         
   4  41   0       4624.03       4954.12       166.67 o                         
   5  41   0         61.39         61.15        27.59 o                         
   6  41   0        577.35        622.32        27.31 o                         
   7  41   0        596.32        599.61        24.45 o                         
   8  41   0       2007.49       2082.65        87.47 o                         
   9  41   0         24.99         34.65        12.37 o                         
   0  42   0        446.37        517.71        33.65 o                         
   1  42   0       4543.27       4665.35       129.53 o                         
   2  42   0        851.76        844.91        34.98 o                         
   3  42   0          6.75          3.67        24.37 o                         
   4  42   0        120.26        168.58        31.07 o                         
   5  42   0       1887.76       1892.77        85.16 o                         
   6  42   0       1811.32       1907.48        64.03 o                         
   7  42   0       2571.70       2439.03       106.34 o                         
   8  42   0        153.03        145.36        15.83 o                         
   9  42   0       2268.20       1699.89        81.48 o                         
   1  43   0        280.17        297.78        20.57 o                         
   2  43   0         59.23         46.45        17.89 o                         
   3  43   0       2353.34       2383.30        83.72 o                         
   4  43   0        391.74        368.43        37.06 o                         
   5  43   0        348.40        308.29        20.19 o                         
   6  43   0         13.92         46.73        13.60 o                         
   7  43   0        378.66        315.51        26.57 o                         
   8  43   0        403.02        299.28        15.18 o                         
   0  44   0       5795.29       6247.01       207.53 o                         
   1  44   0        698.77        682.32        39.44 o                         
   2  44   0        809.35        720.76        24.60 o                         
   3  44   0        561.37        537.13        24.72 o                         
   4  44   0       1806.27       1681.90        85.29 o                         
   5  44   0        739.16        702.84        30.93 o                         
   6  44   0       2462.44       2272.29        63.19 o                         
   7  44   0         44.85         34.76         8.97 o                         
   1  45   0         79.13        101.52        15.48 o                         
   2  45   0       4468.27       5006.49       135.67 o                         
   3  45   0         40.39         59.89        16.83 o                         
   4  45   0       5115.86       4608.34       151.45 o                         
   5  45   0         79.53         55.17        13.35 o                         
   6  45   0       1464.33       1294.91        80.39 o                         
   0  46   0       1203.77       1214.05        45.94 o                         
   1  46   0       1165.70       1300.42        34.04 o                         
   2  46   0         57.39         72.25        11.44 o                         
   3  46   0        250.01        193.73        26.16 o                         
   5  46   0          2.48         13.90        16.35 o                         
   1  47   0        416.33        422.74        17.49 o                         
   2  47   0       1254.41       1139.05        41.72 o                         
   3  47   0         36.34         15.60        12.04 o                         
   4  47   0       3432.92       2745.43       179.17 o                         
   0  48   0       1340.97       1199.84        59.68 o                         
   1  48   0        388.12        258.71        16.49 o                         
   2  48   0        458.52        331.37        21.80 o                         
 -18   1   1        197.31        146.51        26.34 o                         
 -17   1   1          2.68          8.04        18.24 o                         
 -16   1   1        107.30        100.59        30.58 o                         
 -15   1   1        920.15        949.26        84.96 o                         
 -14   1   1         24.26         50.11        40.32 o                         
 -13   1   1         60.26        123.63        31.20 o                         
 -12   1   1        224.41        285.48        31.00 o                         
 -11   1   1       6962.11       7587.99       159.71 o                         
 -10   1   1        740.74        738.11        29.51 o                         
  -9   1   1        401.74        498.37        40.18 o                         
  -8   1   1       9731.07       9975.25       252.90 o                         
  -7   1   1        170.53        170.80        33.91 o                         
  -6   1   1       1009.77        919.44        40.88 o                         
  -5   1   1      16075.30      16541.70       344.19 o                         
  -4   1   1      82238.57      77648.40      2030.19 o                         
  -3   1   1       2000.45       1998.83        66.95 o                         
  -2   1   1       1801.95       1630.68       128.72 o                         
  -1   1   1          4.52          7.50         3.12 o                         
   0   1   1       1284.05       1324.37        64.04 o                         
   1   1   1      19596.17      19143.16       509.01 o                         
   2   1   1       3592.84       3711.22        88.89 o                         
   3   1   1        135.38        261.01        27.22 o                         
   4   1   1      19808.80      19499.62       343.41 o                         
   5   1   1       4137.45       4676.49       185.26 o                         
   6   1   1       5412.76       5365.59       140.28 o                         
   7   1   1       2696.37       2839.82        90.74 o                         
   8   1   1       3724.17       3950.53       121.50 o                         
   9   1   1       3064.84       3064.94        73.05 o                         
  10   1   1       2300.77       2216.92        60.85 o                         
  11   1   1       1100.88       1153.76        45.48 o                         
  12   1   1        803.63        843.63        37.24 o                         
  13   1   1       1622.02       1650.95       129.71 o                         
  14   1   1       1404.84       1391.86        53.26 o                         
  15   1   1        457.36        383.36        30.80 o                         
  16   1   1        588.92        596.64        56.59 o                         
  17   1   1         56.20         43.92        33.20 o                         
  18   1   1        464.77        331.64        31.34 o                         
 -18   2   1       1228.90        873.16       142.79 o                         
 -17   2   1         56.37         62.96        24.97 o                         
 -16   2   1        163.41        129.40        31.53 o                         
 -15   2   1         99.72         61.59        95.10 o                         
 -14   2   1         23.39         56.76        69.08 o                         
 -13   2   1       3265.69       3504.98       103.04 o                         
 -12   2   1       2554.65       2751.01        76.77 o                         
 -11   2   1       3791.75       3890.56        97.53 o                         
 -10   2   1      45981.80      49460.25      1017.42 o                         
  -9   2   1      49976.97      53744.55      1233.44 o                         
  -8   2   1      22786.54      23947.60       564.54 o                         
  -7   2   1      15822.81      15888.13       436.77 o                         
  -6   2   1        344.77        321.18        33.39 o                         
  -5   2   1        369.91        359.62        23.18 o                         
  -4   2   1       4192.14       4146.12       115.35 o                         
  -3   2   1      15184.07      13955.80       374.41 o                         
  -2   2   1        342.34        269.78        13.35 o                         
  -1   2   1     177729.28     180281.45      8203.76 o                         
   0   2   1      24210.41      25224.56       653.18 o                         
   1   2   1      44158.06      43820.92      1171.95 o                         
   2   2   1        382.44        365.55        24.31 o                         
   3   2   1       5622.28       5564.54       133.71 o                         
   4   2   1          6.81         35.41        16.33 o                         
   5   2   1       4017.62       4361.88       128.86 o                         
   6   2   1       3200.05       3325.76       107.76 o                         
   7   2   1        150.13        339.04        41.36 o                         
   8   2   1       1106.28       1302.59        70.94 o                         
   9   2   1        968.79       1143.90        57.64 o                         
  10   2   1        451.85        389.01        24.96 o                         
  11   2   1          9.67          9.47        23.41 o                         
  12   2   1        882.20        938.10        59.64 o                         
  13   2   1       3682.89       4245.09       146.25 o                         
  14   2   1        761.31        737.43        36.81 o                         
  15   2   1       1351.72       1356.57        60.45 o                         
  16   2   1       1288.65       1167.74       139.11 o                         
  17   2   1         84.64         73.78        25.92 o                         
  18   2   1         16.12         37.88        22.35 o                         
 -18   3   1         48.41          3.87        41.83 o                         
 -17   3   1        319.35        329.29        29.53 o                         
 -16   3   1        852.95       1009.41        57.25 o                         
 -15   3   1       3118.34       3975.03       227.54 o                         
 -14   3   1         28.88         56.86        40.73 o                         
 -13   3   1        124.68        121.95        32.73 o                         
 -12   3   1       1065.88       1100.21        44.43 o                         
 -11   3   1       5392.22       5680.88       153.44 o                         
 -10   3   1        108.56         90.97        37.31 o                         
  -9   3   1       1263.11       1301.61        44.93 o                         
  -8   3   1       8975.32       9208.25       228.81 o                         
  -7   3   1       4921.06       4951.61       151.64 o                         
  -6   3   1       1479.03       1439.45        71.62 o                         
  -5   3   1       1102.67       1061.59        40.08 o                         
  -4   3   1       2214.47       2281.60        67.86 o                         
  -3   3   1       6376.88       5695.63       186.89 o                         
  -2   3   1       8049.21       7395.24       341.18 o                         
  -1   3   1       3589.33       3584.80       169.23 o                         
   0   3   1        641.93        528.90        21.12 o                         
   1   3   1      42128.02      40399.69      1068.80 o                         
   2   3   1       6109.26       6931.02       187.69 o                         
   3   3   1     266975.25     264045.12      6958.74 o                         
   4   3   1      16518.76      17800.40       413.46 o                         
   5   3   1       9710.10       9881.72       274.14 o                         
   6   3   1         32.25         55.45        25.62 o                         
   7   3   1       2393.95       2712.68        97.70 o                         
   8   3   1        637.59        575.25        71.35 o                         
   9   3   1         23.52         14.98        17.43 o                         
  10   3   1       3301.98       3270.95        94.35 o                         
  11   3   1       2770.47       3009.70        86.36 o                         
  12   3   1       5280.87       5772.29       182.72 o                         
  13   3   1       4655.72       4833.22       141.62 o                         
  14   3   1       4585.89       4863.19       161.52 o                         
  15   3   1        172.32        214.05        29.41 o                         
  16   3   1        328.96        226.25        28.44 o                         
  17   3   1        186.70        192.91        31.34 o                         
  18   3   1          9.12         -3.30        14.45 o                         
 -18   4   1        344.12        270.74       118.68 o                         
 -17   4   1        612.64        689.35        98.92 o                         
 -16   4   1       1306.50       1469.31        62.19 o                         
 -15   4   1          1.18        -18.99        33.86 o                         
 -14   4   1        827.53        902.80        56.21 o                         
 -13   4   1         19.39         21.94        37.33 o                         
 -12   4   1        521.70        535.63        33.46 o                         
 -11   4   1        105.20        162.03        30.51 o                         
 -10   4   1       2397.17       2485.00        54.60 o                         
  -9   4   1        785.07        801.12        28.94 o                         
  -8   4   1       1493.49       1545.41        69.89 o                         
  -7   4   1         26.28         22.23        32.68 o                         
  -6   4   1          3.24         -0.30        21.10 o                         
  -5   4   1       3805.12       3670.71       107.33 o                         
  -4   4   1         70.02         48.20        14.93 o                         
  -3   4   1      10009.37       8340.37       306.84 o                         
  -2   4   1      50391.64      45143.73      2057.69 o                         
  -1   4   1       9841.92       8828.35       408.76 o                         
   0   4   1      28196.81      26810.60       706.57 o                         
   1   4   1      36652.23      35973.70       943.04 o                         
   2   4   1       6889.74       6902.73       146.25 o                         
   3   4   1         40.13         51.38        14.53 o                         
   4   4   1       3864.80       3892.66       217.87 o                         
   5   4   1       1048.41        926.47        92.79 o                         
   6   4   1       1339.71       1592.18        82.71 o                         
   7   4   1      11008.36      11139.18       699.66 o                         
   8   4   1       4745.96       4509.69       288.58 o                         
   9   4   1       4814.43       4911.22       104.08 o                         
  10   4   1        209.05        219.22        21.10 o                         
  11   4   1        339.63        298.53        39.91 o                         
  12   4   1        236.96        242.01        44.41 o                         
  13   4   1       2218.48       2312.69        77.55 o                         
  14   4   1        142.61        134.33        28.74 o                         
  15   4   1          5.97         13.44        29.43 o                         
  16   4   1       1035.80        917.91       114.32 o                         
  17   4   1       1610.92       1653.60        61.84 o                         
 -17   5   1        120.68        138.41        28.33 o                         
 -16   5   1        922.92       1020.63        46.02 o                         
 -15   5   1        274.56        208.35        32.14 o                         
 -14   5   1        680.00        789.07        47.78 o                         
 -13   5   1        235.84        360.83        38.84 o                         
 -12   5   1        509.33        583.41        47.51 o                         
 -11   5   1        242.88        246.68        35.57 o                         
 -10   5   1       7047.63       7518.36       133.15 o                         
  -9   5   1       6335.13       6659.03       128.29 o                         
  -8   5   1      12142.57      13503.48       291.77 o                         
  -7   5   1       5174.97       5360.54       139.70 o                         
  -6   5   1       2587.26       2588.61        73.00 o                         
  -5   5   1       1853.61       1522.62        46.90 o                         
  -4   5   1      85218.20      79736.09      2308.69 o                         
  -3   5   1      73722.78      67657.56      3084.76 o                         
  -2   5   1         56.12        103.28        13.08 o                         
   0   5   1       3843.86       3126.18        98.84 o                         
   1   5   1       6989.26       6987.93       186.28 o                         
   2   5   1       5237.49       5062.70       131.28 o                         
   3   5   1      62808.75      64850.81      1332.60 o                         
   4   5   1      43607.65      42831.10      1142.61 o                         
   5   5   1       4918.76       4852.10       145.02 o                         
   6   5   1         29.91         23.25        27.84 o                         
   7   5   1       2373.33       2204.76        87.22 o                         
   8   5   1       3839.24       4086.81       194.25 o                         
   9   5   1        734.87        572.47        26.94 o                         
  10   5   1         76.20        117.46        29.11 o                         
  11   5   1       2732.48       2838.90        82.40 o                         
  12   5   1        368.38        480.87        62.47 o                         
  13   5   1        795.60       1024.03        43.55 o                         
  14   5   1        127.70        150.51        28.03 o                         
  15   5   1       1591.48       1431.67        79.84 o                         
  16   5   1        362.70        324.74        29.40 o                         
  17   5   1        101.26         65.48        21.98 o                         
 -17   6   1         49.23         63.42        26.77 o                         
 -16   6   1        354.34        384.07        40.95 o                         
 -15   6   1         48.78         54.68        30.74 o                         
 -14   6   1        439.66        375.23        41.51 o                         
 -13   6   1        569.03        751.11        42.94 o                         
 -12   6   1        623.53        667.52        43.75 o                         
 -11   6   1       4774.38       5212.61       107.24 o                         
 -10   6   1      15642.61      16228.47       267.98 o                         
  -9   6   1      13105.08      13869.73       231.01 o                         
  -8   6   1      18106.39      19150.54       456.80 o                         
  -7   6   1        211.56        150.86        29.44 o                         
  -6   6   1      22492.29      22623.92       519.37 o                         
  -5   6   1        636.93        541.72        28.53 o                         
  -4   6   1       3729.83       3451.04       123.11 o                         
  -2   6   1      25457.66      23381.88       974.34 o                         
  -1   6   1        237.81        310.79        54.64 o                         
   0   6   1      28462.89      27112.31       619.20 o                         
   1   6   1        440.94        521.78        17.52 o                         
   2   6   1      30589.08      29582.95       606.94 o                         
   3   6   1       7309.74       6185.49       133.18 o                         
   4   6   1         12.35         61.50        28.22 o                         
   5   6   1       2161.23       2438.72       112.36 o                         
   6   6   1        195.33        149.00        31.39 o                         
   7   6   1       2490.86       3461.21       119.37 o                         
   8   6   1       1171.74       1415.08        73.81 o                         
   9   6   1        370.84        590.98        24.10 o                         
  10   6   1        350.72        386.75        29.72 o                         
  11   6   1         31.56         66.82        29.52 o                         
  12   6   1        121.75         83.32        32.75 o                         
  13   6   1         46.30         -8.31        29.65 o                         
  14   6   1       1287.07       1531.83        54.17 o                         
  15   6   1        121.93        106.02        37.71 o                         
  16   6   1        411.43        390.57        34.77 o                         
  17   6   1         81.03         73.27        29.52 o                         
 -18   7   1         15.31         -2.20        19.75 o                         
 -17   7   1         21.53          4.01        17.49 o                         
 -16   7   1         61.18         11.50        29.10 o                         
 -15   7   1          7.56         16.94        31.08 o                         
 -14   7   1       1631.01       1880.64        67.25 o                         
 -13   7   1        407.45        521.64        39.97 o                         
 -12   7   1         71.65         72.20        35.93 o                         
 -11   7   1        335.83        326.67        22.19 o                         
 -10   7   1       5027.96       5375.94        93.36 o                         
  -9   7   1        164.43        229.21        15.60 o                         
  -8   7   1         38.21         47.95        37.76 o                         
  -7   7   1       3823.44       4304.31       201.13 o                         
  -6   7   1        657.63        652.81        40.25 o                         
  -5   7   1         55.19        161.54        26.03 o                         
  -4   7   1      13417.12      13105.57       541.88 o                         
  -2   7   1       9570.24       9669.32       315.43 o                         
  -1   7   1         36.62         89.53         8.86 o                         
   0   7   1      68997.68      59983.91      1370.67 o                         
   1   7   1       2691.33       2901.19        83.46 o                         
   2   7   1       8125.02       7798.09       149.32 o                         
   3   7   1       2735.51       2707.79        64.24 o                         
   4   7   1      37749.74      37137.34       988.16 o                         
   5   7   1        161.80        168.54        24.16 o                         
   6   7   1       4851.64       5070.54       154.00 o                         
   7   7   1         41.55         42.22        35.38 o                         
   8   7   1       5231.26       5428.65       175.24 o                         
   9   7   1        429.96        484.99        22.64 o                         
  10   7   1       1186.34       1405.38        41.93 o                         
  11   7   1      10222.68      10714.29       256.42 o                         
  12   7   1       5205.94       5518.46       137.72 o                         
  13   7   1       4422.46       5132.25       129.62 o                         
  14   7   1       1097.46       1107.40        65.21 o                         
  15   7   1         31.37         46.53        33.31 o                         
  16   7   1         12.35          3.13        22.25 o                         
  17   7   1        179.16        160.72        28.92 o                         
 -18   8   1        993.09        591.81        31.49 o                         
 -17   8   1        433.47        477.50        42.70 o                         
 -16   8   1        636.22        744.11        74.39 o                         
 -15   8   1          6.97         87.93        30.74 o                         
 -14   8   1         94.61        152.44        47.65 o                         
 -13   8   1        396.14        478.15        38.42 o                         
 -12   8   1        504.97        636.50        77.21 o                         
 -11   8   1        239.10        267.59        21.28 o                         
 -10   8   1       3485.02       3468.80        64.79 o                         
  -9   8   1       3202.80       3116.49        57.34 o                         
  -8   8   1       9426.03      10119.90       252.82 o                         
  -7   8   1        546.26        633.31        47.63 o                         
  -6   8   1       1035.69       1074.36        63.62 o                         
  -5   8   1        801.72        774.84        38.53 o                         
  -4   8   1       3284.85       3501.72       127.18 o                         
  -3   8   1        640.36        511.02        35.29 o                         
  -2   8   1       1025.46        951.07        28.62 o                         
  -1   8   1     121789.99     112588.77      2955.15 o                         
   0   8   1         47.13         48.54         7.63 o                         
   1   8   1      42519.23      39532.04      1041.16 o                         
   2   8   1       6344.53       6152.28       119.56 o                         
   3   8   1        109.55         71.83        21.01 o                         
   4   8   1         32.68         63.38        23.98 o                         
   5   8   1       1233.37       1368.99        57.94 o                         
   6   8   1      42634.70      44641.50      1019.10 o                         
   7   8   1      22027.91      22721.49       530.31 o                         
   8   8   1      17847.67      18881.18       520.78 o                         
   9   8   1       3422.60       2951.08        61.14 o                         
  10   8   1        188.39        189.67        21.06 o                         
  11   8   1       1574.29       1520.72        55.06 o                         
  12   8   1          8.16         19.04        27.34 o                         
  13   8   1        575.11        687.98        37.20 o                         
  14   8   1       1055.70       1124.46        52.91 o                         
  15   8   1        157.22        125.05        36.06 o                         
  16   8   1       1460.41       1382.15        48.81 o                         
  17   8   1       3020.28       2401.96        73.79 o                         
 -18   9   1        280.41        164.11        20.30 o                         
 -17   9   1         47.15         41.00        16.07 o                         
 -16   9   1        154.55        104.28        34.68 o                         
 -15   9   1        320.92        332.93        31.71 o                         
 -14   9   1        175.74        211.03        30.41 o                         
 -13   9   1       1639.45       1895.68        61.61 o                         
 -12   9   1        307.66        285.29        35.31 o                         
 -11   9   1        123.48        144.17        20.85 o                         
 -10   9   1        189.66        156.47        17.64 o                         
  -9   9   1        428.98        426.95        18.05 o                         
  -8   9   1        446.68        573.98        53.21 o                         
  -7   9   1       1376.33       1742.90        61.19 o                         
  -6   9   1       2495.74       2274.30        68.06 o                         
  -5   9   1      12339.56      13403.46       413.03 o                         
  -4   9   1      14858.48      15167.28       499.84 o                         
  -3   9   1      16879.98      16654.89      1293.72 o                         
  -2   9   1        254.21        269.34        16.76 o                         
  -1   9   1       2138.80       1903.87        41.46 o                         
   0   9   1        477.48        454.50        16.05 o                         
   1   9   1        607.54        545.80        25.05 o                         
   2   9   1       3597.95       3402.18        76.32 o                         
   3   9   1       1082.34       1021.17        41.18 o                         
   4   9   1       1904.08       2173.95        74.41 o                         
   5   9   1      20100.76      20819.26       562.24 o                         
   6   9   1        601.31        578.21        37.25 o                         
   7   9   1        965.60        817.45        46.08 o                         
   8   9   1       2865.94       3068.81        98.96 o                         
   9   9   1       3060.49       2940.63        64.58 o                         
  10   9   1       1456.45       1458.55        37.51 o                         
  11   9   1        604.81        658.25        32.82 o                         
  12   9   1       1133.16       1215.42        45.58 o                         
  13   9   1        575.53        563.96        32.16 o                         
  14   9   1        353.57        404.39        31.42 o                         
  15   9   1        437.75        522.69        31.29 o                         
  16   9   1        399.00        484.74        25.92 o                         
  17   9   1        138.18         40.96        25.94 o                         
 -18  10   1         24.46          3.00        28.89 o                         
 -17  10   1         44.70         66.60        17.39 o                         
 -16  10   1        512.16        515.59        65.00 o                         
 -15  10   1        103.32        115.13        26.40 o                         
 -14  10   1       1547.92       1854.98        55.83 o                         
 -13  10   1        133.41        144.80        34.07 o                         
 -12  10   1        506.92        590.07        41.92 o                         
 -11  10   1       2184.70       2046.38        45.30 o                         
 -10  10   1       2826.35       2889.19        56.13 o                         
  -9  10   1        857.78        886.14        24.48 o                         
  -8  10   1       8115.68       8013.45       238.40 o                         
  -7  10   1        875.92        822.95        42.25 o                         
  -6  10   1         36.99         43.61        26.21 o                         
  -5  10   1       1574.52       1635.55       114.86 o                         
  -4  10   1       1847.41       1855.78       106.69 o                         
  -3  10   1       3813.84       3787.61        92.34 o                         
  -2  10   1      14175.31      12588.24       367.81 o                         
  -1  10   1      10490.14       9195.43       171.58 o                         
   0  10   1      61945.25      56899.32      1497.42 o                         
   1  10   1       8047.10       6860.88       184.17 o                         
   2  10   1         54.83         73.10        16.22 o                         
   3  10   1        479.73        438.06        24.71 o                         
   4  10   1       5166.18       4844.45       143.73 o                         
   5  10   1       7899.20       8236.09       233.27 o                         
   6  10   1      12341.05      12449.70       301.16 o                         
   7  10   1        932.37       1131.68        53.29 o                         
   8  10   1        284.84        299.10        40.97 o                         
   9  10   1         55.20         56.44        13.74 o                         
  10  10   1       4719.99       4632.98        86.83 o                         
  11  10   1         71.11        106.80        21.08 o                         
  12  10   1        418.17        419.03        29.76 o                         
  13  10   1        488.47        635.72        32.11 o                         
  14  10   1       3804.94       4316.43       123.24 o                         
  15  10   1       1082.26       1304.30        55.99 o                         
  16  10   1         42.47         13.14        18.53 o                         
  17  10   1         59.54         70.63        17.76 o                         
 -18  11   1          2.16        -13.63        25.89 o                         
 -17  11   1        440.14        440.88        42.44 o                         
 -16  11   1          9.89          4.52        26.65 o                         
 -15  11   1        360.81        412.47        28.31 o                         
 -14  11   1       1124.98       1316.93        46.15 o                         
 -13  11   1        480.50        537.71        38.11 o                         
 -12  11   1        834.91        803.42        29.87 o                         
 -11  11   1          4.91         -6.67        19.45 o                         
 -10  11   1       4742.72       4705.37        87.44 o                         
  -9  11   1        959.30       1126.21        29.07 o                         
  -8  11   1         77.49         59.26        44.84 o                         
  -7  11   1         19.42         42.24        30.71 o                         
  -6  11   1       2821.95       2959.29       105.25 o                         
  -5  11   1      28067.26      30734.27      1006.42 o                         
  -4  11   1         50.19         53.32        29.66 o                         
  -3  11   1       3934.74       3802.06        85.67 o                         
  -2  11   1        405.29        301.83        14.40 o                         
  -1  11   1        242.53        220.41         7.53 o                         
   0  11   1       2989.04       2714.42       132.16 o                         
   1  11   1        251.33        251.52        28.34 o                         
   2  11   1       3024.26       3034.38        88.57 o                         
   3  11   1        950.54        843.60        33.26 o                         
   4  11   1       7719.16       7631.53       216.12 o                         
   5  11   1       2197.28       2446.19        86.33 o                         
   6  11   1       4372.19       4372.99       143.72 o                         
   7  11   1       1401.05       1270.85        57.45 o                         
   8  11   1        185.39        193.28        23.07 o                         
   9  11   1        853.94        719.74        22.11 o                         
  10  11   1         11.74         61.14        15.57 o                         
  11  11   1       2984.09       2797.90        63.80 o                         
  12  11   1       3410.60       3592.66        95.71 o                         
  13  11   1       5201.00       5527.84       147.55 o                         
  14  11   1        327.86        333.89        35.12 o                         
  15  11   1         23.51         15.01        31.20 o                         
  16  11   1        427.03        381.34        23.44 o                         
  17  11   1        436.15        251.79        23.96 o                         
 -18  12   1       1259.07        766.28        49.60 o                         
 -17  12   1       1211.44       1183.68        48.38 o                         
 -16  12   1        975.36       1215.52        54.57 o                         
 -15  12   1       2093.71       2216.06       171.68 o                         
 -14  12   1        781.41        932.24        43.74 o                         
 -13  12   1        494.49        526.17        37.74 o                         
 -12  12   1        229.02        220.07        23.00 o                         
 -11  12   1         10.85         21.79        21.20 o                         
 -10  12   1        447.37        522.54        40.58 o                         
  -9  12   1       5204.43       5251.29        95.40 o                         
  -8  12   1        238.34        235.12        21.01 o                         
  -7  12   1        238.61        404.52        37.66 o                         
  -6  12   1       1659.04       1486.22        53.89 o                         
  -5  12   1       2305.52       2566.66        84.73 o                         
  -4  12   1       1412.44       1297.46        66.22 o                         
  -3  12   1        660.49        799.70        35.77 o                         
  -2  12   1        305.86        235.84        11.75 o                         
  -1  12   1      17506.33      17882.29       409.03 o                         
   0  12   1       2016.28       1996.03       106.41 o                         
   1  12   1        109.78         83.66        27.80 o                         
   2  12   1         53.03        121.63        19.40 o                         
   3  12   1         16.22         -1.64        24.63 o                         
   4  12   1         99.59        119.46        29.22 o                         
   5  12   1        819.08        638.95        43.30 o                         
   6  12   1        203.24        233.40        46.15 o                         
   7  12   1       2303.14       1645.72        66.49 o                         
   8  12   1       2095.45       1827.15        44.11 o                         
   9  12   1       4522.27       4313.41        75.97 o                         
  10  12   1       1518.18       1443.76        41.71 o                         
  11  12   1         60.09         62.15        20.88 o                         
  12  12   1         46.70         24.15        24.13 o                         
  13  12   1        505.29        555.02        50.28 o                         
  14  12   1       2563.25       2863.54        85.37 o                         
  15  12   1        188.62        233.79        30.67 o                         
  16  12   1       1337.26       1198.81        37.86 o                         
  17  12   1       1416.46       1295.49        78.21 o                         
 -17  13   1          3.57          3.38        12.13 o                         
 -16  13   1       2627.73       3003.62       104.39 o                         
 -15  13   1        514.49        585.96        42.33 o                         
 -14  13   1         99.38        162.12        29.13 o                         
 -13  13   1       1909.59       2014.99        66.63 o                         
 -12  13   1        543.71        709.57        29.09 o                         
 -11  13   1        972.91       1076.96        32.10 o                         
 -10  13   1       1045.43       1032.84        26.92 o                         
  -9  13   1       1390.60       1468.20        34.69 o                         
  -8  13   1       1326.75       1287.59        41.68 o                         
  -7  13   1      15176.94      15091.76       491.11 o                         
  -6  13   1       2094.33       1932.79        64.31 o                         
  -5  13   1      14516.81      13531.02       370.93 o                         
  -4  13   1       9126.07       9831.16       416.47 o                         
  -3  13   1      16318.05      15218.33       366.03 o                         
  -2  13   1         35.71         68.34        10.12 o                         
  -1  13   1       1779.25       2071.74        60.09 o                         
   0  13   1       1729.09       1699.84        61.94 o                         
   1  13   1       6789.42       7358.90       200.15 o                         
   2  13   1       1606.65       1618.89        54.29 o                         
   3  13   1       3905.22       3403.05       123.78 o                         
   4  13   1        403.88        463.69        36.55 o                         
   5  13   1      55378.63      55296.33      1475.47 o                         
   6  13   1         50.50        116.92        36.04 o                         
   7  13   1       3523.18       3528.33       108.33 o                         
   8  13   1        855.41        964.60        27.58 o                         
   9  13   1        665.61        599.08        20.89 o                         
  10  13   1         70.62         68.21        19.63 o                         
  11  13   1        380.29        364.71        22.19 o                         
  12  13   1       1082.94        978.03        61.36 o                         
  13  13   1        697.67        609.16        39.92 o                         
  14  13   1        272.33        357.69        33.32 o                         
  15  13   1        798.23        951.80        52.33 o                         
  16  13   1        109.89        128.43        17.91 o                         
  17  13   1        127.31         70.03        30.52 o                         
 -17  14   1         80.95         84.75        13.21 o                         
 -16  14   1        444.93        497.27        30.25 o                         
 -15  14   1       1715.70       1946.78       105.73 o                         
 -14  14   1         32.52         41.46        32.59 o                         
 -13  14   1         63.42         92.78        33.75 o                         
 -12  14   1         34.83         52.45        21.21 o                         
 -11  14   1       1811.64       1812.42        47.36 o                         
 -10  14   1        176.04        127.40        16.65 o                         
  -9  14   1        114.77        141.62        14.85 o                         
  -8  14   1         50.02         66.28        20.27 o                         
  -7  14   1        179.58        455.54        40.23 o                         
  -6  14   1        795.06        923.43        52.43 o                         
  -5  14   1       3459.19       3533.04       111.48 o                         
  -4  14   1       1871.52       1805.11        62.49 o                         
  -3  14   1       1932.14       1921.90        49.14 o                         
  -2  14   1         41.28         60.54         7.59 o                         
  -1  14   1      20707.87      22171.33       669.78 o                         
   0  14   1        122.10         80.25        16.41 o                         
   1  14   1        273.18        365.96        21.13 o                         
   2  14   1       2063.97       1760.08        58.93 o                         
   3  14   1       5308.68       5347.63       187.00 o                         
   4  14   1       3795.69       3919.17       202.74 o                         
   5  14   1      10228.56       9503.29       270.36 o                         
   6  14   1        990.20       1244.68        62.20 o                         
   7  14   1        582.65        582.39        33.73 o                         
   8  14   1        293.47        292.74        18.24 o                         
   9  14   1         64.56         59.84        15.44 o                         
  10  14   1       5480.49       5374.21       120.49 o                         
  11  14   1         23.78         19.21        21.00 o                         
  12  14   1        171.22        126.79        25.70 o                         
  13  14   1       1046.42       1069.36        48.87 o                         
  14  14   1       2183.38       2426.38        78.30 o                         
  15  14   1        461.97        575.67        38.35 o                         
  16  14   1         47.19         95.39        15.76 o                         
  17  14   1        173.53         91.83        27.25 o                         
 -17  15   1        121.80         66.09        16.68 o                         
 -16  15   1        203.00        195.05        24.49 o                         
 -15  15   1         83.08         83.89        36.68 o                         
 -14  15   1        357.67        376.55        39.19 o                         
 -13  15   1        190.27        213.00        34.43 o                         
 -12  15   1       1746.30       1597.51        46.23 o                         
 -11  15   1       4049.13       3921.22        78.42 o                         
 -10  15   1        340.43        322.42        18.52 o                         
  -9  15   1        240.83        334.49        19.11 o                         
  -8  15   1       1458.96       1435.68        39.25 o                         
  -7  15   1       4633.95       5065.74       118.05 o                         
  -6  15   1        692.78        755.76        50.86 o                         
  -5  15   1       6494.66       6830.73       197.29 o                         
  -4  15   1       2673.89       2876.96        78.99 o                         
  -3  15   1        955.38        878.62        26.15 o                         
  -2  15   1        695.59        660.02        26.75 o                         
  -1  15   1       2950.03       3223.51        91.35 o                         
   0  15   1       4754.52       5057.50       139.34 o                         
   1  15   1       6582.13       7148.84       196.69 o                         
   2  15   1         26.27         44.62        15.30 o                         
   3  15   1       9821.98      10770.18       292.86 o                         
   4  15   1       2133.01       1885.26       108.18 o                         
   5  15   1         68.76         77.39        47.96 o                         
   6  15   1         82.62        122.89        45.09 o                         
   7  15   1       5858.00       6103.33       117.55 o                         
   8  15   1       4228.91       4143.80        96.83 o                         
   9  15   1        286.15        323.35        18.39 o                         
  10  15   1         63.13         33.96        17.38 o                         
  11  15   1        921.59        869.92        36.40 o                         
  12  15   1        867.94        811.26        55.11 o                         
  13  15   1        109.10        101.69        31.09 o                         
  14  15   1        184.14        274.06        30.36 o                         
  15  15   1       1160.95       1140.46        96.14 o                         
  16  15   1        224.14        202.35        22.69 o                         
  17  15   1         77.67         59.68        22.07 o                         
 -17  16   1       1346.98        800.52        49.05 o                         
 -16  16   1       2964.54       3396.84       112.78 o                         
 -15  16   1        486.68        611.40        44.14 o                         
 -14  16   1        116.05        107.91        47.96 o                         
 -13  16   1         37.32         54.40        24.40 o                         
 -12  16   1         77.99         84.01        21.18 o                         
 -11  16   1         12.51         44.23        18.64 o                         
 -10  16   1       1619.66       1733.71        38.65 o                         
  -9  16   1        482.73        524.76        24.80 o                         
  -8  16   1        843.60        812.38        28.76 o                         
  -7  16   1       3981.97       3733.43        93.25 o                         
  -6  16   1      18481.77      20185.30       573.12 o                         
  -5  16   1        853.93        788.93        41.26 o                         
  -4  16   1       1401.40       1610.91        52.35 o                         
  -3  16   1       3368.03       2789.16        64.99 o                         
  -2  16   1        671.45        779.58        30.78 o                         
  -1  16   1        296.70        435.26        23.21 o                         
   0  16   1       3634.62       4027.19       113.33 o                         
   1  16   1       7890.77       9503.44       257.89 o                         
   2  16   1      13227.51      13806.74       325.20 o                         
   3  16   1         18.42         23.69        16.80 o                         
   4  16   1        957.21        919.12        42.92 o                         
   5  16   1        797.97        786.45        74.94 o                         
   6  16   1       4386.95       4075.11       145.17 o                         
   7  16   1       4992.31       5000.95       111.69 o                         
   8  16   1       2958.78       2812.81        53.73 o                         
   9  16   1       1683.65       1425.73        35.37 o                         
  10  16   1       2019.11       1834.40        48.66 o                         
  11  16   1         52.89         98.39        21.79 o                         
  12  16   1         49.45         64.91        27.90 o                         
  13  16   1         18.28         26.70        30.56 o                         
  14  16   1         72.07         81.02        25.72 o                         
  15  16   1         28.42         61.82        18.46 o                         
  16  16   1        251.39        187.56        20.54 o                         
 -17  17   1        248.79        179.11        16.75 o                         
 -16  17   1        316.52        313.80        30.93 o                         
 -15  17   1       1040.65       1301.48       130.12 o                         
 -14  17   1       2579.54       2898.66       107.97 o                         
 -13  17   1       1087.28       1216.77        37.33 o                         
 -12  17   1        130.86        144.90        20.46 o                         
 -11  17   1        294.58        297.66        18.56 o                         
 -10  17   1       3901.48       3912.01        71.09 o                         
  -9  17   1        115.99        121.25        15.83 o                         
  -8  17   1       2037.21       2047.93        46.67 o                         
  -7  17   1        316.69        259.73        19.25 o                         
  -6  17   1      19376.49      18673.90       720.13 o                         
  -5  17   1      30683.66      29601.26      1009.67 o                         
  -4  17   1      44442.20      41640.30      1426.53 o                         
  -3  17   1      23990.81      25796.69       662.80 o                         
  -2  17   1        520.76        493.14        22.70 o                         
  -1  17   1          1.75          9.59        16.52 o                         
   0  17   1       4356.78       4419.46       124.08 o                         
   1  17   1        786.46        994.22        38.67 o                         
   2  17   1        920.16       1092.92        37.31 o                         
   3  17   1      20981.26      21406.84       580.35 o                         
   4  17   1      34081.57      36612.78      1204.65 o                         
   5  17   1       8616.59       8560.47       417.75 o                         
   6  17   1       8458.42       8164.43       274.14 o                         
   7  17   1        406.73        420.22        24.25 o                         
   8  17   1        674.72        643.59        21.10 o                         
   9  17   1        535.00        502.93        30.41 o                         
  10  17   1        854.25        883.58        41.61 o                         
  11  17   1        245.72        259.82        24.01 o                         
  12  17   1       1892.23       1797.45        58.57 o                         
  13  17   1         54.76         53.45        35.17 o                         
  14  17   1        559.40        604.94        36.90 o                         
  15  17   1         88.96         91.52        23.11 o                         
  16  17   1         30.78         27.88        17.65 o                         
 -17  18   1         38.32         34.08        14.13 o                         
 -16  18   1       1032.91       1076.75        49.50 o                         
 -15  18   1       2154.26       2275.50       213.64 o                         
 -14  18   1        162.65        161.02        36.59 o                         
 -13  18   1         11.04         10.50        30.00 o                         
 -12  18   1         15.78          2.93        19.52 o                         
 -11  18   1       1635.64       1596.42        37.00 o                         
 -10  18   1         36.80         46.93        18.11 o                         
  -9  18   1        863.53        837.51        25.44 o                         
  -8  18   1        651.75        678.01        21.85 o                         
  -7  18   1         46.35         59.12        16.29 o                         
  -6  18   1        801.26        842.00        31.90 o                         
  -5  18   1        883.94        723.27        46.16 o                         
  -4  18   1       2739.68       2787.96       103.92 o                         
  -3  18   1        585.07        609.90        31.20 o                         
  -2  18   1        141.50        144.95        20.46 o                         
  -1  18   1         80.56         64.83        19.45 o                         
   0  18   1      36399.34      41408.75       944.64 o                         
   1  18   1       5437.88       6164.29       172.59 o                         
   2  18   1        255.02        207.79        21.06 o                         
   3  18   1       3775.45       4062.31       120.85 o                         
   4  18   1        285.13        335.91        27.35 o                         
   5  18   1       7015.05       7278.06       362.43 o                         
   6  18   1        143.85        129.11        18.15 o                         
   7  18   1        153.28        141.30        19.52 o                         
   8  18   1        606.09        741.06        23.10 o                         
   9  18   1         43.86         41.86        15.77 o                         
  10  18   1        436.96        440.06        38.27 o                         
  11  18   1          9.16         22.34        21.41 o                         
  12  18   1        775.69        833.36        38.09 o                         
  13  18   1         23.72         20.33        33.86 o                         
  14  18   1        227.98        282.49        21.61 o                         
  15  18   1         30.20         62.02        29.23 o                         
  16  18   1         27.70         19.69        15.52 o                         
 -17  19   1         78.97         55.95        28.34 o                         
 -16  19   1          9.38          9.21        16.81 o                         
 -15  19   1        658.23        643.41        43.81 o                         
 -14  19   1         38.80         62.75        30.82 o                         
 -13  19   1        160.29        162.81        30.63 o                         
 -12  19   1         25.30         63.91        19.46 o                         
 -11  19   1       1536.78       1551.16        42.27 o                         
 -10  19   1        509.85        463.56        23.69 o                         
  -9  19   1        663.34        625.15        23.62 o                         
  -8  19   1       1360.92       1092.67        29.20 o                         
  -7  19   1        117.09        120.72        15.08 o                         
  -6  19   1        765.83        664.40        33.23 o                         
  -5  19   1        422.50        422.59        47.74 o                         
  -4  19   1        659.99        770.98        43.96 o                         
  -3  19   1       5088.57       5435.83       155.76 o                         
  -2  19   1        425.80        581.80        30.06 o                         
  -1  19   1       5007.03       5809.49       161.89 o                         
   0  19   1       5214.94       6095.38       147.30 o                         
   1  19   1       5186.53       5847.31       142.21 o                         
   2  19   1       5349.91       5671.67       142.53 o                         
   3  19   1        905.36        971.28        41.32 o                         
   4  19   1       7148.30       7045.07       352.35 o                         
   5  19   1        486.00        593.55        45.24 o                         
   6  19   1        291.88        298.74        21.46 o                         
   7  19   1        265.75        274.15        22.28 o                         
   8  19   1       2289.47       2425.21        55.67 o                         
   9  19   1       1274.96       1236.04        31.57 o                         
  10  19   1         28.12         62.38        19.66 o                         
  11  19   1        229.26        168.35        25.03 o                         
  12  19   1         31.95         78.82        26.18 o                         
  13  19   1        855.49        896.27        42.07 o                         
  14  19   1         13.88         19.48        24.50 o                         
  15  19   1       1077.88        859.12        47.69 o                         
  16  19   1         16.87         -7.35        13.62 o                         
 -16  20   1       1486.84       1341.08        46.19 o                         
 -15  20   1        740.97        855.33        42.15 o                         
 -14  20   1         66.38        116.13        30.65 o                         
 -13  20   1        260.29        394.64        32.74 o                         
 -12  20   1        304.32        252.98        19.76 o                         
 -11  20   1         30.80         65.65        20.29 o                         
 -10  20   1       6906.33       7063.01       131.23 o                         
  -9  20   1       1301.12       1365.31        35.92 o                         
  -8  20   1       1062.67       1125.88        33.47 o                         
  -7  20   1       3128.83       2958.36        57.21 o                         
  -6  20   1       6567.96       6747.10       132.70 o                         
  -5  20   1       2963.58       3592.22       110.49 o                         
  -4  20   1       8950.51       9508.60       265.85 o                         
  -3  20   1       2967.69       3200.54        87.42 o                         
  -2  20   1       5243.10       5942.89       165.78 o                         
  -1  20   1       1494.36       1754.20        58.64 o                         
   0  20   1       1747.70       2150.06        60.07 o                         
   1  20   1        137.64        244.53        23.10 o                         
   2  20   1       1119.26       1018.16        38.73 o                         
   3  20   1        109.06        182.27        27.79 o                         
   4  20   1         92.26         65.13        59.68 o                         
   5  20   1         82.67         59.94        22.37 o                         
   6  20   1        915.03        672.83        28.78 o                         
   7  20   1        526.61        419.84        25.56 o                         
   8  20   1        169.28        197.06        20.25 o                         
   9  20   1         44.24         74.10        19.08 o                         
  10  20   1        633.56        694.69        26.97 o                         
  11  20   1        206.05        220.19        25.86 o                         
  12  20   1        238.18        200.87        32.56 o                         
  13  20   1       1026.89       1003.41       101.37 o                         
  14  20   1        514.11        451.00        42.20 o                         
  15  20   1         58.04         40.78        14.91 o                         
  16  20   1        161.81        139.07        19.35 o                         
 -16  21   1        187.05        156.98        40.74 o                         
 -15  21   1       2216.35       2393.50       145.52 o                         
 -14  21   1       2403.21       2913.02       129.03 o                         
 -13  21   1       1021.88       1116.47        41.50 o                         
 -12  21   1        690.16        607.37        28.54 o                         
 -11  21   1        165.47        160.50        20.26 o                         
 -10  21   1        484.11        558.90        25.06 o                         
  -9  21   1       1848.81       1939.11        45.86 o                         
  -8  21   1         20.98         15.21        17.18 o                         
  -7  21   1        161.34        184.77        15.32 o                         
  -6  21   1      12728.79      12473.02       216.91 o                         
  -5  21   1      36813.12      36917.45       684.93 o                         
  -4  21   1       6361.34       6539.86       160.34 o                         
  -3  21   1      10525.01      10862.87       260.82 o                         
  -2  21   1       1621.74       1662.33        51.98 o                         
  -1  21   1       2810.06       3338.28        99.53 o                         
   0  21   1         90.05        102.49        21.67 o                         
   1  21   1       2200.77       2534.19        69.84 o                         
   2  21   1        119.64        194.57        24.47 o                         
   3  21   1       2493.52       2659.08       188.85 o                         
   4  21   1       9990.78       9660.10       264.55 o                         
   5  21   1       2675.83       2564.67        80.13 o                         
   6  21   1       3507.75       3455.64        88.38 o                         
   7  21   1       1030.37       1059.89        37.40 o                         
   8  21   1        270.11        268.51        23.04 o                         
   9  21   1         44.43         83.73        18.50 o                         
  10  21   1        356.57        374.33        24.02 o                         
  11  21   1       3063.44       2998.85        80.76 o                         
  12  21   1       1387.57       1518.59        62.74 o                         
  13  21   1       1287.05       1230.82       109.55 o                         
  14  21   1         18.73          3.29        20.25 o                         
  15  21   1        167.16         99.71        19.40 o                         
  16  21   1        281.73        244.71        21.26 o                         
 -16  22   1       1161.74        996.82        51.78 o                         
 -15  22   1       1696.39       1566.05       317.33 o                         
 -14  22   1       1259.38       1375.59        57.57 o                         
 -13  22   1        450.67        469.75        32.25 o                         
 -12  22   1         18.69         30.97        23.85 o                         
 -11  22   1         12.78         25.77        19.13 o                         
 -10  22   1         99.17        141.91        20.21 o                         
  -9  22   1        932.81        975.06        25.89 o                         
  -8  22   1        118.20        130.18        18.87 o                         
  -7  22   1         55.61         82.06        15.32 o                         
  -6  22   1        384.42        362.34        17.82 o                         
  -5  22   1       1118.25       1112.58        29.94 o                         
  -4  22   1         69.61         75.32        17.29 o                         
  -3  22   1        512.71        361.63        27.64 o                         
  -2  22   1       1527.47       1750.83        66.74 o                         
  -1  22   1        103.16        211.84        27.83 o                         
   0  22   1        258.21        315.83        26.07 o                         
   1  22   1        208.17        227.33        25.16 o                         
   2  22   1       2742.58       2519.40        76.05 o                         
   3  22   1       1506.47       1588.98        72.04 o                         
   4  22   1        680.01        652.16        34.04 o                         
   5  22   1       7651.38       8017.07       222.36 o                         
   6  22   1      11695.64      11214.12       265.82 o                         
   7  22   1       4211.19       4128.49        97.50 o                         
   8  22   1       1345.65       1411.18        44.41 o                         
   9  22   1       2472.06       2523.90        54.18 o                         
  10  22   1        423.70        458.29        26.78 o                         
  11  22   1         65.01         72.59        24.74 o                         
  12  22   1          1.82         14.59        22.99 o                         
  13  22   1        177.08        172.79        30.40 o                         
  14  22   1         21.48         -1.36        41.97 o                         
  15  22   1        415.12        343.42        58.53 o                         
 -15  23   1        103.63         89.97        21.07 o                         
 -14  23   1        811.56        831.58        35.25 o                         
 -13  23   1       2716.30       3317.46       107.14 o                         
 -12  23   1       1740.65       1830.88        69.93 o                         
 -11  23   1          8.57         17.79        19.44 o                         
 -10  23   1       2548.09       2644.68        53.90 o                         
  -9  23   1       1020.23        949.52        25.78 o                         
  -8  23   1      12479.36      12937.51       226.07 o                         
  -7  23   1       1362.66       1302.97        34.23 o                         
  -6  23   1        261.46        229.19        17.17 o                         
  -5  23   1       2889.25       2780.33        52.51 o                         
  -4  23   1        413.47        434.84        17.96 o                         
  -3  23   1         60.50        119.14        25.48 o                         
  -2  23   1        526.63        547.83        26.42 o                         
  -1  23   1       2249.11       2654.32        87.01 o                         
   0  23   1          4.54          3.99        24.07 o                         
   1  23   1         30.49         53.15        22.99 o                         
   2  23   1       9310.89       9146.41       222.91 o                         
   3  23   1       3591.19       3416.21       180.14 o                         
   4  23   1       2100.50       2194.37       145.25 o                         
   5  23   1       1174.87       1024.80        42.03 o                         
   6  23   1       2283.84       2180.52        72.96 o                         
   7  23   1        533.89        524.82        34.56 o                         
   8  23   1        999.60        973.57        36.34 o                         
   9  23   1        136.69        123.56        20.53 o                         
  10  23   1       2628.49       2632.57        88.64 o                         
  11  23   1       4564.82       4843.23       145.02 o                         
  12  23   1       4882.43       5465.91       127.75 o                         
  13  23   1       3258.95       3016.49       294.03 o                         
  14  23   1         33.39         36.52        34.88 o                         
  15  23   1         28.47         39.71        20.93 o                         
 -16  24   1         93.58         51.78        25.62 o                         
 -15  24   1        455.35        460.38        25.84 o                         
 -14  24   1         14.37         69.75        26.11 o                         
 -13  24   1         98.58        151.68        23.56 o                         
 -12  24   1        337.31        356.12        36.52 o                         
 -11  24   1       3180.91       3351.14        69.57 o                         
 -10  24   1        634.15        683.61        25.89 o                         
  -9  24   1       1298.87       1299.14        30.53 o                         
  -8  24   1        725.97        730.70        27.80 o                         
  -7  24   1        160.13        158.36        16.67 o                         
  -6  24   1       8367.88       8990.72       149.84 o                         
  -5  24   1         49.08         46.42        15.18 o                         
  -4  24   1      10851.79      10418.93       186.69 o                         
  -3  24   1        425.00        381.18        23.70 o                         
  -2  24   1       2157.19       2187.69        50.23 o                         
  -1  24   1        110.61        226.73        28.71 o                         
   0  24   1        596.78        544.85        33.70 o                         
   1  24   1        277.80        330.55        24.36 o                         
   2  24   1       2918.40       2648.14        77.55 o                         
   3  24   1       2430.90       2259.73       117.45 o                         
   4  24   1        217.97        179.68        23.80 o                         
   5  24   1        590.74        541.89        31.77 o                         
   6  24   1        409.58        406.32        34.02 o                         
   7  24   1         78.30         78.90        29.00 o                         
   8  24   1         77.64        120.02        25.25 o                         
   9  24   1        801.87        706.93        35.61 o                         
  10  24   1         86.00        158.50        25.41 o                         
  11  24   1        483.00        512.96        33.71 o                         
  12  24   1        402.53        402.37        25.16 o                         
  13  24   1        311.06        325.90        28.59 o                         
  14  24   1         79.49         86.11        26.43 o                         
  15  24   1         41.08          2.05        18.33 o                         
 -16  25   1        134.67         58.86        19.35 o                         
 -15  25   1       1729.32       1687.33       200.56 o                         
 -14  25   1        616.86        658.09        35.22 o                         
 -13  25   1        500.37        573.32        27.67 o                         
 -12  25   1        203.96        239.44        23.41 o                         
 -11  25   1        944.94       1038.56        37.69 o                         
 -10  25   1       1523.45       1478.67        36.34 o                         
  -9  25   1        175.55        257.03        20.92 o                         
  -8  25   1       1047.73        975.59        35.14 o                         
  -7  25   1        825.61        870.40        25.24 o                         
  -6  25   1       1724.30       1637.78        36.61 o                         
  -5  25   1       4868.43       5251.75        91.56 o                         
  -4  25   1       7735.02       7841.96       143.11 o                         
  -3  25   1        816.92       1020.48        40.13 o                         
  -2  25   1       5131.97       4997.55       114.35 o                         
  -1  25   1       1171.23       1375.85        48.00 o                         
   0  25   1        147.53        203.22        19.19 o                         
   1  25   1       2910.45       3011.69        99.77 o                         
   2  25   1       4533.35       4773.42       108.21 o                         
   3  25   1       1739.85       1745.41        98.72 o                         
   4  25   1      16009.11      15651.41       571.02 o                         
   5  25   1       5196.67       5052.05       145.96 o                         
   6  25   1       5980.92       5793.09       167.22 o                         
   7  25   1         20.89         23.30        26.16 o                         
   8  25   1       1135.50       1145.91        36.75 o                         
   9  25   1        179.33        135.95        23.96 o                         
  10  25   1       2287.73       2375.86        61.94 o                         
  11  25   1         90.43        110.86        25.81 o                         
  12  25   1        208.79        268.80        24.53 o                         
  13  25   1         44.01         55.96        22.47 o                         
  14  25   1        110.89        144.16        25.62 o                         
  15  25   1        495.77        406.31        36.24 o                         
 -15  26   1          3.81         13.26        10.90 o                         
 -14  26   1         57.29         88.34        22.73 o                         
 -13  26   1        169.99        234.92        24.19 o                         
 -12  26   1        149.70        188.36        20.37 o                         
 -11  26   1       1146.25       1210.74        40.08 o                         
 -10  26   1        356.92        406.54        24.75 o                         
  -9  26   1       1426.31       1613.59        50.33 o                         
  -8  26   1       3061.60       3104.11        62.77 o                         
  -7  26   1        349.41        381.56        19.94 o                         
  -6  26   1        417.13        395.77        21.35 o                         
  -5  26   1        702.66        757.62        26.89 o                         
  -4  26   1        605.19        614.45        21.96 o                         
  -3  26   1        803.88        722.67        31.23 o                         
  -2  26   1      15635.75      15595.43       359.85 o                         
  -1  26   1         36.58         66.56        21.54 o                         
   0  26   1       2390.71       2192.53        91.62 o                         
   1  26   1       3358.76       3727.25       135.72 o                         
   2  26   1        203.00        188.16        16.90 o                         
   3  26   1          1.05         30.60        49.38 o                         
   4  26   1       1421.52       1403.62        64.70 o                         
   5  26   1         45.34         43.93        25.64 o                         
   6  26   1      12302.04      11860.19       352.70 o                         
   7  26   1       5476.66       5565.56       133.45 o                         
   8  26   1       7327.73       7224.36       169.01 o                         
   9  26   1         17.92         41.47        23.88 o                         
  10  26   1        105.80         84.60        25.53 o                         
  11  26   1         82.86         67.04        25.05 o                         
  12  26   1         14.58         39.37        20.85 o                         
  13  26   1       3065.52       3582.33       124.54 o                         
  14  26   1         53.61         37.73        18.63 o                         
  15  26   1        160.68         96.19        22.07 o                         
 -15  27   1        493.09        452.16        23.15 o                         
 -14  27   1       1051.20       1035.57        94.70 o                         
 -13  27   1        934.55       1055.42        38.50 o                         
 -12  27   1        480.85        449.49        24.18 o                         
 -11  27   1        252.59        245.63        24.16 o                         
 -10  27   1         50.47         64.11        21.70 o                         
  -9  27   1       1842.25       1833.06        44.90 o                         
  -8  27   1         10.77         24.04        22.80 o                         
  -7  27   1         39.29         32.33        18.62 o                         
  -6  27   1       2715.62       2702.97        61.42 o                         
  -5  27   1       3752.76       3988.73        76.40 o                         
  -4  27   1         37.35         37.48        17.51 o                         
  -3  27   1         29.90         47.13        23.66 o                         
  -2  27   1       4449.96       4575.73       109.17 o                         
  -1  27   1       7190.19       7456.24       221.45 o                         
   0  27   1        476.25        440.92        26.54 o                         
   1  27   1        911.15        781.92        30.81 o                         
   2  27   1        564.30        531.90        23.92 o                         
   3  27   1       3677.47       4035.28       155.12 o                         
   4  27   1       1069.69       1013.43        53.96 o                         
   5  27   1        309.77        259.34        24.91 o                         
   6  27   1          3.01         -1.67        28.82 o                         
   7  27   1         54.58        106.64        27.81 o                         
   8  27   1        109.41        119.77        24.60 o                         
   9  27   1         67.18        104.89        25.10 o                         
  10  27   1        133.20        121.81        27.08 o                         
  11  27   1       1229.78       1235.93        44.91 o                         
  12  27   1       1669.54       1787.92        55.88 o                         
  13  27   1       1683.30       1859.49        69.46 o                         
  14  27   1       1534.46       1609.45        55.69 o                         
 -15  28   1        438.77        292.69        14.67 o                         
 -14  28   1        671.98        823.80        39.43 o                         
 -13  28   1          4.03         18.39        19.45 o                         
 -12  28   1        889.64        985.42        46.96 o                         
 -11  28   1        341.49        350.34        24.61 o                         
 -10  28   1       1215.01       1267.30        41.51 o                         
  -9  28   1       4858.93       5043.57       155.52 o                         
  -8  28   1       2519.41       2743.44        78.18 o                         
  -7  28   1       3432.61       3545.32        76.09 o                         
  -6  28   1        414.05        425.90        22.72 o                         
  -5  28   1          2.38         22.44        19.10 o                         
  -4  28   1       1262.95       1372.78        60.78 o                         
  -3  28   1       7034.10       7100.81       156.71 o                         
  -2  28   1       2719.28       2636.62        62.36 o                         
  -1  28   1      10949.89      11145.70       318.67 o                         
   0  28   1       2871.42       2453.53        63.52 o                         
   1  28   1       7052.03       6914.62       177.14 o                         
   2  28   1       3806.58       3663.40        88.69 o                         
   3  28   1        137.38        210.63        27.99 o                         
   4  28   1        591.17        576.74        36.64 o                         
   5  28   1       1127.46       1164.78        41.53 o                         
   6  28   1       1008.06       1024.15        43.82 o                         
   7  28   1       3991.30       4228.05       118.85 o                         
   8  28   1       1982.20       2114.56        80.67 o                         
   9  28   1        155.94        156.33        26.99 o                         
  10  28   1         99.45         75.14        25.91 o                         
  11  28   1        303.88        403.53        26.70 o                         
  12  28   1        482.35        463.39        21.27 o                         
  13  28   1        292.15        333.63        26.90 o                         
  14  28   1         43.48         58.26        12.78 o                         
 -14  29   1        235.31        240.53        29.44 o                         
 -13  29   1        532.55        546.59        25.04 o                         
 -12  29   1        847.80        891.32        36.14 o                         
 -11  29   1        936.38        892.16        32.57 o                         
 -10  29   1        747.82        841.24        33.37 o                         
  -9  29   1        206.06        275.19        22.03 o                         
  -8  29   1       1506.18       1527.27        46.69 o                         
  -7  29   1         31.84         15.92        22.12 o                         
  -6  29   1       6168.09       6407.04       140.06 o                         
  -5  29   1       8251.30       8335.71       178.56 o                         
  -4  29   1       1004.55       1066.94        45.88 o                         
  -3  29   1       2273.58       2371.59        84.76 o                         
  -2  29   1         88.56        116.20        22.94 o                         
  -1  29   1          2.78         20.09        22.15 o                         
   0  29   1       2318.95       2238.98        52.48 o                         
   1  29   1        254.01        243.75        23.07 o                         
   2  29   1        268.73        360.11        30.55 o                         
   3  29   1        982.20        870.27        42.20 o                         
   4  29   1       3982.98       3908.55       103.71 o                         
   5  29   1        689.10        657.67        32.28 o                         
   6  29   1       3744.32       3714.56       114.08 o                         
   7  29   1       1052.56       1125.07        55.07 o                         
   8  29   1        646.65        677.59        34.22 o                         
   9  29   1        343.88        367.35        31.21 o                         
  10  29   1        871.51        815.01        36.40 o                         
  11  29   1        450.06        398.53        25.93 o                         
  12  29   1        206.17        229.98        20.72 o                         
  13  29   1         65.32         57.21        20.62 o                         
  14  29   1        208.42        162.78        54.09 o                         
 -14  30   1        933.55       1063.40        50.00 o                         
 -13  30   1          1.09         25.02        16.97 o                         
 -12  30   1        156.89        182.58        22.29 o                         
 -11  30   1         35.73         33.40        18.77 o                         
 -10  30   1        238.14        247.47        27.00 o                         
  -9  30   1        590.17        493.86        32.28 o                         
  -8  30   1        139.21        146.54        24.24 o                         
  -7  30   1        293.21        344.28        32.13 o                         
  -6  30   1         14.89         20.46        23.22 o                         
  -5  30   1          3.21         55.84        23.47 o                         
  -4  30   1        938.98        908.48        44.12 o                         
  -3  30   1       4033.81       4088.50       107.16 o                         
  -2  30   1       1217.85       1307.63        41.06 o                         
  -1  30   1       4749.45       4499.02       101.89 o                         
   0  30   1        102.42         94.37        23.70 o                         
   1  30   1       1959.94       1978.48        69.45 o                         
   2  30   1       2685.98       2734.55       142.90 o                         
   3  30   1         66.86         67.35        28.41 o                         
   4  30   1        473.86        486.08        28.79 o                         
   5  30   1          0.74          4.41        23.79 o                         
   6  30   1        107.48        108.33        33.80 o                         
   7  30   1       2000.25       1975.72        72.76 o                         
   8  30   1       1981.46       1927.75        57.70 o                         
   9  30   1       1471.82       1672.22        56.54 o                         
  10  30   1        322.22        269.39        25.72 o                         
  11  30   1         20.31         57.75        17.71 o                         
  12  30   1        401.65        517.99        33.59 o                         
  13  30   1        101.35         92.38        19.52 o                         
 -14  31   1        102.18         97.26        13.74 o                         
 -13  31   1       1038.62       1096.73        62.13 o                         
 -12  31   1       1349.96       1392.06        44.88 o                         
 -11  31   1        112.86        171.73        24.48 o                         
 -10  31   1         27.16         37.34        21.12 o                         
  -9  31   1         67.12         96.75        29.88 o                         
  -8  31   1       1718.16       1822.28        52.04 o                         
  -7  31   1       5760.18       5666.54       167.92 o                         
  -6  31   1         36.57         69.09        23.49 o                         
  -5  31   1        198.24        237.01        28.08 o                         
  -4  31   1         73.81         59.00        26.21 o                         
  -3  31   1        609.91        748.37        33.26 o                         
  -2  31   1        329.75        274.65        26.62 o                         
  -1  31   1        376.19        318.90        27.82 o                         
   0  31   1         10.93         21.70        22.62 o                         
   1  31   1       1162.05        956.12        37.62 o                         
   2  31   1       5366.14       4854.03       143.98 o                         
   3  31   1        936.46       1033.76        37.73 o                         
   4  31   1       2292.53       2256.18        71.00 o                         
   5  31   1         46.65         30.82        24.12 o                         
   6  31   1        194.32        217.56        35.86 o                         
   7  31   1         12.71          8.02        33.16 o                         
   8  31   1       2185.93       2095.84        67.33 o                         
   9  31   1        175.85        225.17        24.61 o                         
  10  31   1       2062.56       2103.92        82.83 o                         
  11  31   1       2429.54       2409.49       166.50 o                         
  12  31   1       2190.74       2391.67        85.72 o                         
  13  31   1       1628.24       1686.02        88.70 o                         
 -14  32   1        171.44        116.09        16.08 o                         
 -13  32   1          0.39          4.12        12.50 o                         
 -12  32   1        508.50        459.68        20.33 o                         
 -11  32   1       3886.13       4000.97       111.94 o                         
 -10  32   1       1336.95       1422.04        41.43 o                         
  -9  32   1       1691.33       1777.13        50.30 o                         
  -8  32   1       6167.70       6111.01       167.94 o                         
  -7  32   1        831.16        925.41        60.38 o                         
  -6  32   1        110.85        113.46        23.88 o                         
  -5  32   1          0.35         -5.77        24.61 o                         
  -4  32   1       1152.24       1207.59        43.17 o                         
  -3  32   1      11738.06      12413.13       260.92 o                         
  -2  32   1      10920.62      10779.04       230.60 o                         
  -1  32   1       9715.82       9300.39       184.57 o                         
   0  32   1      11799.10      11453.73       223.27 o                         
   1  32   1       2189.08       2064.74        56.34 o                         
   2  32   1         47.39         56.24        26.43 o                         
   3  32   1        318.12        340.04        27.55 o                         
   4  32   1        229.92        243.19        26.15 o                         
   5  32   1       1254.81       1220.49        40.84 o                         
   6  32   1       1018.78       1049.22        66.65 o                         
   7  32   1       1369.57       1454.71        55.18 o                         
   8  32   1        486.73        491.54        29.18 o                         
   9  32   1       1635.03       1778.63        61.24 o                         
  10  32   1        496.85        486.39        25.33 o                         
  11  32   1        152.79        141.67        19.62 o                         
  12  32   1        240.52        196.15        19.10 o                         
  13  32   1        512.94        554.55        32.97 o                         
 -13  33   1         25.86         11.55        12.06 o                         
 -12  33   1        338.56        346.20        16.83 o                         
 -11  33   1       1077.45       1207.85        38.77 o                         
 -10  33   1       1758.97       1786.62        57.03 o                         
  -9  33   1        438.86        424.63        24.71 o                         
  -8  33   1        115.85        198.11        23.79 o                         
  -7  33   1        899.36        884.74        39.47 o                         
  -6  33   1         46.18         26.58        20.74 o                         
  -5  33   1       3154.80       3326.71        88.04 o                         
  -4  33   1        110.63        143.03        26.80 o                         
  -3  33   1        194.14        145.18        25.60 o                         
  -2  33   1       2054.02       1868.63        56.40 o                         
  -1  33   1        200.51        194.40        40.18 o                         
   0  33   1        120.39         90.95        26.08 o                         
   1  33   1        168.19        145.68        25.73 o                         
   2  33   1         96.03         53.86        26.74 o                         
   3  33   1       1128.04       1184.41        59.83 o                         
   4  33   1        305.04        343.29        27.39 o                         
   5  33   1       3040.44       3255.27        88.73 o                         
   6  33   1        956.82        984.70        42.91 o                         
   7  33   1       1323.16       1499.75        53.20 o                         
   8  33   1        292.37        238.37        24.94 o                         
   9  33   1       1449.75       1611.75        46.61 o                         
  10  33   1        731.85        689.52        29.11 o                         
  11  33   1         31.27         46.24        15.34 o                         
  12  33   1         21.21         27.37        14.19 o                         
 -13  34   1        110.60        116.36        19.89 o                         
 -12  34   1        129.95         95.31        15.58 o                         
 -11  34   1        339.23        389.83        19.63 o                         
 -10  34   1          0.36          5.04        21.28 o                         
  -9  34   1          7.74         47.95        19.43 o                         
  -8  34   1        453.93        448.56        23.19 o                         
  -7  34   1        293.01        335.82        29.11 o                         
  -6  34   1       1035.31       1074.19        33.10 o                         
  -5  34   1         14.26          0.68        28.63 o                         
  -4  34   1        184.05        216.43        25.94 o                         
  -3  34   1       1143.14       1122.73        40.06 o                         
  -2  34   1        154.60        115.92        28.73 o                         
  -1  34   1       2167.70       2525.45        64.69 o                         
   0  34   1          7.01        -14.31        26.36 o                         
   1  34   1          5.83         70.32        27.24 o                         
   2  34   1        374.17        393.98        30.79 o                         
   3  34   1        889.09        766.91        38.83 o                         
   4  34   1        223.93        287.31        26.99 o                         
   5  34   1        236.87        235.33        22.86 o                         
   6  34   1       2088.50       2345.53        90.84 o                         
   7  34   1       2620.15       2722.66        81.79 o                         
   8  34   1        346.45        402.26        25.33 o                         
   9  34   1        288.28        322.27        21.81 o                         
  10  34   1         33.72         49.31        15.20 o                         
  11  34   1         45.70         19.34        13.06 o                         
  12  34   1        414.94        330.00        28.61 o                         
 -12  35   1         46.79         56.30        10.22 o                         
 -11  35   1         73.64         96.60        15.60 o                         
 -10  35   1        103.65        105.66        20.08 o                         
  -9  35   1        696.13        722.43        30.25 o                         
  -8  35   1         38.86         49.48        22.55 o                         
  -7  35   1         33.89         59.04        24.01 o                         
  -6  35   1         31.57         53.54        33.65 o                         
  -5  35   1       1409.25       1560.00        52.74 o                         
  -4  35   1         64.17         45.53        22.60 o                         
  -3  35   1       1079.21       1092.72        39.49 o                         
  -2  35   1         38.53         47.70        25.06 o                         
  -1  35   1        749.07        775.90        35.04 o                         
   0  35   1        189.82        200.08        26.94 o                         
   1  35   1        105.93        104.52        27.52 o                         
   2  35   1       2454.12       2621.83        64.19 o                         
   3  35   1        252.65        269.96        31.09 o                         
   4  35   1       1177.69       1251.42        41.56 o                         
   5  35   1         25.80          3.67        35.24 o                         
   6  35   1        214.43        225.62        37.28 o                         
   7  35   1         36.24         40.86        26.27 o                         
   8  35   1        678.31        762.02        29.42 o                         
   9  35   1        169.81        191.64        18.28 o                         
  10  35   1        103.57         92.84        17.95 o                         
  11  35   1        874.04        792.04       161.32 o                         
  12  35   1         36.37         34.34        16.90 o                         
 -12  36   1        382.70        454.81        31.88 o                         
 -11  36   1       4318.19       4175.33       153.69 o                         
 -10  36   1       2524.51       2494.96       100.96 o                         
  -9  36   1       6864.96       7231.09       169.09 o                         
  -8  36   1       5980.76       6382.98       150.66 o                         
  -7  36   1         66.47         70.20        28.08 o                         
  -6  36   1        656.74        665.11        41.54 o                         
  -5  36   1        824.85        844.89        36.97 o                         
  -4  36   1         67.06         51.32        22.41 o                         
  -3  36   1       1622.00       1698.06        47.74 o                         
  -2  36   1       8915.89       9232.82       185.04 o                         
  -1  36   1       6872.46       7475.19       153.87 o                         
   0  36   1       6976.72       7490.48       155.55 o                         
   1  36   1       2605.85       2560.83        86.07 o                         
   2  36   1        659.19        711.22        43.65 o                         
   3  36   1         17.82         42.03        27.35 o                         
   4  36   1         25.34         52.83        27.84 o                         
   5  36   1         79.09         81.41        27.51 o                         
   6  36   1         62.64         65.13        49.60 o                         
   7  36   1        352.06        387.21        27.11 o                         
   8  36   1        603.92        618.13        25.47 o                         
   9  36   1       1568.57       1485.79        57.59 o                         
  10  36   1         24.68         20.70        20.98 o                         
  11  36   1        352.78        375.51        31.61 o                         
 -11  37   1       1160.47        846.12        81.21 o                         
 -10  37   1       1156.57       1236.10       142.66 o                         
  -9  37   1        186.68        168.85        21.39 o                         
  -8  37   1        342.48        273.30        20.09 o                         
  -7  37   1        876.81       1033.22        46.87 o                         
  -6  37   1       3028.76       2751.42        99.61 o                         
  -5  37   1       1105.83       1090.99        40.97 o                         
  -4  37   1       1908.62       2033.10        56.40 o                         
  -3  37   1        520.58        551.24        28.90 o                         
  -2  37   1        507.67        486.25        28.86 o                         
  -1  37   1        238.55        251.89        28.85 o                         
   0  37   1       1605.04       1710.70        53.24 o                         
   1  37   1         59.85         62.38        25.97 o                         
   2  37   1        111.10        125.19        30.98 o                         
   3  37   1         74.89         61.61        33.38 o                         
   4  37   1       1449.73       1431.10        51.08 o                         
   5  37   1       1175.72       1071.49        41.69 o                         
   6  37   1         66.83        100.01        46.33 o                         
   7  37   1        872.37        826.81        80.66 o                         
   8  37   1         23.96         32.81        20.79 o                         
   9  37   1       1297.35       1318.96        51.34 o                         
  10  37   1        348.04        298.26        66.08 o                         
  11  37   1        422.55        392.13        28.89 o                         
 -11  38   1        229.21        151.24        18.26 o                         
 -10  38   1        491.81        543.60        26.60 o                         
  -9  38   1        225.02        264.07        19.99 o                         
  -8  38   1        663.46        632.36        30.80 o                         
  -7  38   1        496.72        557.96        36.61 o                         
  -6  38   1        138.93         93.98        28.25 o                         
  -5  38   1          2.33         16.85        30.83 o                         
  -4  38   1         25.38         46.46        22.01 o                         
  -3  38   1        133.03        122.65        24.18 o                         
  -2  38   1        729.51        697.78        35.47 o                         
  -1  38   1        128.13        155.04        27.86 o                         
   0  38   1       4421.51       4378.76       150.48 o                         
   1  38   1         11.92         25.56        25.13 o                         
   2  38   1         24.32        -11.64        34.20 o                         
   3  38   1       2543.06       2743.41        82.72 o                         
   4  38   1       3448.33       3634.88       149.38 o                         
   5  38   1         76.94         87.72        34.39 o                         
   6  38   1         21.67         38.00        23.06 o                         
   7  38   1        162.94        174.59        44.01 o                         
   8  38   1       1065.16       1108.50        43.39 o                         
   9  38   1        558.63        579.97        29.16 o                         
  10  38   1        561.06        459.79       134.62 o                         
  11  38   1         55.31         79.03        15.26 o                         
 -10  39   1        254.39        216.64        15.58 o                         
  -9  39   1        817.85        787.03        44.89 o                         
  -8  39   1         32.66         46.10        19.49 o                         
  -7  39   1        110.28        159.67        27.61 o                         
  -6  39   1        265.86        260.35        28.38 o                         
  -5  39   1       3793.97       4142.57       155.60 o                         
  -4  39   1         86.84        113.23        28.29 o                         
  -3  39   1        222.21        228.44        23.98 o                         
  -2  39   1       2682.46       2887.63        89.43 o                         
  -1  39   1        575.50        641.84        33.98 o                         
   0  39   1         36.84         52.17        29.33 o                         
   1  39   1       2095.13       2119.73        81.99 o                         
   2  39   1       1732.59       1724.14        69.85 o                         
   3  39   1        800.81        881.26        38.60 o                         
   4  39   1         72.73        128.44        24.32 o                         
   5  39   1         23.41         12.60        31.68 o                         
   6  39   1         62.51         75.05        21.06 o                         
   7  39   1        226.03        210.58        22.92 o                         
   8  39   1         89.37         40.33        27.52 o                         
   9  39   1         20.88         17.14        29.16 o                         
  10  39   1        765.18        621.31        37.06 o                         
 -10  40   1       2370.04       1876.52        64.16 o                         
  -9  40   1       1216.33       1125.73        43.87 o                         
  -8  40   1       2635.43       2574.31        72.89 o                         
  -7  40   1        197.07        257.40        40.19 o                         
  -6  40   1        247.62        264.60        25.60 o                         
  -5  40   1        410.92        434.51        32.31 o                         
  -4  40   1        330.06        323.63        27.69 o                         
  -3  40   1        252.47        289.03        22.83 o                         
  -2  40   1       5786.52       5647.83       155.33 o                         
  -1  40   1       3403.40       3651.38       104.02 o                         
   0  40   1      10321.76      10271.79       238.78 o                         
   1  40   1       1186.17       1273.64        56.55 o                         
   2  40   1        124.03        165.18        40.06 o                         
   3  40   1        116.99        109.79        25.11 o                         
   4  40   1        696.76        761.32        43.80 o                         
   5  40   1        404.71        401.92        52.05 o                         
   6  40   1        283.48        296.07        21.86 o                         
   7  40   1        227.26        204.97        24.50 o                         
   8  40   1        927.50        939.87        52.32 o                         
   9  40   1         61.96         74.94        15.26 o                         
  10  40   1         26.51         21.80        13.90 o                         
  -9  41   1        214.38        163.25        12.13 o                         
  -8  41   1        222.72        235.97        16.41 o                         
  -7  41   1         19.13         42.84        20.50 o                         
  -6  41   1        311.25        312.92        26.59 o                         
  -5  41   1        872.09        980.61        42.85 o                         
  -4  41   1        183.93        210.15        24.31 o                         
  -3  41   1        178.22        167.42        25.13 o                         
  -2  41   1        258.35        297.11        22.37 o                         
  -1  41   1       1363.96       1493.42        49.43 o                         
   0  41   1       1991.18       1963.64        62.07 o                         
   1  41   1         17.41         11.83        24.97 o                         
   2  41   1       2173.42       2245.07       138.43 o                         
   3  41   1         32.89         29.44        22.33 o                         
   4  41   1        926.77        976.60        56.95 o                         
   5  41   1         26.29         44.65        19.48 o                         
   6  41   1        286.72        308.40        21.79 o                         
   7  41   1          2.28         30.38        20.16 o                         
   8  41   1         88.92         86.11        20.17 o                         
  -9  42   1       1891.40       1366.79        47.02 o                         
  -8  42   1        178.76        162.32        12.54 o                         
  -7  42   1        366.08        394.56        46.73 o                         
  -6  42   1       1185.03       1273.95        57.23 o                         
  -5  42   1         22.15         39.05        22.07 o                         
  -4  42   1        453.46        413.65        24.49 o                         
  -3  42   1         32.05         57.88        28.56 o                         
  -2  42   1         11.31         59.02        24.65 o                         
  -1  42   1       5430.62       6068.41       165.72 o                         
   0  42   1        640.91        712.73        32.89 o                         
   1  42   1        172.52        216.74        24.97 o                         
   2  42   1       1617.94       1505.35        59.34 o                         
   3  42   1       2105.83       2343.50        99.06 o                         
   4  42   1        781.80        855.64        91.97 o                         
   5  42   1        872.19       1025.17        34.63 o                         
   6  42   1        149.96        176.28        22.06 o                         
   7  42   1       5444.89       5639.17       251.11 o                         
   8  42   1       1931.72       1826.94       104.37 o                         
  -8  43   1        396.65        287.18        22.21 o                         
  -7  43   1        296.42        254.41        17.51 o                         
  -6  43   1        218.85        158.65        18.50 o                         
  -5  43   1        124.62        101.64        25.89 o                         
  -4  43   1        112.55        149.57        18.70 o                         
  -3  43   1       3372.32       3489.99       107.00 o                         
  -2  43   1       1763.29       1768.49        55.33 o                         
  -1  43   1        550.47        553.07        24.03 o                         
   0  43   1         97.74         89.24        21.04 o                         
   1  43   1        980.53       1024.61        37.05 o                         
   2  43   1         99.36         94.63        22.95 o                         
   3  43   1         83.73         99.26        28.48 o                         
   4  43   1       2026.26       2202.71        64.39 o                         
   5  43   1         62.62         63.73        20.59 o                         
   6  43   1        470.51        430.81        19.90 o                         
   7  43   1         74.99         66.56        11.17 o                         
   8  43   1        317.95        224.27        18.53 o                         
  -7  44   1        390.33        361.34        26.43 o                         
  -6  44   1        733.01        587.74        24.84 o                         
  -5  44   1         11.95          3.70        14.93 o                         
  -4  44   1        132.07        107.09        21.19 o                         
  -3  44   1         30.66         37.13        18.05 o                         
  -2  44   1         29.97         54.76        21.64 o                         
  -1  44   1        985.68       1092.95        37.92 o                         
   0  44   1         52.13         46.91        15.80 o                         
   1  44   1        107.04        130.46        18.38 o                         
   2  44   1         13.20         31.88        27.52 o                         
   3  44   1         67.83         60.20        21.37 o                         
   4  44   1       2171.29       2076.77       119.65 o                         
   5  44   1        436.48        427.31        19.88 o                         
   6  44   1         28.76         38.30        11.45 o                         
   7  44   1        510.06        355.44        22.89 o                         
  -7  45   1       1112.51        879.92        45.24 o                         
  -5  45   1        966.85        970.02        47.42 o                         
  -4  45   1          5.66         14.12        18.21 o                         
  -3  45   1        375.02        303.78        28.76 o                         
  -2  45   1         94.03        125.15        17.00 o                         
  -1  45   1          7.53         18.12        16.87 o                         
   0  45   1        600.31        609.58        25.52 o                         
   1  45   1        686.23        700.64        22.39 o                         
   2  45   1        756.59        752.97        33.36 o                         
   3  45   1       3391.00       3096.00       112.27 o                         
   4  45   1        103.04        100.88        13.96 o                         
   5  45   1        669.77        620.76        29.93 o                         
   6  45   1          1.46          9.54        15.26 o                         
  -5  46   1         81.39         26.43        17.17 o                         
  -4  46   1         81.65         53.57        11.35 o                         
  -3  46   1          7.92         14.53        15.39 o                         
  -2  46   1        495.75        457.91        17.25 o                         
  -1  46   1        701.95        642.95        20.93 o                         
   0  46   1       1090.91       1117.06        39.29 o                         
   1  46   1         11.91         17.48        17.23 o                         
   2  46   1         24.74         24.56        13.46 o                         
   3  46   1       1284.68        985.90        44.69 o                         
   4  46   1        191.20        132.45        11.11 o                         
   5  46   1         87.34         55.32        15.53 o                         
  -4  47   1       1482.10       1097.88        31.73 o                         
  -3  47   1       1380.97       1194.26        31.86 o                         
  -2  47   1       3907.04       3608.66       109.29 o                         
  -1  47   1        773.44        799.08        46.22 o                         
   0  47   1         83.05         77.43        13.96 o                         
   1  47   1        181.22        129.76        15.53 o                         
   2  47   1        495.89        411.18        18.68 o                         
   3  47   1        380.04        266.26        19.08 o                         
  -2  48   1        419.98        335.41        29.98 o                         
  -1  48   1        194.73        179.84        12.59 o                         
   0  48   1         33.24         18.26        13.63 o                         
 -18   0   2        895.25        967.39        70.85 o                         
 -17   0   2         51.30         21.19        33.07 o                         
 -16   0   2       1317.01       1383.24       122.63 o                         
 -15   0   2       9572.59      11489.90       560.54 o                         
 -14   0   2       1251.34       1334.82       119.41 o                         
 -13   0   2        206.45         59.37        93.72 o                         
 -12   0   2       3458.81       3598.09       140.98 o                         
 -11   0   2      16695.24      17327.59       492.50 o                         
 -10   0   2      50091.21      50263.88      1434.64 o                         
  -9   0   2        256.63        295.78        70.85 o                         
  -8   0   2      29437.77      28718.68      2327.60 o                         
  -7   0   2      28285.49      28092.08       782.18 o                         
  -6   0   2       7664.76       6267.03       211.05 o                         
  -5   0   2      29009.45      26223.25      1316.74 o                         
  -4   0   2      78928.70      71823.34      5996.88 o                         
  -3   0   2      18883.93      18544.79       851.03 o                         
  -2   0   2      86695.39      80547.81      5177.46 o                         
  -1   0   2        375.24        628.40        32.43 o                         
   0   0   2     114887.23     121265.57      5522.31 o                         
   1   0   2      13830.94      13554.68       625.94 o                         
   2   0   2       1612.10       1395.50        82.30 o                         
   3   0   2      21810.72      22815.49      1053.50 o                         
   4   0   2       5783.98       5605.48       316.51 o                         
   5   0   2        377.16        577.58        87.75 o                         
   6   0   2      60188.49      59287.84      2746.03 o                         
   7   0   2         95.09        154.90        58.22 o                         
   8   0   2      13369.05      12944.67       993.83 o                         
   9   0   2        472.74        397.44        59.96 o                         
  10   0   2          5.88         20.14        37.00 o                         
  11   0   2         84.70         73.10        32.49 o                         
  12   0   2       6065.57       5529.27       197.43 o                         
  13   0   2       1166.89       1166.32        47.84 o                         
  14   0   2       6909.88       7276.75       237.82 o                         
  15   0   2       6695.42       7185.96       362.70 o                         
  16   0   2        533.09        401.13        67.04 o                         
  17   0   2        772.84        627.77       115.13 o                         
 -18   1   2         40.11         21.56        16.32 o                         
 -17   1   2       3555.62       3830.15       135.55 o                         
 -16   1   2        226.10        344.99        94.01 o                         
 -15   1   2        136.33        196.40        76.50 o                         
 -14   1   2         20.50         90.14        71.53 o                         
 -13   1   2         37.47        103.70        69.36 o                         
 -12   1   2       4414.65       5004.74       149.84 o                         
 -11   1   2       1812.45       1960.33        80.28 o                         
 -10   1   2      22292.42      21371.52       405.39 o                         
  -9   1   2       7057.12       6756.64       183.46 o                         
  -8   1   2       2842.57       2714.20       110.96 o                         
  -7   1   2        243.01        308.23        28.14 o                         
  -6   1   2       5079.46       4693.33       150.81 o                         
  -5   1   2       8721.08       7066.27       178.49 o                         
  -4   1   2      19520.65      17434.48      1083.85 o                         
  -3   1   2      36035.64      36206.47      1169.73 o                         
  -2   1   2       2675.91       2633.48        80.16 o                         
  -1   1   2        130.95        102.69         6.33 o                         
   0   1   2      17353.96      17867.61       819.97 o                         
   1   1   2        245.95        173.31        25.34 o                         
   2   1   2     111737.31     107572.23      3467.27 o                         
   3   1   2      90675.27      92349.81      2979.66 o                         
   4   1   2      48146.98      48676.66      1438.95 o                         
   5   1   2       1844.86       1872.19        55.09 o                         
   6   1   2        288.03        300.81        45.39 o                         
   7   1   2       5378.82       5251.23       222.36 o                         
   8   1   2       4179.95       4204.29       124.47 o                         
   9   1   2       5856.25       5689.16       146.28 o                         
  10   1   2       1711.12       1731.14        57.12 o                         
  11   1   2        344.19        390.01        27.10 o                         
  12   1   2         45.38         69.61        27.11 o                         
  13   1   2       1064.40       1093.55        35.72 o                         
  14   1   2       1429.71       1199.85        37.47 o                         
  15   1   2        421.05        415.00        63.90 o                         
  16   1   2       1202.24       1101.86        62.61 o                         
  17   1   2        120.67         97.72        32.21 o                         
 -18   2   2        224.50        134.22        18.01 o                         
 -17   2   2        165.04        206.77        24.14 o                         
 -16   2   2         25.31        169.77        87.20 o                         
 -15   2   2        750.14        805.18        58.70 o                         
 -14   2   2       1089.97       1323.72       119.63 o                         
 -13   2   2       2027.73       2262.84       173.73 o                         
 -12   2   2       1594.65       1923.23       108.71 o                         
 -11   2   2         23.69        -20.26        47.85 o                         
 -10   2   2        179.29        240.17        29.18 o                         
  -9   2   2      15100.79      16488.60       464.19 o                         
  -8   2   2       2061.97       2075.24        82.72 o                         
  -7   2   2       3789.61       3631.54       115.23 o                         
  -6   2   2      13025.06      11902.93       322.92 o                         
  -5   2   2        512.98        343.83        19.57 o                         
  -4   2   2       9918.13       8365.59       344.04 o                         
  -3   2   2       2013.62       2827.84        97.50 o                         
  -2   2   2      17247.69      15954.97       659.85 o                         
  -1   2   2      30934.41      30973.16       996.79 o                         
   0   2   2       5139.31       5185.77       243.62 o                         
   1   2   2        139.08        116.93        10.99 o                         
   2   2   2      14375.15      13896.08       365.98 o                         
   3   2   2       2259.82       2400.89        63.48 o                         
   4   2   2      59327.97      57291.43      1870.05 o                         
   5   2   2      25465.97      24497.62       814.65 o                         
   6   2   2       1790.77       1445.64       134.62 o                         
   7   2   2      13761.87      13307.24       671.18 o                         
   8   2   2        383.45        275.72        47.32 o                         
   9   2   2        116.22        141.81        27.38 o                         
  10   2   2       1050.17        981.60        39.04 o                         
  11   2   2       1489.86       1555.00        70.57 o                         
  12   2   2       3884.37       3844.19        99.75 o                         
  13   2   2          8.12         20.10        22.71 o                         
  14   2   2       4914.18       4672.82       155.00 o                         
  15   2   2        120.57        136.62        23.58 o                         
  16   2   2        107.26        101.06        39.41 o                         
  17   2   2        183.12        140.83        26.13 o                         
 -18   3   2        422.65        322.98        33.38 o                         
 -17   3   2        184.16        237.61        28.71 o                         
 -16   3   2        787.04       1026.60        74.39 o                         
 -15   3   2       1936.25       2287.57        99.74 o                         
 -14   3   2        101.76         51.65        88.63 o                         
 -13   3   2        327.71        346.58        79.85 o                         
 -12   3   2       1889.66       1988.29       109.41 o                         
 -11   3   2      12931.40      13678.53       299.51 o                         
 -10   3   2       2950.62       2527.04        56.28 o                         
  -9   3   2       4061.98       3715.69       130.61 o                         
  -8   3   2        504.69        566.17        48.29 o                         
  -7   3   2        798.56        974.91        37.99 o                         
  -6   3   2       8671.39       8677.91       205.39 o                         
  -5   3   2      12202.58      12093.04       496.90 o                         
  -4   3   2      87266.55      83585.19      4612.28 o                         
  -3   3   2      61607.93      65594.97      2992.38 o                         
  -2   3   2       3548.74       3266.49       170.45 o                         
  -1   3   2        330.97        376.90        18.23 o                         
   0   3   2       2155.18       2178.68       107.64 o                         
   1   3   2      25271.09      24379.55       629.68 o                         
   2   3   2       5208.68       5357.55       143.52 o                         
   3   3   2      16014.28      15152.90       348.51 o                         
   4   3   2       6609.29       5860.47       142.78 o                         
   5   3   2      18474.10      18681.06       626.49 o                         
   6   3   2         38.98         34.06        93.74 o                         
   7   3   2        362.94        195.93       109.55 o                         
   8   3   2        801.03        773.41        59.37 o                         
   9   3   2      13124.58      11804.01       282.48 o                         
  10   3   2         48.64         52.59        27.94 o                         
  11   3   2        369.12        295.35        28.54 o                         
  12   3   2       1227.07       1145.04        46.32 o                         
  13   3   2         30.54         53.18        23.45 o                         
  14   3   2       1453.33       1430.55        47.29 o                         
  15   3   2       1563.84       1539.59        54.95 o                         
  16   3   2         66.56         -1.94        38.11 o                         
  17   3   2       1638.98       1433.95       149.20 o                         
 -18   4   2       1184.94        969.79        41.39 o                         
 -17   4   2         73.39         46.35        19.35 o                         
 -16   4   2        451.44        729.97        55.65 o                         
 -15   4   2       1179.75       1453.87        94.15 o                         
 -14   4   2        134.85        108.93        70.44 o                         
 -13   4   2          3.14        -45.23        61.68 o                         
 -12   4   2       1708.88       1689.72        73.35 o                         
 -11   4   2       6268.60       6644.21       132.29 o                         
 -10   4   2      17495.67      17451.24       285.41 o                         
  -9   4   2      22463.57      23542.04       543.23 o                         
  -8   4   2         66.22        105.27        39.88 o                         
  -7   4   2        100.91        140.09        26.07 o                         
  -6   4   2       5713.56       4878.51       140.45 o                         
  -5   4   2       1645.17       1204.56        51.64 o                         
  -4   4   2      20135.69      19673.40       701.02 o                         
  -3   4   2      35668.25      36983.95      2561.96 o                         
  -2   4   2      33320.08      28586.20       945.43 o                         
  -1   4   2       5756.87       5114.64       169.65 o                         
   0   4   2       2739.17       2427.02        79.88 o                         
   1   4   2       2436.47       2464.79        59.88 o                         
   2   4   2       6099.17       5795.41       135.94 o                         
   3   4   2       3406.16       3453.57        72.58 o                         
   4   4   2       1494.88       1844.88        48.54 o                         
   5   4   2      29511.11      28906.91       670.07 o                         
   6   4   2      12346.84      12722.44       631.39 o                         
   7   4   2      11391.55       9663.30       504.68 o                         
   8   4   2        563.16        458.56        37.19 o                         
   9   4   2       1473.00       1383.52        40.83 o                         
  10   4   2         32.67         52.12        23.69 o                         
  11   4   2       1704.96       1566.84        51.15 o                         
  12   4   2        721.19        611.83        34.73 o                         
  13   4   2       2576.51       2729.60       142.35 o                         
  14   4   2        415.58        443.69        32.17 o                         
  15   4   2       7134.20       7102.98       194.63 o                         
  16   4   2       1145.13       1044.51        71.03 o                         
  17   4   2        234.26        115.08        16.11 o                         
 -18   5   2         81.99         51.93        17.69 o                         
 -17   5   2       1084.72       1281.57        96.74 o                         
 -16   5   2        197.04        257.19        40.82 o                         
 -15   5   2        926.45       1020.07        56.20 o                         
 -14   5   2        788.76        947.95        51.35 o                         
 -13   5   2       1949.26       2150.15        83.48 o                         
 -12   5   2         21.47         90.21        50.43 o                         
 -11   5   2       8282.93       9468.74       179.79 o                         
 -10   5   2        651.30        744.68        24.62 o                         
  -9   5   2       3286.40       3126.75        79.71 o                         
  -8   5   2        968.21        707.47        61.95 o                         
  -7   5   2        579.98        693.13        35.81 o                         
  -6   5   2       1217.52       1478.72        58.69 o                         
  -5   5   2      36703.76      32998.52      1493.33 o                         
  -4   5   2       1971.44       1456.61        45.38 o                         
  -3   5   2      40004.42      34783.91      1588.16 o                         
  -2   5   2      17169.65      13641.59       364.44 o                         
  -1   5   2         18.24          8.30         8.95 o                         
   0   5   2      12225.26      10782.28       245.73 o                         
   1   5   2       9396.25       9018.73       207.54 o                         
   2   5   2       1690.69       1568.87        42.32 o                         
   3   5   2      80381.04      78768.46      1466.69 o                         
   4   5   2       9474.87       9938.54       194.17 o                         
   5   5   2       3537.71       3663.42        83.70 o                         
   6   5   2        544.94        610.12        36.74 o                         
   7   5   2        191.90        122.27        50.54 o                         
   8   5   2       2758.32       2546.41       118.16 o                         
   9   5   2       1828.28       1659.29        58.07 o                         
  10   5   2        236.34        279.11        30.48 o                         
  11   5   2       4978.38       4618.11       103.94 o                         
  12   5   2        206.84        218.75        23.45 o                         
  13   5   2       1444.07       1574.84        59.68 o                         
  14   5   2       1908.83       1858.37        65.05 o                         
  15   5   2        315.02        214.48        28.15 o                         
  16   5   2        155.23        143.37        38.79 o                         
  17   5   2         11.70          9.24        20.18 o                         
 -18   6   2        428.54        439.28        33.52 o                         
 -17   6   2        732.01        726.92       118.40 o                         
 -16   6   2        423.97        567.96        44.26 o                         
 -15   6   2        113.74         99.51        40.43 o                         
 -14   6   2       2273.52       2625.79        76.81 o                         
 -13   6   2         79.21        138.66        71.20 o                         
 -12   6   2       1643.16       1886.27        76.12 o                         
 -11   6   2       1386.88       1477.65        39.12 o                         
 -10   6   2       1652.02       1681.84        38.16 o                         
  -9   6   2       2777.87       2806.67        52.62 o                         
  -8   6   2       5682.86       6033.52       264.88 o                         
  -7   6   2      12365.00      12525.96       505.66 o                         
  -6   6   2       5619.88       5011.68       218.55 o                         
  -5   6   2       4216.62       3457.14       134.89 o                         
  -4   6   2        783.39        556.00        31.90 o                         
  -3   6   2      12659.51       9995.21       460.26 o                         
  -2   6   2      26889.55      24904.72       946.99 o                         
  -1   6   2       5750.92       5942.88       234.61 o                         
   0   6   2        159.73        228.40        11.39 o                         
   1   6   2       8068.30       8034.12       186.52 o                         
   2   6   2          2.51         13.60        11.64 o                         
   3   6   2        550.52        580.46        21.63 o                         
   4   6   2       2485.01       2489.31        57.57 o                         
   5   6   2       4290.93       4569.00        97.20 o                         
   6   6   2      15774.12      15983.79       376.66 o                         
   7   6   2       2830.84       2590.17       105.23 o                         
   8   6   2      18263.02      17937.20       503.03 o                         
   9   6   2       2203.93       2021.60        76.37 o                         
  10   6   2        308.85        263.80        20.45 o                         
  11   6   2        814.12        783.92        35.57 o                         
  12   6   2        976.64       1014.95        38.38 o                         
  13   6   2       2832.95       3167.28        88.60 o                         
  14   6   2         70.97         76.80        28.32 o                         
  15   6   2         19.93          6.16        25.62 o                         
  16   6   2        782.69        658.99        32.56 o                         
  17   6   2        756.17        710.26        54.36 o                         
 -18   7   2         20.87         16.08        22.89 o                         
 -17   7   2        306.54        320.28        49.69 o                         
 -16   7   2        179.56        212.36        28.99 o                         
 -15   7   2        410.84        444.16        43.53 o                         
 -14   7   2         80.16         96.35        36.30 o                         
 -13   7   2        105.51         92.53        50.27 o                         
 -12   7   2        375.44        518.21        42.35 o                         
 -11   7   2       3490.35       3623.54        72.78 o                         
 -10   7   2       1378.34       1191.97        35.54 o                         
  -9   7   2        349.66        264.53        16.20 o                         
  -8   7   2        387.47        354.80        42.07 o                         
  -7   7   2         98.59        244.13        27.53 o                         
  -6   7   2      17631.51      18010.00       805.77 o                         
  -5   7   2        156.89         59.48        17.43 o                         
  -4   7   2      52500.79      53930.48      2402.54 o                         
  -2   7   2       2359.49       2436.00        77.67 o                         
  -1   7   2       2765.06       2768.07        85.95 o                         
   0   7   2       9074.69       9194.67       246.59 o                         
   1   7   2        368.81        438.67        17.76 o                         
   2   7   2       3810.99       3916.15        95.55 o                         
   3   7   2        245.41        211.02        18.92 o                         
   4   7   2       1148.09       1159.74        34.01 o                         
   5   7   2        221.58        180.53        24.75 o                         
   6   7   2       4627.68       4356.44       118.13 o                         
   7   7   2        889.97        889.57        53.14 o                         
   8   7   2       7180.66       6708.98       201.32 o                         
   9   7   2        277.70        252.46        24.29 o                         
  10   7   2       7863.06       7710.12       167.07 o                         
  11   7   2       4448.21       4367.83       109.82 o                         
  12   7   2        163.78        157.38        26.44 o                         
  13   7   2         75.94         91.11        30.21 o                         
  14   7   2        136.32         90.69        28.19 o                         
  15   7   2        266.27        280.43        22.23 o                         
  16   7   2       1720.64       1634.11       150.57 o                         
  17   7   2        580.11        413.40        27.50 o                         
 -18   8   2        663.54        539.32        43.19 o                         
 -17   8   2         53.18         49.26        25.80 o                         
 -16   8   2        380.48        540.55        32.95 o                         
 -15   8   2        234.00        362.53        41.29 o                         
 -14   8   2       2989.70       3561.35        92.70 o                         
 -13   8   2       3819.05       3794.16        97.13 o                         
 -12   8   2        141.66        170.88        33.27 o                         
 -11   8   2       3141.06       3242.41        68.79 o                         
 -10   8   2       3493.40       3261.08        61.68 o                         
  -9   8   2        181.69        167.29        15.76 o                         
  -8   8   2        376.32        270.07        47.92 o                         
  -7   8   2       9426.78      10714.59       343.95 o                         
  -6   8   2      26991.33      30326.57       856.70 o                         
  -5   8   2       8042.38       7612.82       312.97 o                         
  -4   8   2      10031.93      10452.65       345.66 o                         
  -3   8   2        104.00         90.79        16.49 o                         
  -2   8   2        283.43        311.29        66.22 o                         
  -1   8   2        201.26        225.24        17.56 o                         
   0   8   2     153031.30     150731.69      3968.57 o                         
   1   8   2      29352.20      28021.65       741.24 o                         
   2   8   2      12320.13      11894.23       317.64 o                         
   3   8   2        956.01        829.69        29.25 o                         
   4   8   2      10276.89       9750.49       191.90 o                         
   5   8   2       3058.51       3346.65        92.77 o                         
   6   8   2       3289.97       2894.93       107.22 o                         
   7   8   2       6431.05       6097.38       160.93 o                         
   8   8   2       4452.84       4301.19       147.75 o                         
   9   8   2        919.81        842.76        29.48 o                         
  10   8   2        506.27        582.36        28.37 o                         
  11   8   2       1813.66       1702.03        53.34 o                         
  12   8   2       1641.01       1583.52        48.51 o                         
  13   8   2        372.87        435.25        55.97 o                         
  14   8   2       1184.15       1167.57        48.87 o                         
  15   8   2        305.22        279.37        32.10 o                         
  16   8   2         67.78         51.60        21.40 o                         
  17   8   2         43.48         45.99        16.05 o                         
 -18   9   2        256.27        186.12        21.88 o                         
 -17   9   2        305.88        434.88        39.75 o                         
 -16   9   2          3.49          6.64        23.86 o                         
 -15   9   2       1325.78       1548.97        53.38 o                         
 -14   9   2       1380.39       1692.40        98.08 o                         
 -13   9   2        633.45        696.31        42.71 o                         
 -12   9   2        895.39        951.88        32.96 o                         
 -11   9   2         73.09         75.29        22.37 o                         
 -10   9   2        484.08        587.14        25.61 o                         
  -9   9   2       1751.33       1721.24        46.31 o                         
  -8   9   2        865.51        835.81        54.51 o                         
  -7   9   2        188.36         73.70        34.21 o                         
  -6   9   2      31821.23      37352.64      1104.31 o                         
  -5   9   2        431.20        371.28        25.28 o                         
  -4   9   2       2534.09       2522.58       135.98 o                         
  -3   9   2      16254.62      14502.04       467.70 o                         
  -2   9   2        472.55        323.40        16.65 o                         
  -1   9   2         52.61         21.81        10.75 o                         
   0   9   2       5143.91       4772.97       130.99 o                         
   1   9   2        166.67        132.27        15.36 o                         
   2   9   2      55319.67      53027.01      1696.75 o                         
   3   9   2      12111.55      11416.47       360.17 o                         
   4   9   2       1257.05        971.64        33.11 o                         
   5   9   2          2.57         35.47        23.29 o                         
   6   9   2        186.70        171.40        28.80 o                         
   7   9   2        124.69        142.71        34.02 o                         
   8   9   2       1605.38       1593.90        58.25 o                         
   9   9   2       5987.20       5534.52       111.44 o                         
  10   9   2       4767.16       4480.11        92.65 o                         
  11   9   2        510.47        378.39        27.10 o                         
  12   9   2        985.31       1014.38        40.44 o                         
  13   9   2        846.18        845.25        38.67 o                         
  14   9   2        514.14        526.92        40.06 o                         
  15   9   2        256.52        259.40        21.95 o                         
  16   9   2         33.97         16.14        20.80 o                         
  17   9   2        961.58        580.06        29.43 o                         
 -18  10   2       1244.81       1186.67        47.42 o                         
 -17  10   2        747.66        749.17        46.23 o                         
 -16  10   2        188.51        170.65        23.85 o                         
 -15  10   2        411.87        520.72        35.79 o                         
 -14  10   2       1754.76       2005.26        62.94 o                         
 -13  10   2        593.08        526.52        39.75 o                         
 -12  10   2       1077.73       1075.87        34.73 o                         
 -11  10   2        252.48        366.27        30.23 o                         
 -10  10   2       1855.23       1951.60        46.30 o                         
  -9  10   2        138.53        118.71        17.92 o                         
  -8  10   2       5911.18       6131.83       186.86 o                         
  -7  10   2        525.14        471.23        55.22 o                         
  -6  10   2       7475.49       6936.58       247.23 o                         
  -5  10   2        775.78        574.82        33.93 o                         
  -4  10   2       8844.87       8722.89       418.02 o                         
  -3  10   2       8276.28       8777.81       238.35 o                         
  -2  10   2       5633.16       5428.68       146.56 o                         
  -1  10   2      34727.78      34424.41      1420.85 o                         
   0  10   2      13871.11      12810.35       340.46 o                         
   1  10   2        117.72        107.00        18.33 o                         
   2  10   2        101.48         96.90        16.45 o                         
   3  10   2      10268.68       9890.18       268.05 o                         
   4  10   2       3922.59       3760.15        96.66 o                         
   5  10   2       4434.96       4113.07       111.27 o                         
   6  10   2       1856.39       1657.91        60.86 o                         
   7  10   2       7983.89       6454.28       170.64 o                         
   8  10   2       4875.30       4512.00       105.23 o                         
   9  10   2       5681.78       5636.59       111.92 o                         
  10  10   2       2719.26       2777.91        61.72 o                         
  11  10   2       4671.05       4672.43        98.75 o                         
  12  10   2       2050.04       2261.68        73.93 o                         
  13  10   2         15.84          8.66        26.18 o                         
  14  10   2       2930.34       3144.43       123.32 o                         
  15  10   2        342.45        238.61        24.31 o                         
  16  10   2        854.86        767.04        35.44 o                         
  17  10   2        129.24         65.13        30.25 o                         
 -18  11   2        964.30        851.99        55.59 o                         
 -17  11   2        190.65        217.33        33.26 o                         
 -16  11   2       1993.66       2302.58        64.02 o                         
 -15  11   2        178.05         92.26        35.10 o                         
 -14  11   2       2999.43       3260.43       113.97 o                         
 -13  11   2       2484.46       3021.23        92.51 o                         
 -12  11   2        913.61       1009.23        34.17 o                         
 -11  11   2       5493.79       5415.11       106.85 o                         
 -10  11   2        596.01        489.99        24.51 o                         
  -9  11   2       1686.56       1583.15        39.62 o                         
  -8  11   2       4349.88       3884.61       172.21 o                         
  -7  11   2       1210.82       1814.92        78.03 o                         
  -6  11   2       7333.24       7611.91       216.00 o                         
  -5  11   2      84704.73      92505.08      2436.79 o                         
  -4  11   2        227.97        267.33        50.14 o                         
  -3  11   2      24511.46      23418.00       539.92 o                         
  -2  11   2       3713.90       3210.70        79.27 o                         
  -1  11   2      14260.41      12667.50       338.78 o                         
   0  11   2        891.27        689.27        32.65 o                         
   1  11   2       7761.82       7691.30       253.57 o                         
   2  11   2       1233.94       1011.54        37.10 o                         
   3  11   2      25726.10      25055.41       722.67 o                         
   4  11   2       2616.54       2666.42       116.50 o                         
   5  11   2       5800.17       5927.24       207.06 o                         
   6  11   2          8.85          3.83        31.79 o                         
   7  11   2       2138.13       1920.29        76.50 o                         
   8  11   2        724.92        621.54        26.77 o                         
   9  11   2      12917.85      12095.37       232.02 o                         
  10  11   2         72.07        111.61        17.46 o                         
  11  11   2       2817.30       2730.47        64.27 o                         
  12  11   2         51.60         73.84        27.65 o                         
  13  11   2        502.39        621.30        33.26 o                         
  14  11   2         23.45         38.84        26.35 o                         
  15  11   2       1267.76       1340.65        36.17 o                         
  16  11   2        651.01        565.99        31.74 o                         
  17  11   2       1217.33        771.73        52.32 o                         
 -18  12   2        233.40        124.81        32.43 o                         
 -17  12   2         43.80         84.59        29.67 o                         
 -16  12   2        148.90        220.10        32.73 o                         
 -15  12   2       1191.10       1653.24        70.77 o                         
 -14  12   2        849.48        932.26        49.40 o                         
 -13  12   2        494.64        502.54        36.67 o                         
 -12  12   2       1043.94        958.63        32.64 o                         
 -11  12   2        136.92        102.60        21.02 o                         
 -10  12   2        867.77       1075.27        33.10 o                         
  -9  12   2       7388.28       7476.08       151.97 o                         
  -8  12   2       5754.43       5695.50       259.91 o                         
  -7  12   2       4929.19       4085.09       129.87 o                         
  -6  12   2        205.31        416.23        37.36 o                         
  -5  12   2       3181.92       3748.05       139.02 o                         
  -4  12   2       6020.32       6849.21       200.86 o                         
  -3  12   2       3344.08       3103.58        78.39 o                         
  -2  12   2      14467.12      14356.08       296.72 o                         
  -1  12   2      12840.48      12372.81       326.23 o                         
   0  12   2        384.61        194.81        14.12 o                         
   1  12   2      28291.67      27913.73       901.11 o                         
   2  12   2        526.72        494.91        25.38 o                         
   3  12   2        323.97        199.99        22.46 o                         
   4  12   2        153.39        157.78        34.61 o                         
   5  12   2      16973.93      16115.41       629.08 o                         
   6  12   2       8958.37       8960.56       321.15 o                         
   7  12   2       5573.43       5272.32       185.40 o                         
   8  12   2       2230.05       1837.92        49.01 o                         
   9  12   2        930.75        860.65        25.53 o                         
  10  12   2        492.40        439.47        21.17 o                         
  11  12   2        301.93        259.19        27.89 o                         
  12  12   2         86.49         87.87        26.34 o                         
  13  12   2       5909.63       6615.10       177.54 o                         
  14  12   2         78.38         45.82        30.33 o                         
  15  12   2        902.33        889.65        33.62 o                         
  16  12   2         49.65         60.27        17.79 o                         
  17  12   2       1061.24        603.05        42.51 o                         
 -18  13   2         21.90         34.61        25.07 o                         
 -17  13   2       1718.97       1676.20        98.78 o                         
 -16  13   2         98.51         85.29        39.24 o                         
 -15  13   2          9.89        -10.82        36.66 o                         
 -14  13   2         57.73         58.71        36.16 o                         
 -13  13   2       2547.98       2754.59        74.18 o                         
 -12  13   2        343.22        359.12        24.62 o                         
 -11  13   2       2661.48       2712.02        55.89 o                         
 -10  13   2       9380.01       9729.59       171.21 o                         
  -9  13   2       1089.94        951.17        35.34 o                         
  -8  13   2         12.08         68.22        37.28 o                         
  -7  13   2        656.31        608.42        49.95 o                         
  -6  13   2       1483.73       1562.53        63.02 o                         
  -5  13   2         43.63         60.08        44.69 o                         
  -4  13   2      20838.51      22379.39       730.87 o                         
  -3  13   2       3092.33       2652.04        68.97 o                         
  -2  13   2      21042.63      21299.71       396.18 o                         
  -1  13   2        277.13        214.74        13.52 o                         
   0  13   2        126.29         89.29        14.58 o                         
   1  13   2      46898.43      47472.35      2332.78 o                         
   2  13   2        324.42        456.27        38.90 o                         
   3  13   2      38471.28      34063.68      1565.81 o                         
   4  13   2       1650.12       1458.17        87.20 o                         
   5  13   2       1406.93       1463.49        79.44 o                         
   6  13   2         20.81         35.32        34.17 o                         
   7  13   2       5505.71       5181.09       198.25 o                         
   8  13   2       2501.88       1966.69        42.89 o                         
   9  13   2         28.53         24.01        15.66 o                         
  10  13   2        473.74        546.53        26.05 o                         
  11  13   2       6973.66       6599.92       157.60 o                         
  12  13   2        400.61        380.11        29.04 o                         
  13  13   2       2086.02       2224.12        71.21 o                         
  14  13   2       1159.41       1289.54        42.37 o                         
  15  13   2        712.67        812.63        29.89 o                         
  16  13   2       1173.31        934.22        85.16 o                         
 -17  14   2       1061.49       1192.37        42.30 o                         
 -16  14   2       3052.46       3645.85       177.13 o                         
 -15  14   2         33.72         58.64        30.83 o                         
 -14  14   2       1655.78       1909.92        73.39 o                         
 -13  14   2       1359.23       1515.93        38.48 o                         
 -12  14   2        675.03        619.35        29.91 o                         
 -11  14   2        205.27        293.76        24.83 o                         
 -10  14   2        303.10        336.12        21.46 o                         
  -9  14   2       3695.84       3488.59        72.66 o                         
  -8  14   2       2903.75       2403.20        81.89 o                         
  -7  14   2       9104.87       8436.64       243.95 o                         
  -6  14   2       5961.67       5279.87       215.60 o                         
  -5  14   2       3382.04       2833.16       159.82 o                         
  -4  14   2        578.39        635.76        32.83 o                         
  -3  14   2       1551.19       1488.09        38.01 o                         
  -2  14   2      35638.48      34779.32       639.99 o                         
  -1  14   2         72.56        258.98        11.87 o                         
   0  14   2      10701.91       9831.24       552.10 o                         
   1  14   2      32853.32      31295.79      2397.09 o                         
   2  14   2       1558.29       1536.77        69.66 o                         
   3  14   2       2283.40       2622.59       140.34 o                         
   4  14   2       4541.22       4150.25       209.56 o                         
   5  14   2       2649.16       2570.32       104.39 o                         
   6  14   2      42366.60      39730.25      1644.16 o                         
   7  14   2         57.08         91.48        42.92 o                         
   8  14   2       9248.71       8265.39       191.31 o                         
   9  14   2       2139.53       1989.58        44.19 o                         
  10  14   2          1.30          8.19        21.40 o                         
  11  14   2       1033.46        943.47        36.75 o                         
  12  14   2       2409.50       2496.77        81.92 o                         
  13  14   2       1303.55       1404.70        57.78 o                         
  14  14   2         48.30         56.27        31.24 o                         
  15  14   2        123.18         76.75        20.16 o                         
  16  14   2         16.74        -12.10        12.10 o                         
 -17  15   2       1365.75       1250.20       101.24 o                         
 -16  15   2         46.92         88.49        31.98 o                         
 -15  15   2       4252.58       4201.12       307.79 o                         
 -14  15   2       5404.68       6169.25       336.92 o                         
 -13  15   2        749.97        782.20        33.52 o                         
 -12  15   2       5043.77       4999.22       100.61 o                         
 -11  15   2       3856.84       3676.86        86.57 o                         
 -10  15   2       6011.66       5942.55       108.04 o                         
  -9  15   2       9558.63       9626.57       210.69 o                         
  -8  15   2        374.64        483.94        34.05 o                         
  -7  15   2       1893.06       1739.66        90.95 o                         
  -6  15   2      20604.58      18984.81       633.37 o                         
  -5  15   2      16499.73      16125.61       535.87 o                         
  -4  15   2      41625.27      39821.54      1026.81 o                         
  -3  15   2       5283.19       5270.31       114.34 o                         
  -2  15   2      19349.39      18253.41       545.78 o                         
  -1  15   2      14616.87      15472.72       865.71 o                         
   0  15   2       4370.82       3509.23       115.90 o                         
   1  15   2         40.01         58.32        17.17 o                         
   2  15   2      29145.49      26823.65       878.28 o                         
   3  15   2       1280.89       1068.76        76.57 o                         
   4  15   2      22699.44      21007.96       975.84 o                         
   5  15   2       1146.73       1398.60        70.33 o                         
   6  15   2       5480.76       5539.25       159.72 o                         
   7  15   2       3887.34       3681.48        96.00 o                         
   8  15   2       7459.08       6527.46       171.96 o                         
   9  15   2       1266.27       1083.97        43.21 o                         
  10  15   2       3668.96       3505.28        92.22 o                         
  11  15   2        304.07        377.84        34.19 o                         
  12  15   2        865.58        863.52        42.52 o                         
  13  15   2       2177.91       2250.35        63.80 o                         
  14  15   2       1974.37       1981.10        60.61 o                         
  15  15   2        424.51        483.98        24.12 o                         
  16  15   2       1011.48        875.27        39.39 o                         
 -17  16   2         45.06         32.77        24.25 o                         
 -16  16   2       1134.90       1304.71       141.43 o                         
 -15  16   2         50.17         61.67        41.56 o                         
 -14  16   2       2622.59       3093.31       147.07 o                         
 -13  16   2       1007.69       1083.43        33.85 o                         
 -12  16   2       2265.54       2371.13        57.06 o                         
 -11  16   2        617.76        507.20        28.68 o                         
 -10  16   2        420.12        340.38        19.96 o                         
  -9  16   2       4886.09       5069.23       109.19 o                         
  -8  16   2      23152.90      23336.86       512.51 o                         
  -7  16   2       3319.67       3098.33        94.02 o                         
  -6  16   2       3824.60       3259.43       134.40 o                         
  -5  16   2      15988.97      14727.68       491.46 o                         
  -4  16   2       5227.14       5843.14       166.85 o                         
  -3  16   2       8506.98       8559.67       198.90 o                         
  -2  16   2      13485.53      12256.53       572.18 o                         
  -1  16   2      75921.90      80553.57      2115.68 o                         
   0  16   2      17874.21      18632.26       857.57 o                         
   2  16   2       6607.75       6583.13       229.48 o                         
   3  16   2       1188.06       1166.05        81.75 o                         
   4  16   2      26900.36      26365.41      1221.37 o                         
   5  16   2      10423.49       9863.22       338.02 o                         
   6  16   2       8006.61       7039.80       199.33 o                         
   7  16   2       9259.34       8822.65       188.71 o                         
   8  16   2       1894.99       1966.07        58.66 o                         
   9  16   2        209.47        229.36        23.88 o                         
  10  16   2       3778.43       3589.25       110.38 o                         
  11  16   2       2613.54       2586.98        66.86 o                         
  12  16   2       4410.98       4356.74       127.58 o                         
  13  16   2        514.75        439.92        28.61 o                         
  14  16   2       1242.26       1006.01        92.20 o                         
  15  16   2        192.32        187.48        28.99 o                         
  16  16   2        534.98        348.62        18.44 o                         
 -17  17   2        997.44        828.71       160.10 o                         
 -16  17   2        326.35        416.65        31.88 o                         
 -15  17   2         85.18        144.16        34.50 o                         
 -14  17   2       1449.29       1505.23        65.29 o                         
 -13  17   2        300.63        296.94        23.92 o                         
 -12  17   2       5609.29       5636.57        92.35 o                         
 -11  17   2       4866.18       5212.22       110.35 o                         
 -10  17   2       7855.52       7924.41       154.20 o                         
  -9  17   2       4026.04       3748.51        70.52 o                         
  -8  17   2       2491.18       2125.34        54.82 o                         
  -7  17   2         93.81          1.82        36.68 o                         
  -6  17   2       5472.23       5010.37       189.31 o                         
  -5  17   2       7029.81       6897.38       183.92 o                         
  -4  17   2       3618.79       3148.00        89.57 o                         
  -3  17   2      12594.00      12302.19       579.76 o                         
  -2  17   2        103.28         55.88        19.58 o                         
  -1  17   2      10936.26      12758.95       343.01 o                         
   0  17   2        283.77        298.39        35.70 o                         
   1  17   2       1305.09       1177.49        68.13 o                         
   2  17   2      30912.06      30810.68      1008.06 o                         
   3  17   2       7916.71       6598.98       326.19 o                         
   4  17   2       4691.69       4412.95       227.81 o                         
   5  17   2       1973.32       1836.43        64.86 o                         
   6  17   2       5311.43       4994.01       126.81 o                         
   7  17   2       3506.62       3100.80        73.97 o                         
   8  17   2       5423.77       5309.49       134.49 o                         
   9  17   2       2965.24       2638.58        75.69 o                         
  10  17   2       2577.25       2791.42        79.43 o                         
  11  17   2        714.89        548.46        28.35 o                         
  12  17   2         19.68         26.70        28.80 o                         
  13  17   2       2481.68       2537.39       100.50 o                         
  14  17   2       1662.47       1441.20        70.30 o                         
  15  17   2         69.29         98.93        23.70 o                         
  16  17   2        364.97        233.08        48.64 o                         
 -17  18   2        391.86        316.04        53.27 o                         
 -16  18   2        887.29        944.72        47.03 o                         
 -15  18   2       2032.93       2467.00        78.50 o                         
 -14  18   2        762.68        986.39        55.40 o                         
 -13  18   2       1457.16       1685.70        45.20 o                         
 -12  18   2       1744.46       1656.26        55.20 o                         
 -11  18   2       4176.04       4275.02        73.67 o                         
 -10  18   2       3930.76       4130.85        75.56 o                         
  -9  18   2        432.36        349.80        23.69 o                         
  -8  18   2       7170.72       7209.04       138.89 o                         
  -7  18   2       7768.55       7208.76       141.57 o                         
  -6  18   2       1610.99       1666.66       100.40 o                         
  -5  18   2        293.73        286.05        33.09 o                         
  -4  18   2       6702.20       6930.39       184.42 o                         
  -3  18   2       9818.76      10492.60       285.08 o                         
  -2  18   2       6229.17       6676.99       176.60 o                         
  -1  18   2       2889.73       2956.94       106.36 o                         
   0  18   2      13774.46      14430.53       473.15 o                         
   1  18   2         59.39        104.87        26.69 o                         
   2  18   2        534.32        514.96        30.73 o                         
   3  18   2       4198.09       4361.10       227.00 o                         
   4  18   2          7.15         22.86        20.99 o                         
   5  18   2      13318.35      12413.78       340.56 o                         
   6  18   2        851.81        896.32        35.09 o                         
   7  18   2       6660.73       6178.79       135.64 o                         
   8  18   2       1062.35       1065.75        32.81 o                         
   9  18   2        978.44       1013.91        36.40 o                         
  10  18   2        999.12        987.00        41.39 o                         
  11  18   2       2182.47       2081.60        63.46 o                         
  12  18   2        160.65        136.24        22.86 o                         
  13  18   2       2498.30       2361.36       134.54 o                         
  14  18   2        398.53        441.39        40.01 o                         
  15  18   2        282.45        266.52        28.08 o                         
  16  18   2         30.64         14.99        23.16 o                         
 -17  19   2        269.45        239.53        26.16 o                         
 -16  19   2        749.60        837.50        37.63 o                         
 -15  19   2       3388.35       4019.92       135.40 o                         
 -14  19   2       5739.74       6641.59       224.92 o                         
 -13  19   2       6409.86       7045.35       297.99 o                         
 -12  19   2        330.17        383.40        23.39 o                         
 -11  19   2        895.85        843.21        25.91 o                         
 -10  19   2       1471.78       1526.55        36.70 o                         
  -9  19   2       2280.01       2133.98        74.73 o                         
  -8  19   2        843.26        765.08        23.41 o                         
  -7  19   2       9606.42       9305.25       157.39 o                         
  -6  19   2      12569.99      12311.03       230.23 o                         
  -5  19   2      56602.69      60877.70      2238.08 o                         
  -4  19   2       2879.08       3428.87       160.56 o                         
  -3  19   2      20520.66      21473.70       572.58 o                         
  -2  19   2          6.31         17.90        24.41 o                         
  -1  19   2       3980.20       4508.62       156.56 o                         
   0  19   2       7179.83       8690.87       289.52 o                         
   1  19   2       4545.80       4415.89       130.79 o                         
   2  19   2       3723.40       4659.78       154.94 o                         
   3  19   2      36914.03      37726.96      1385.96 o                         
   4  19   2         78.52         64.49        22.68 o                         
   5  19   2       3045.37       2680.12        73.37 o                         
   6  19   2       1480.44       1412.18        46.66 o                         
   7  19   2       1025.95        961.27        30.39 o                         
   8  19   2        902.95        754.88        28.11 o                         
   9  19   2       6240.38       5630.31       126.97 o                         
  10  19   2        277.81        297.45        26.78 o                         
  11  19   2       4081.80       4066.65       107.89 o                         
  12  19   2        610.18        606.65        36.58 o                         
  13  19   2        246.55        181.26        25.92 o                         
  14  19   2         35.03         23.58        18.80 o                         
  15  19   2        219.52        219.02        24.87 o                         
  16  19   2        135.13          7.63        20.98 o                         
 -17  20   2        901.05        702.28       106.00 o                         
 -16  20   2        150.65        174.12        28.20 o                         
 -15  20   2       2196.44       2530.62        89.36 o                         
 -14  20   2        240.92        276.79        74.39 o                         
 -13  20   2         70.84         81.72        20.62 o                         
 -12  20   2       1186.73       1190.06        32.04 o                         
 -11  20   2         16.65         23.06        20.03 o                         
 -10  20   2       4990.24       5221.23        94.65 o                         
  -9  20   2       1617.91       1588.05        37.46 o                         
  -8  20   2        312.68        276.51        17.87 o                         
  -7  20   2        174.52        153.85        16.25 o                         
  -6  20   2       5108.26       5507.28        89.22 o                         
  -5  20   2         38.37         50.49        20.28 o                         
  -4  20   2       5404.66       5236.75       168.42 o                         
  -3  20   2       6993.80       7607.62       211.71 o                         
  -2  20   2       1099.31       1580.52        56.78 o                         
  -1  20   2       8697.54       8146.13       273.91 o                         
   0  20   2      12688.72      13479.06       444.25 o                         
   1  20   2       8973.01       9724.18       271.04 o                         
   2  20   2       1164.76       1165.75        48.63 o                         
   3  20   2          6.64         21.14        25.50 o                         
   4  20   2        617.53        613.90        31.67 o                         
   5  20   2       5926.29       5004.93       126.14 o                         
   6  20   2         26.48         14.90        23.01 o                         
   7  20   2      12155.09      11488.68       225.47 o                         
   8  20   2         25.91         25.61        20.47 o                         
   9  20   2       2376.17       2448.36        58.59 o                         
  10  20   2       2224.47       2097.73        63.42 o                         
  11  20   2         52.08         51.95        23.86 o                         
  12  20   2       1161.30       1125.96        56.98 o                         
  13  20   2         43.76          2.12        22.37 o                         
  14  20   2       1222.11        967.83        44.53 o                         
  15  20   2        276.91        189.74        25.62 o                         
  16  20   2        198.47        116.36        19.62 o                         
 -17  21   2         16.71          5.72        14.72 o                         
 -16  21   2        218.45        216.90        65.95 o                         
 -15  21   2        941.84       1032.37        45.81 o                         
 -14  21   2       2916.70       3463.51       119.96 o                         
 -13  21   2        807.74        950.21        36.16 o                         
 -12  21   2         15.48          8.71        19.89 o                         
 -11  21   2       2296.35       2391.74        50.58 o                         
 -10  21   2        173.82        141.23        19.77 o                         
  -9  21   2         84.34        102.89        18.84 o                         
  -8  21   2        340.96        433.75        19.87 o                         
  -7  21   2         10.89         42.51        16.21 o                         
  -6  21   2       7185.50       7064.23       112.18 o                         
  -5  21   2       3407.14       3208.50        83.42 o                         
  -4  21   2       4263.84       4336.03       150.82 o                         
  -3  21   2        323.88        261.93        36.50 o                         
  -2  21   2       2587.02       3005.30        93.33 o                         
  -1  21   2       4264.96       4020.02       143.55 o                         
   0  21   2       1114.64       1188.17        78.75 o                         
   1  21   2        244.96        376.53        51.90 o                         
   2  21   2      15546.05      15692.18       488.01 o                         
   3  21   2        341.53        539.79        39.47 o                         
   4  21   2      19346.54      18780.47       614.07 o                         
   5  21   2       4984.15       5117.58       129.75 o                         
   6  21   2       3745.04       3441.15        93.53 o                         
   7  21   2        819.55        822.09        31.32 o                         
   8  21   2       1511.12       1415.65        41.98 o                         
   9  21   2       4554.50       4228.68       148.01 o                         
  10  21   2       3053.58       2945.53        66.29 o                         
  11  21   2        220.42        236.74        25.21 o                         
  12  21   2       5174.61       4508.39       172.50 o                         
  13  21   2        295.17        296.83        38.06 o                         
  14  21   2        104.24        133.82        26.79 o                         
  15  21   2        335.51        255.80        77.53 o                         
 -16  22   2       2045.26       2166.14       104.37 o                         
 -15  22   2        286.63        322.47        24.65 o                         
 -14  22   2         75.24         90.58        28.56 o                         
 -13  22   2       3157.34       3576.19        89.02 o                         
 -12  22   2       2005.80       2293.64        56.80 o                         
 -11  22   2        799.70        724.03        26.78 o                         
 -10  22   2       4289.05       4233.11        78.48 o                         
  -9  22   2       3982.60       3964.89        76.67 o                         
  -8  22   2        585.22        472.25        21.59 o                         
  -7  22   2       1129.62       1139.31        30.05 o                         
  -6  22   2      11239.12      11524.77       179.95 o                         
  -5  22   2       1299.94       1355.22        30.58 o                         
  -4  22   2       2082.69       1865.24        80.22 o                         
  -3  22   2       2451.54       2174.28        54.19 o                         
  -2  22   2        359.80        410.52        34.79 o                         
  -1  22   2       1585.73       1678.86        84.34 o                         
   0  22   2       1715.41       1603.54        68.98 o                         
   1  22   2        237.49        329.87        28.48 o                         
   2  22   2       1613.75       2116.98        74.60 o                         
   3  22   2          1.96         45.18        28.50 o                         
   4  22   2        907.63        858.67        69.35 o                         
   5  22   2       1123.04       1117.87        37.38 o                         
   6  22   2        275.07        293.77        44.80 o                         
   7  22   2        542.95        596.22        28.06 o                         
   8  22   2        219.18        190.94        21.82 o                         
   9  22   2        922.85       1027.21        34.26 o                         
  10  22   2        678.60        604.63        27.36 o                         
  11  22   2          3.24         -0.61        22.18 o                         
  12  22   2       3273.98       2902.95       160.51 o                         
  13  22   2        659.52        564.42       143.20 o                         
  14  22   2        201.00        181.47        16.42 o                         
  15  22   2       1136.88       1277.48        73.03 o                         
 -16  23   2         71.99         76.09        16.49 o                         
 -15  23   2       2375.76       2756.52        96.85 o                         
 -14  23   2         97.93         69.96        38.30 o                         
 -13  23   2       1160.85       1073.95        34.22 o                         
 -12  23   2        845.59        876.95        31.01 o                         
 -11  23   2       2034.58       2092.36        45.80 o                         
 -10  23   2         11.89         39.84        24.89 o                         
  -9  23   2         36.97         17.40        19.56 o                         
  -8  23   2       5288.08       5406.94       101.13 o                         
  -7  23   2        680.75        636.96        23.33 o                         
  -6  23   2      30281.37      30637.50       464.65 o                         
  -5  23   2       3114.34       3305.39        60.54 o                         
  -4  23   2      15134.48      14804.87       452.52 o                         
  -3  23   2       1585.18       1527.06        38.35 o                         
  -2  23   2       3674.53       3994.55       127.95 o                         
  -1  23   2       2898.61       2681.49       100.42 o                         
   0  23   2         44.34         75.77        18.14 o                         
   1  23   2        318.86        273.91        22.95 o                         
   2  23   2       3278.40       3480.86       119.13 o                         
   3  23   2        728.32        780.90        49.95 o                         
   4  23   2       7994.11       7631.67       260.00 o                         
   5  23   2       3532.71       3331.26        89.98 o                         
   6  23   2         24.84         47.41        26.00 o                         
   7  23   2        575.62        544.35        25.24 o                         
   8  23   2       4975.93       4772.83       154.18 o                         
   9  23   2         44.62         36.28        21.41 o                         
  10  23   2       8184.19       7854.11       208.76 o                         
  11  23   2        221.56        199.73        44.60 o                         
  12  23   2       1107.49        952.05        67.58 o                         
  13  23   2         96.91        111.55        25.76 o                         
  14  23   2        982.94        891.07        39.90 o                         
  15  23   2         97.30        100.86        16.61 o                         
 -16  24   2        237.81        217.43        40.74 o                         
 -15  24   2         84.82         63.47        21.53 o                         
 -14  24   2        894.17       1040.11        49.31 o                         
 -13  24   2         26.46         18.58        19.67 o                         
 -12  24   2        155.04        189.36        21.96 o                         
 -11  24   2       1178.16       1280.82        34.04 o                         
 -10  24   2        926.52       1086.67        30.87 o                         
  -9  24   2         11.35          9.39        21.61 o                         
  -8  24   2        501.33        530.98        23.19 o                         
  -7  24   2       2540.17       2716.70        54.58 o                         
  -6  24   2       2197.54       2089.13        40.76 o                         
  -5  24   2       2215.26       2279.10        45.73 o                         
  -4  24   2       4582.26       4654.11       201.03 o                         
  -3  24   2        706.90        778.79        31.48 o                         
  -2  24   2       5669.02       5144.44       166.56 o                         
  -1  24   2       3254.54       3117.10        85.56 o                         
   0  24   2       7019.86       7072.53       150.32 o                         
   1  24   2        440.16        392.50        26.23 o                         
   2  24   2        319.33        277.24        23.25 o                         
   3  24   2        281.41        330.84        37.41 o                         
   4  24   2       1741.33       1837.69        80.85 o                         
   5  24   2         16.01         20.75        25.09 o                         
   6  24   2      18723.43      16981.73       509.79 o                         
   7  24   2       3167.30       2993.40        73.76 o                         
   8  24   2       6695.91       6839.38       173.34 o                         
   9  24   2         14.82        -24.60        24.60 o                         
  10  24   2         25.51         16.02        21.87 o                         
  11  24   2        757.47        711.23        37.44 o                         
  12  24   2        118.88        109.70        24.97 o                         
  13  24   2       1974.26       1952.98       434.37 o                         
  14  24   2        766.14        554.41        29.04 o                         
  15  24   2         55.88         43.80        14.17 o                         
 -16  25   2        249.82        227.00        24.25 o                         
 -15  25   2         18.24          7.79        18.60 o                         
 -14  25   2       1272.44       1252.97        53.45 o                         
 -13  25   2        969.35       1182.92        39.26 o                         
 -12  25   2        395.70        395.44        27.03 o                         
 -11  25   2        323.70        329.52        23.02 o                         
 -10  25   2        149.65        160.70        20.40 o                         
  -9  25   2       2986.55       2847.02        59.05 o                         
  -8  25   2         22.38         26.97        19.25 o                         
  -7  25   2        992.72       1008.89        28.62 o                         
  -6  25   2        882.78        927.25        25.17 o                         
  -5  25   2       7127.48       7296.58       124.61 o                         
  -4  25   2        952.70        769.93        28.59 o                         
  -3  25   2        575.52        543.11        23.95 o                         
  -2  25   2       6220.52       6027.19       192.10 o                         
  -1  25   2         12.55         19.40        15.39 o                         
   0  25   2       1846.29       1896.44        56.49 o                         
   1  25   2      13544.40      13140.79       301.60 o                         
   2  25   2       5630.71       6031.60       208.59 o                         
   3  25   2      29772.47      30371.17       925.36 o                         
   4  25   2       3869.24       3654.51       269.64 o                         
   5  25   2       1970.99       1846.58        61.40 o                         
   6  25   2        994.86        990.64        45.39 o                         
   7  25   2        103.43         77.69        22.81 o                         
   8  25   2       2863.01       2738.16        81.14 o                         
   9  25   2        188.04        165.39        34.93 o                         
  10  25   2        231.26        312.58        27.31 o                         
  11  25   2       5573.88       5069.63       175.90 o                         
  12  25   2        857.98        961.13        73.58 o                         
  13  25   2        122.38        130.80        29.16 o                         
  14  25   2        488.21        376.74        73.30 o                         
  15  25   2          1.17         17.17        16.90 o                         
 -15  26   2        876.73        899.48        36.90 o                         
 -14  26   2       1060.32       1143.90        49.27 o                         
 -13  26   2        799.70        733.48        25.90 o                         
 -12  26   2       2675.73       2831.09        72.82 o                         
 -11  26   2       2068.58       2011.82        50.58 o                         
 -10  26   2         76.24         87.37        20.95 o                         
  -9  26   2       6089.23       6228.06       115.37 o                         
  -8  26   2        819.15        894.82        28.32 o                         
  -7  26   2       7876.67       8456.28       143.85 o                         
  -6  26   2       1855.54       1902.80        39.01 o                         
  -5  26   2        862.33        831.31        28.20 o                         
  -4  26   2        806.43        815.41        30.34 o                         
  -3  26   2        404.54        423.72        24.11 o                         
  -2  26   2        940.41        941.09        42.68 o                         
  -1  26   2       3115.27       2953.31        86.69 o                         
   0  26   2       3948.22       4069.04       114.15 o                         
   1  26   2      15538.76      15712.67       379.19 o                         
   2  26   2         32.30         56.63        24.25 o                         
   3  26   2        345.51        332.78        34.49 o                         
   4  26   2        576.76        455.87        26.09 o                         
   5  26   2       4732.99       4258.84       166.85 o                         
   6  26   2       7411.89       7197.30       270.96 o                         
   7  26   2        181.88        171.95        24.35 o                         
   8  26   2       2151.70       2213.07        69.19 o                         
   9  26   2        623.35        652.35        34.87 o                         
  10  26   2          7.10        -12.08        26.48 o                         
  11  26   2        183.22        223.88        31.37 o                         
  12  26   2         23.44         44.57        28.14 o                         
  13  26   2       3421.41       3614.50       136.66 o                         
  14  26   2        353.37        185.85        32.97 o                         
 -15  27   2        220.43        263.60        54.50 o                         
 -14  27   2         61.43         80.97        23.17 o                         
 -13  27   2        121.20        150.84        18.42 o                         
 -12  27   2        497.00        606.29        27.80 o                         
 -11  27   2       5714.10       6329.15       150.95 o                         
 -10  27   2        293.60        288.77        22.37 o                         
  -9  27   2       3419.22       3424.28        68.66 o                         
  -8  27   2        379.07        353.13        24.97 o                         
  -7  27   2         54.05         88.95        20.17 o                         
  -6  27   2       2477.42       2701.56        54.30 o                         
  -5  27   2       3566.28       3750.55        69.51 o                         
  -4  27   2       2846.71       2738.62        63.07 o                         
  -3  27   2       5534.02       5419.24       111.11 o                         
  -2  27   2       4474.89       4370.59       110.24 o                         
  -1  27   2        457.23        408.29        22.34 o                         
   0  27   2        148.09        139.21        19.95 o                         
   1  27   2       4826.16       4631.16       124.54 o                         
   2  27   2       2284.22       2216.76        77.44 o                         
   3  27   2      12600.00      12695.32       477.45 o                         
   4  27   2         41.83         78.62        24.60 o                         
   5  27   2        834.69        832.34        38.76 o                         
   6  27   2       1660.88       1613.63        66.19 o                         
   7  27   2       1599.45       1534.19        57.90 o                         
   8  27   2        389.32        369.50        28.52 o                         
   9  27   2       5019.95       5156.29       126.43 o                         
  10  27   2         63.12         50.43        23.32 o                         
  11  27   2        157.91        166.70        18.54 o                         
  12  27   2         67.25         99.73        28.00 o                         
  13  27   2        213.35        277.40        20.83 o                         
  14  27   2       1026.16        627.03        43.87 o                         
 -15  28   2         42.54         36.50         9.77 o                         
 -14  28   2       1033.91       1118.08        44.99 o                         
 -13  28   2         83.79         74.01        21.63 o                         
 -12  28   2       1836.52       2109.79        56.05 o                         
 -11  28   2        884.36        954.76        44.30 o                         
 -10  28   2        157.38        177.39        23.63 o                         
  -9  28   2       2536.74       2716.98        62.76 o                         
  -8  28   2       2598.00       2640.17        61.16 o                         
  -7  28   2       6090.00       5998.18       112.16 o                         
  -6  28   2       1065.32       1098.37        31.11 o                         
  -5  28   2         13.77         53.73        22.61 o                         
  -4  28   2       4915.93       4960.16       103.63 o                         
  -3  28   2      23758.90      23789.71       447.68 o                         
  -2  28   2       1721.02       1796.54        54.36 o                         
  -1  28   2      14257.28      14082.91       468.97 o                         
   0  28   2      12513.53      12262.79       334.76 o                         
   1  28   2       3150.36       2895.64        74.77 o                         
   2  28   2        874.70        828.31        59.50 o                         
   3  28   2       2388.61       2306.30        80.96 o                         
   4  28   2       8289.93       7818.49       166.96 o                         
   5  28   2       1246.86       1122.80        44.83 o                         
   6  28   2        423.94        397.70        35.60 o                         
   7  28   2      17918.82      17950.67       477.17 o                         
   8  28   2        341.63        380.09        28.32 o                         
   9  28   2       2251.24       2231.76        72.02 o                         
  10  28   2         15.62         20.48        22.88 o                         
  11  28   2        708.77        848.25        45.87 o                         
  12  28   2       3471.12       3965.38       136.29 o                         
  13  28   2        774.92        771.18        33.40 o                         
  14  28   2       2130.91       1108.55        59.95 o                         
 -15  29   2        412.68        302.45        16.75 o                         
 -14  29   2        446.42        491.88        26.38 o                         
 -13  29   2         28.39         69.04        19.87 o                         
 -12  29   2        709.17        839.88        29.96 o                         
 -11  29   2       2065.49       2411.07        63.80 o                         
 -10  29   2        387.85        366.46        38.59 o                         
  -9  29   2       2565.04       2491.13        55.83 o                         
  -8  29   2          5.17         46.27        26.25 o                         
  -7  29   2       6975.26       7298.56       125.54 o                         
  -6  29   2       7129.80       7651.04       124.23 o                         
  -5  29   2        548.22        530.10        24.44 o                         
  -4  29   2       3881.78       3855.51        85.38 o                         
  -3  29   2       6246.42       6152.12       178.54 o                         
  -2  29   2         79.71         75.85        25.23 o                         
  -1  29   2       2610.68       2714.70        74.18 o                         
   0  29   2       6680.90       6724.17       173.03 o                         
   1  29   2        245.61        270.21        29.89 o                         
   2  29   2      17951.94      18303.07       586.17 o                         
   3  29   2        116.70         87.52        38.70 o                         
   4  29   2       6619.02       6514.14       158.07 o                         
   5  29   2        242.20        236.77        27.48 o                         
   6  29   2        358.00        370.18        32.88 o                         
   7  29   2         89.26         68.54        27.66 o                         
   8  29   2       1829.46       1886.04        56.00 o                         
   9  29   2       2032.52       2131.49       121.03 o                         
  10  29   2       1505.84       1534.55        50.21 o                         
  11  29   2         58.80         49.22        35.56 o                         
  12  29   2       3119.00       3233.35       115.66 o                         
  13  29   2       2431.76       2077.24       167.59 o                         
 -14  30   2         55.07         45.84        17.23 o                         
 -13  30   2       2037.56       2204.37        64.26 o                         
 -12  30   2       1278.76       1325.20        43.40 o                         
 -11  30   2       5518.02       5768.27       137.05 o                         
 -10  30   2       2957.45       3011.66        77.49 o                         
  -9  30   2        461.42        453.19        28.85 o                         
  -8  30   2      12061.93      12742.84       392.27 o                         
  -7  30   2         73.53         77.13        21.47 o                         
  -6  30   2       7279.94       7464.48       127.78 o                         
  -5  30   2        600.51        525.31        27.57 o                         
  -4  30   2        968.62       1105.67        38.00 o                         
  -3  30   2       1418.85       1411.98        37.42 o                         
  -2  30   2      11881.15      11849.38       306.54 o                         
  -1  30   2         78.96         99.30        23.98 o                         
   0  30   2       4427.67       4021.96       101.76 o                         
   1  30   2         40.69         85.60        33.37 o                         
   2  30   2        232.45        206.65        29.69 o                         
   3  30   2       1498.65       1651.10        64.03 o                         
   4  30   2         48.61         66.19        25.20 o                         
   5  30   2       4110.56       4394.41       101.76 o                         
   6  30   2       3271.59       3572.15        93.62 o                         
   7  30   2         56.23         59.18        24.74 o                         
   8  30   2       5680.48       5904.86       146.24 o                         
   9  30   2        438.60        535.59        27.08 o                         
  10  30   2       1324.98       1378.21        84.49 o                         
  11  30   2        281.76        293.00        35.92 o                         
  12  30   2       5337.40       6503.17       198.26 o                         
  13  30   2        129.52         95.97        14.19 o                         
 -14  31   2        156.14        144.31        11.66 o                         
 -13  31   2        287.83        255.75        18.18 o                         
 -12  31   2       1417.36       1505.39        48.42 o                         
 -11  31   2       1701.34       1967.87        52.64 o                         
 -10  31   2        415.29        576.83        32.52 o                         
  -9  31   2       2667.47       2744.13        82.11 o                         
  -8  31   2       1780.89       1814.60        59.42 o                         
  -7  31   2       2045.69       2157.99        52.82 o                         
  -6  31   2        109.59        124.98        23.44 o                         
  -5  31   2        706.75        751.40        32.85 o                         
  -4  31   2       2525.35       2777.23        81.93 o                         
  -3  31   2       3283.12       2906.11        73.09 o                         
  -2  31   2       1031.93       1019.03        37.27 o                         
  -1  31   2       4000.58       4120.46        97.51 o                         
   0  31   2       8888.30       8680.70       171.21 o                         
   1  31   2        664.51        744.15        48.06 o                         
   2  31   2       4738.82       4428.33       151.55 o                         
   3  31   2       1651.90       1685.33       100.61 o                         
   4  31   2       3870.81       4010.28       134.05 o                         
   5  31   2        190.76        204.01        27.35 o                         
   6  31   2        411.23        456.79        33.56 o                         
   7  31   2        271.70        269.59        26.12 o                         
   8  31   2       5490.62       5777.16       192.30 o                         
   9  31   2         91.22         84.39        20.42 o                         
  10  31   2       3186.19       3673.95       121.36 o                         
  11  31   2         51.99         55.85        22.25 o                         
  12  31   2         31.06         43.70        16.45 o                         
 -14  32   2         55.82         32.43        16.90 o                         
 -13  32   2       1279.53       1214.60        55.73 o                         
 -12  32   2        110.28         75.82        18.91 o                         
 -11  32   2       1495.16       1649.38        45.14 o                         
 -10  32   2       1703.08       1606.71        52.87 o                         
  -9  32   2        551.93        509.49        30.92 o                         
  -8  32   2       6045.78       6061.37       153.52 o                         
  -7  32   2       1547.72       1439.87        40.21 o                         
  -6  32   2       3678.21       3931.06        93.62 o                         
  -5  32   2        621.13        661.85        33.27 o                         
  -4  32   2        424.50        482.89        29.66 o                         
  -3  32   2         27.75         37.93        26.19 o                         
  -2  32   2       5648.02       6105.28       129.19 o                         
  -1  32   2       3907.78       3909.01        86.64 o                         
   0  32   2       3444.59       3051.16        71.36 o                         
   1  32   2        905.33        820.62        52.90 o                         
   2  32   2       1486.78       1323.33        63.26 o                         
   3  32   2       2166.12       2215.65        86.99 o                         
   4  32   2        727.46        734.04        35.65 o                         
   5  32   2       5552.55       5970.51       169.92 o                         
   6  32   2      16021.25      16969.59       394.34 o                         
   7  32   2          2.58         25.80        23.31 o                         
   8  32   2        400.23        410.93        25.12 o                         
   9  32   2        196.12        239.64        20.32 o                         
  10  32   2       2594.82       2795.19        94.77 o                         
  11  32   2        546.75        536.86        37.63 o                         
  12  32   2        120.71        143.63        20.55 o                         
 -13  33   2         68.58         66.58        11.95 o                         
 -12  33   2        107.61        124.09        17.49 o                         
 -11  33   2       1761.66       1734.19        86.14 o                         
 -10  33   2       2701.03       2838.55       103.09 o                         
  -9  33   2       1081.89        982.03        52.52 o                         
  -8  33   2         73.01         76.83        30.60 o                         
  -7  33   2        116.99        154.92        22.22 o                         
  -6  33   2         47.31         45.66        25.48 o                         
  -5  33   2       3648.60       3861.86        83.06 o                         
  -4  33   2       5368.65       5348.08       133.23 o                         
  -3  33   2      13946.63      13221.57       280.45 o                         
  -2  33   2        472.43        459.15        28.02 o                         
  -1  33   2         12.16         54.68        23.76 o                         
   0  33   2        317.93        399.84        32.19 o                         
   1  33   2      16220.59      16431.73       446.35 o                         
   2  33   2        168.64        124.14        39.50 o                         
   3  33   2      17495.24      17375.47       542.91 o                         
   4  33   2        231.44        232.52        24.32 o                         
   5  33   2       6631.38       7008.94       197.64 o                         
   6  33   2       1094.00       1122.22        43.42 o                         
   7  33   2        419.49        396.59        26.33 o                         
   8  33   2       1001.13        990.32        50.07 o                         
   9  33   2        453.68        477.19        28.69 o                         
  10  33   2         68.69         73.50        16.64 o                         
  11  33   2       2460.95       2855.88        83.60 o                         
  12  33   2        473.54        443.91        31.07 o                         
 -13  34   2        735.41        525.33        89.65 o                         
 -12  34   2       2608.47       2513.74        82.28 o                         
 -11  34   2       2788.34       2964.72        97.79 o                         
 -10  34   2       6707.02       6744.00       177.43 o                         
  -9  34   2      10461.05      10829.52       658.10 o                         
  -8  34   2         49.03         58.89        28.20 o                         
  -7  34   2       2791.65       2829.15        73.01 o                         
  -6  34   2       3354.30       3265.86       102.31 o                         
  -5  34   2       1647.60       1504.99        42.09 o                         
  -4  34   2         32.02         16.47        26.42 o                         
  -3  34   2        719.42        856.24        36.29 o                         
  -2  34   2        735.98        570.89        35.27 o                         
  -1  34   2       4599.58       4650.62       102.34 o                         
   0  34   2        218.42        273.52        26.76 o                         
   1  34   2       1969.78       1989.86        90.12 o                         
   2  34   2        560.96        552.42        46.25 o                         
   3  34   2        497.79        530.43        33.99 o                         
   4  34   2        142.65        141.01        28.76 o                         
   5  34   2       2334.47       2404.43       125.73 o                         
   6  34   2        615.83        607.18        37.18 o                         
   7  34   2       1760.25       1886.12        52.08 o                         
   8  34   2        179.35        191.06        20.52 o                         
   9  34   2        334.69        302.15        34.09 o                         
  10  34   2         13.70         27.88        16.35 o                         
  11  34   2        353.63        436.83        36.24 o                         
  12  34   2        171.56        112.27        16.35 o                         
 -12  35   2         40.89         29.53        11.15 o                         
 -11  35   2       1511.50       1459.51        67.31 o                         
 -10  35   2         38.37         66.23        15.06 o                         
  -9  35   2        289.08        343.46        21.64 o                         
  -8  35   2        236.00        302.19        28.26 o                         
  -7  35   2         85.01         86.83        28.09 o                         
  -6  35   2       2864.30       3007.87        77.35 o                         
  -5  35   2         46.21         67.34        23.75 o                         
  -4  35   2       2829.46       2785.34        69.29 o                         
  -3  35   2       1652.34       1566.59        46.12 o                         
  -2  35   2        813.88        922.86        35.75 o                         
  -1  35   2       3859.23       3975.32        90.82 o                         
   0  35   2         66.37        177.22        34.30 o                         
   1  35   2       1527.12       1501.44        66.16 o                         
   2  35   2         97.54         55.66        28.85 o                         
   3  35   2       4820.18       4625.60       147.82 o                         
   4  35   2        225.22        245.85        39.75 o                         
   5  35   2       4476.77       4824.70       234.90 o                         
   6  35   2        410.08        448.66        26.68 o                         
   7  35   2        714.73        755.71        29.30 o                         
   8  35   2         18.25         41.83        23.20 o                         
   9  35   2       2976.74       3554.91       115.22 o                         
  10  35   2         89.42         95.65        32.43 o                         
  11  35   2        849.03        699.22       193.75 o                         
 -12  36   2        718.52        528.71        24.25 o                         
 -11  36   2         90.80        111.63        20.02 o                         
 -10  36   2        268.74        280.39        25.25 o                         
  -9  36   2        213.74        219.39        21.85 o                         
  -8  36   2        802.80        823.99        34.38 o                         
  -7  36   2       2049.98       2036.96        64.40 o                         
  -6  36   2        680.71        674.32        30.01 o                         
  -5  36   2       3962.18       4433.74       108.61 o                         
  -4  36   2       1346.66       1276.16        40.08 o                         
  -3  36   2       2704.28       2740.55        66.50 o                         
  -2  36   2         72.09         69.01        25.29 o                         
  -1  36   2        199.58        257.31        26.99 o                         
   0  36   2       2337.74       2204.40        86.26 o                         
   1  36   2       2036.81       1796.03        66.76 o                         
   2  36   2          4.50         62.67        47.08 o                         
   3  36   2       1714.63       1698.72        61.55 o                         
   4  36   2       4295.61       4365.55       367.47 o                         
   5  36   2          9.27          7.90        49.32 o                         
   6  36   2        525.06        489.24        52.46 o                         
   7  36   2        199.25        221.84        29.22 o                         
   8  36   2        158.96        153.16        26.48 o                         
   9  36   2         15.80        -13.95        19.95 o                         
  10  36   2        570.59        474.50       122.49 o                         
  11  36   2        308.74        263.24        23.44 o                         
 -12  37   2       1435.05       1206.65        60.77 o                         
 -11  37   2        114.18        117.90        13.93 o                         
 -10  37   2        157.67        143.16        19.03 o                         
  -9  37   2       1374.85       1322.06        47.43 o                         
  -8  37   2         24.21         34.94        20.40 o                         
  -7  37   2        107.99        163.78        41.11 o                         
  -6  37   2         74.94         78.05        21.37 o                         
  -5  37   2        323.31        360.55        26.14 o                         
  -4  37   2       1680.38       1590.08        48.19 o                         
  -3  37   2        479.09        537.74        28.71 o                         
  -2  37   2        882.87        924.91        34.67 o                         
  -1  37   2       1056.43       1034.86        38.29 o                         
   0  37   2        294.57        369.38        44.03 o                         
   1  37   2        686.02        644.66        96.06 o                         
   2  37   2       2165.15       2016.02       142.93 o                         
   3  37   2         45.67         41.88        38.83 o                         
   4  37   2        830.89        858.63        49.96 o                         
   5  37   2       1166.94       1133.35        76.30 o                         
   6  37   2        611.21        622.56        58.04 o                         
   7  37   2        131.40        154.67        28.40 o                         
   8  37   2       1016.16       1086.59       119.22 o                         
   9  37   2        536.94        410.91        61.59 o                         
  10  37   2        709.65        647.20        41.69 o                         
 -11  38   2       4316.28       4222.84       150.15 o                         
 -10  38   2       4086.86       4161.50       113.17 o                         
  -9  38   2       2709.77       2756.30        95.92 o                         
  -8  38   2       1841.60       1884.88        89.93 o                         
  -7  38   2        411.05        455.09        27.39 o                         
  -6  38   2        107.97        170.00        26.64 o                         
  -5  38   2        191.11        218.38        23.31 o                         
  -4  38   2       1174.11       1266.82        43.46 o                         
  -3  38   2       1695.16       1793.93        51.69 o                         
  -2  38   2       5671.56       5608.32       155.27 o                         
  -1  38   2       1406.67       1568.21        54.14 o                         
   0  38   2       3758.29       3954.87       198.11 o                         
   1  38   2        606.87        657.46        43.87 o                         
   2  38   2       1544.32       1409.54        61.14 o                         
   3  38   2        139.65        156.44        26.12 o                         
   4  38   2        513.01        508.00        40.36 o                         
   5  38   2        531.63        555.09        55.86 o                         
   6  38   2       1701.99       1846.80        96.19 o                         
   7  38   2        117.13        116.23        25.86 o                         
   8  38   2        741.37        792.88        51.91 o                         
   9  38   2        135.10        127.80        29.70 o                         
  10  38   2        286.56        339.54        27.80 o                         
 -11  39   2          0.95          5.16         9.85 o                         
 -10  39   2        625.63        614.53        22.25 o                         
  -9  39   2        924.45        939.24        39.30 o                         
  -8  39   2          2.13         36.88        17.40 o                         
  -7  39   2        175.33        194.35        20.26 o                         
  -6  39   2        223.71        199.53        30.69 o                         
  -5  39   2       1546.02       1500.67        43.33 o                         
  -4  39   2        697.10        796.31        31.32 o                         
  -3  39   2       1396.39       1358.70        42.17 o                         
  -2  39   2        247.78        246.57        27.49 o                         
  -1  39   2       5959.23       5900.81       161.28 o                         
   0  39   2        225.22        322.65        54.23 o                         
   1  39   2        142.61        165.69        33.94 o                         
   2  39   2       4273.54       4149.74       143.05 o                         
   3  39   2         98.66        117.75        37.47 o                         
   4  39   2        644.00        646.06        41.90 o                         
   5  39   2        854.16        962.03        46.87 o                         
   6  39   2        383.01        444.73        43.87 o                         
   7  39   2          2.44         30.25        29.16 o                         
   8  39   2        536.89        444.19        24.55 o                         
   9  39   2        297.38        300.37        37.33 o                         
  10  39   2        399.67        297.85        21.80 o                         
 -10  40   2       1171.08        907.83        32.66 o                         
  -9  40   2       2366.77       2387.10        81.60 o                         
  -8  40   2       1277.27       1328.30        92.92 o                         
  -7  40   2        295.50        340.64        23.62 o                         
  -6  40   2       4857.23       4983.23       136.50 o                         
  -5  40   2        432.63        406.21        27.33 o                         
  -4  40   2        445.98        538.74        25.78 o                         
  -3  40   2        591.83        625.94        27.88 o                         
  -2  40   2         20.11         33.36        22.35 o                         
  -1  40   2       7692.56       8142.25       271.11 o                         
   0  40   2        695.91        724.96        43.15 o                         
   1  40   2       2172.72       2154.56        81.68 o                         
   2  40   2        502.19        450.34        29.45 o                         
   3  40   2       2378.32       2549.03       101.37 o                         
   4  40   2        272.02        348.56        34.01 o                         
   5  40   2       1179.11       1269.48        91.83 o                         
   6  40   2         25.80        -27.25        32.43 o                         
   7  40   2       4052.36       4051.06       190.48 o                         
   8  40   2        268.30        197.50        13.77 o                         
   9  40   2       1180.66       1081.30        56.41 o                         
 -10  41   2        217.32        141.43        15.26 o                         
  -9  41   2         31.22         24.02        15.40 o                         
  -8  41   2       2484.49       2614.01       114.18 o                         
  -7  41   2       2546.85       2844.83        79.81 o                         
  -6  41   2        545.12        632.52        27.37 o                         
  -5  41   2        121.54        139.07        21.49 o                         
  -4  41   2        234.84        243.21        23.66 o                         
  -3  41   2       5572.67       5683.09       133.62 o                         
  -2  41   2        799.17        782.99        35.78 o                         
  -1  41   2        709.21        730.71        43.23 o                         
   0  41   2        121.75        159.70        30.34 o                         
   1  41   2       1058.40       1024.03        47.80 o                         
   2  41   2       1282.23       1398.81        55.12 o                         
   3  41   2        558.99        584.23        38.05 o                         
   4  41   2       1055.61       1181.19        86.11 o                         
   5  41   2         81.22         90.92        24.63 o                         
   6  41   2         19.37         21.53        26.98 o                         
   7  41   2        827.19        775.62        62.40 o                         
   8  41   2         15.22          0.24        13.09 o                         
  -8  42   2         31.67         23.03        13.87 o                         
  -7  42   2        349.67        366.15        18.97 o                         
  -6  42   2       4561.04       4432.92       118.82 o                         
  -5  42   2       1233.29       1155.50        50.85 o                         
  -4  42   2        966.00       1001.40        35.73 o                         
  -3  42   2        241.70        302.33        24.02 o                         
  -2  42   2        369.25        294.60        25.63 o                         
  -1  42   2       3693.17       3998.53        97.18 o                         
   0  42   2        166.63        213.56        24.75 o                         
   1  42   2       4299.09       4472.25       151.26 o                         
   2  42   2          0.88          8.22        23.70 o                         
   3  42   2        940.15        987.78        41.54 o                         
   4  42   2        305.42        369.05        24.56 o                         
   5  42   2       3146.11       3279.99        91.56 o                         
   6  42   2        277.04        288.75        27.02 o                         
   7  42   2        640.16        601.40       104.51 o                         
  -8  43   2        658.44        544.74        31.07 o                         
  -7  43   2        263.69        242.44        19.55 o                         
  -6  43   2         92.23        100.72        15.44 o                         
  -5  43   2       1670.96       1651.13        60.66 o                         
  -4  43   2        900.31        950.60        41.87 o                         
  -3  43   2        574.59        681.36        36.80 o                         
  -2  43   2       1090.18       1119.23        36.54 o                         
  -1  43   2        705.54        673.94        26.05 o                         
   0  43   2        358.60        338.04        20.81 o                         
   1  43   2       3301.93       3610.96        99.78 o                         
   2  43   2       1008.42       1142.31        57.36 o                         
   3  43   2       7981.93       8087.82       216.80 o                         
   4  43   2         66.69         57.71        18.14 o                         
   5  43   2          6.97         16.33        15.51 o                         
   6  43   2          7.81          7.49        11.92 o                         
   7  43   2        221.18        156.15        18.26 o                         
  -7  44   2       2819.32       2237.83        94.01 o                         
  -6  44   2         61.73         65.06        19.62 o                         
  -5  44   2        227.66        238.71        19.12 o                         
  -4  44   2        234.78        198.90        22.15 o                         
  -3  44   2         58.55         67.61        23.32 o                         
  -2  44   2       9624.08      10008.58       266.83 o                         
  -1  44   2         42.44         56.90        15.34 o                         
   0  44   2       2872.72       2979.60        64.58 o                         
   1  44   2          0.86         22.53        18.15 o                         
   2  44   2          2.11         -3.86        21.80 o                         
   3  44   2        109.91        152.88        18.82 o                         
   4  44   2        834.10        848.64        29.13 o                         
   5  44   2        613.17        612.23        24.61 o                         
   6  44   2       4378.78       4170.23       201.79 o                         
  -6  45   2        650.39        590.02        30.20 o                         
  -5  45   2       1080.13       1091.26        33.66 o                         
  -4  45   2       5231.02       5418.81       144.95 o                         
  -3  45   2        144.35        150.86        16.03 o                         
  -2  45   2       1823.95       1867.81        54.54 o                         
  -1  45   2         30.35         66.12        16.39 o                         
   0  45   2        339.28        359.72        17.54 o                         
   1  45   2        285.30        266.93        19.62 o                         
   2  45   2       3347.83       3443.60       132.95 o                         
   3  45   2        507.54        533.65        18.49 o                         
   4  45   2       1318.91       1252.70        42.91 o                         
   5  45   2         14.94         23.89        12.13 o                         
  -5  46   2        915.55        752.07        30.24 o                         
  -4  46   2         21.04         49.68        11.16 o                         
  -3  46   2        447.14        439.16        21.55 o                         
  -2  46   2        113.83        117.71        17.60 o                         
  -1  46   2       1468.06       1384.38        57.50 o                         
   0  46   2       1091.47       1102.62        34.83 o                         
   1  46   2         94.19        117.56        12.62 o                         
   2  46   2         17.03          4.31        10.89 o                         
   3  46   2        174.35        126.79        13.88 o                         
   4  46   2       1530.69       1191.39        60.77 o                         
  -4  47   2       1001.02        794.41        29.38 o                         
  -3  47   2       1143.31        915.62        47.42 o                         
  -2  47   2        961.32        853.88        57.09 o                         
  -1  47   2        333.02        354.25        20.03 o                         
   0  47   2         13.48         18.41        10.56 o                         
   1  47   2          3.42         13.93         9.61 o                         
   2  47   2       5247.14       4689.00       216.91 o                         
   3  47   2         41.68         38.42        14.99 o                         
  -1  48   2       1920.48       1417.84        68.67 o                         
 -18   1   3         10.10          3.67        15.36 o                         
 -17   1   3          6.64         18.44        48.78 o                         
 -16   1   3         28.62        114.45        95.10 o                         
 -15   1   3       2239.95       2734.97       118.72 o                         
 -14   1   3       1038.19       1136.78        48.72 o                         
 -13   1   3         44.62         22.76        31.91 o                         
 -12   1   3        310.26        336.66        30.27 o                         
 -11   1   3       6241.61       6485.54       138.55 o                         
 -10   1   3        431.03        498.08        25.26 o                         
  -9   1   3        474.84        589.26        49.76 o                         
  -8   1   3        302.79        404.80        35.13 o                         
  -7   1   3       1826.52       2131.40        69.37 o                         
  -6   1   3        117.47        121.27        12.61 o                         
  -5   1   3      16331.47      15446.22       753.26 o                         
  -4   1   3       1718.67       1525.11        38.03 o                         
  -3   1   3        493.89        410.36        16.39 o                         
  -2   1   3       1921.57       2036.46        70.04 o                         
  -1   1   3      26614.59      27728.37       728.01 o                         
   0   1   3      96335.21     101380.88      4622.23 o                         
   1   1   3      20378.27      20262.18       660.83 o                         
   2   1   3      14883.64      16615.48       545.60 o                         
   3   1   3      12081.74      12498.82       415.25 o                         
   4   1   3         86.44        143.63        19.74 o                         
   5   1   3       2721.85       2605.12        81.84 o                         
   6   1   3        202.44        169.53        48.36 o                         
   8   1   3       1498.16       1434.47        92.65 o                         
   9   1   3        416.91        396.44        19.92 o                         
  10   1   3         43.92         75.64        18.90 o                         
  11   1   3        253.37        258.00        25.32 o                         
  12   1   3        429.22        356.46        24.05 o                         
  13   1   3        145.06        146.74        27.81 o                         
  14   1   3         53.13         39.36        26.22 o                         
  15   1   3        503.03        476.48        45.12 o                         
  16   1   3        469.43        422.51        43.84 o                         
  17   1   3        146.71         99.60        25.89 o                         
 -18   2   3        771.30        705.16        57.54 o                         
 -17   2   3        108.40        212.24        38.78 o                         
 -16   2   3        797.05        882.10       106.82 o                         
 -15   2   3       1820.45       2004.28       385.87 o                         
 -14   2   3         75.86         85.50        36.70 o                         
 -13   2   3         53.72         29.68        32.11 o                         
 -12   2   3       3572.20       3987.50        93.15 o                         
 -11   2   3      28829.52      31221.48       545.75 o                         
 -10   2   3       8567.23       8595.86       223.63 o                         
  -9   2   3      21701.51      22398.12       529.83 o                         
  -8   2   3        159.60        188.38        32.16 o                         
  -7   2   3        666.10        673.13        33.78 o                         
  -6   2   3          5.38         37.59        13.53 o                         
  -5   2   3       2321.10       2021.91        61.79 o                         
  -4   2   3      12194.18      10594.98       278.35 o                         
  -3   2   3      23556.71      22855.64       600.63 o                         
  -2   2   3      21105.12      21102.79       557.53 o                         
  -1   2   3      52297.13      53579.54      1730.36 o                         
   0   2   3      85930.09      90518.83      4128.45 o                         
   1   2   3        458.49        552.64        48.51 o                         
   2   2   3       4191.48       4224.65       209.83 o                         
   3   2   3      10326.68      10111.30       480.15 o                         
   4   2   3       1081.83        938.55        56.06 o                         
   5   2   3      34344.20      37297.18       982.96 o                         
   6   2   3       1176.71       1472.07       117.18 o                         
   8   2   3       2519.03       2293.95       128.35 o                         
   9   2   3        933.39        849.32        33.76 o                         
  10   2   3        867.91        829.28        37.81 o                         
  11   2   3        498.25        429.54        26.36 o                         
  12   2   3        559.19        535.94        39.45 o                         
  13   2   3       1365.31       1457.07        76.79 o                         
  14   2   3       7763.89       7908.98       226.32 o                         
  15   2   3       4705.42       4930.90       147.54 o                         
  16   2   3        994.11       1020.50        64.67 o                         
  17   2   3         35.60         15.26        18.67 o                         
 -18   3   3        194.76        104.87        20.74 o                         
 -17   3   3        485.07        587.78        46.26 o                         
 -16   3   3       1587.48       1987.65       144.97 o                         
 -15   3   3        814.73       1087.02       122.08 o                         
 -14   3   3        293.24        371.42        70.43 o                         
 -13   3   3        101.59        117.25        34.45 o                         
 -12   3   3       2354.93       2733.06        76.07 o                         
 -11   3   3       8871.69       8896.82       166.13 o                         
 -10   3   3       3195.75       3116.71        72.51 o                         
  -9   3   3       3773.24       4349.01       123.91 o                         
  -8   3   3       5440.34       5266.13       134.90 o                         
  -7   3   3       2571.22       2646.72        82.08 o                         
  -6   3   3        367.92        516.39        26.94 o                         
  -5   3   3        444.40        472.23        19.09 o                         
  -4   3   3      40224.34      36243.11      1157.38 o                         
  -3   3   3        504.44        620.30        27.62 o                         
  -2   3   3         59.95         42.40        12.60 o                         
  -1   3   3         67.65         97.64        19.76 o                         
   0   3   3       3084.18       3432.47       169.23 o                         
   1   3   3      17420.54      18058.91       834.96 o                         
   2   3   3      31520.59      34407.31      1580.80 o                         
   3   3   3      48042.96      48878.79      1584.20 o                         
   4   3   3        307.51        326.13        18.81 o                         
   5   3   3         74.74         56.58        20.32 o                         
   6   3   3         42.46         85.15        65.81 o                         
   8   3   3        218.58        196.20        51.50 o                         
   9   3   3        514.42        470.59        45.66 o                         
  10   3   3         39.02         34.51        21.94 o                         
  11   3   3         33.29         47.84        28.96 o                         
  12   3   3       1073.14        940.79        44.88 o                         
  13   3   3        130.49        141.75        21.54 o                         
  14   3   3          6.33        -19.53        32.26 o                         
  15   3   3        183.67        110.22        26.45 o                         
  16   3   3        283.08        237.43        43.34 o                         
  17   3   3         45.93         24.18        13.93 o                         
 -18   4   3        383.28        324.36        85.43 o                         
 -17   4   3         62.74        126.87        60.50 o                         
 -16   4   3         77.50        118.27        85.84 o                         
 -15   4   3       1959.83       2216.28       162.14 o                         
 -14   4   3        246.93        372.08        64.01 o                         
 -13   4   3          1.85         31.90        32.45 o                         
 -12   4   3         60.98        100.98        26.99 o                         
 -11   4   3        996.45       1062.69        31.57 o                         
 -10   4   3       2623.11       2823.41        53.40 o                         
  -9   4   3        400.10        446.32        35.47 o                         
  -8   4   3       1397.76       1569.21        54.26 o                         
  -7   4   3       1404.61       1326.11        52.31 o                         
  -6   4   3       3598.86       3611.34       110.64 o                         
  -5   4   3       3284.43       3084.04        79.77 o                         
  -4   4   3      16519.61      16073.38      1085.80 o                         
  -3   4   3       2096.19       1975.19        70.78 o                         
  -2   4   3      30279.82      30170.36       976.74 o                         
  -1   4   3      61618.09      63807.32      2208.49 o                         
   0   4   3      22966.43      23485.22       762.57 o                         
   1   4   3         99.69         95.58        22.15 o                         
   2   4   3         65.77         98.49        12.86 o                         
   3   4   3       1653.78       1541.16        81.75 o                         
   4   4   3      11174.49      10847.73       265.65 o                         
   5   4   3        407.69        443.98        21.86 o                         
   6   4   3      15535.27      14736.98       713.28 o                         
   7   4   3        729.35        766.83        86.38 o                         
   8   4   3       2098.49       1591.17        53.91 o                         
   9   4   3       1154.81       1053.46        35.74 o                         
  10   4   3          6.22          1.94        18.24 o                         
  11   4   3        832.55        761.60        39.16 o                         
  12   4   3        579.32        580.04        55.20 o                         
  13   4   3        706.35        747.57        29.81 o                         
  14   4   3          7.79         33.10        26.53 o                         
  15   4   3       1417.67       1406.59        58.15 o                         
  16   4   3         22.00         -3.29        21.67 o                         
  17   4   3          0.96          2.65        13.31 o                         
 -18   5   3          3.62         22.50        30.66 o                         
 -17   5   3         20.48         53.93        41.63 o                         
 -16   5   3       1085.50       1217.30        78.51 o                         
 -15   5   3        673.48        855.81        80.37 o                         
 -14   5   3       1279.62       1599.84        72.77 o                         
 -13   5   3       1144.67       1337.74        54.53 o                         
 -12   5   3       1581.06       1688.26        44.55 o                         
 -11   5   3        315.62        399.29        23.71 o                         
 -10   5   3       1419.42       1471.82        34.69 o                         
  -9   5   3        532.81        525.07        22.31 o                         
  -8   5   3       2814.42       2792.42        74.07 o                         
  -7   5   3         79.41        101.88        21.99 o                         
  -6   5   3        215.42        236.88        21.93 o                         
  -5   5   3      12258.71      12840.52       341.76 o                         
  -4   5   3       3796.38       4062.23       111.53 o                         
  -3   5   3       1403.24       1234.08        54.75 o                         
  -2   5   3       2764.47       2422.69        85.78 o                         
  -1   5   3      18520.56      18019.26       413.52 o                         
   0   5   3       9586.30      10093.86       296.94 o                         
   1   5   3       5316.36       5379.80       164.56 o                         
   2   5   3      25958.57      26864.20       599.90 o                         
   3   5   3      17864.18      17560.25       530.13 o                         
   4   5   3        146.29        228.94        13.29 o                         
   5   5   3       1562.12       1442.19        39.28 o                         
   6   5   3       1991.16       1943.52        75.70 o                         
   7   5   3        249.04        340.63        72.21 o                         
   8   5   3       7936.33       6647.76       186.22 o                         
   9   5   3       2331.46       2241.13        54.61 o                         
  10   5   3        629.12        589.81        24.87 o                         
  11   5   3        617.21        667.52        30.22 o                         
  12   5   3         43.26         30.55        28.23 o                         
  13   5   3       1083.69       1079.83        53.03 o                         
  14   5   3        494.78        478.01        34.47 o                         
  15   5   3        388.27        365.57        32.53 o                         
  16   5   3       1660.71       1900.43        69.26 o                         
  17   5   3        235.16        142.70        15.07 o                         
 -18   6   3        163.01        200.71        45.51 o                         
 -17   6   3        223.10        251.57        39.51 o                         
 -16   6   3        227.25        198.64        58.65 o                         
 -15   6   3         94.29         89.25        66.34 o                         
 -14   6   3        469.30        474.99        54.49 o                         
 -13   6   3       1735.24       2205.69        84.00 o                         
 -12   6   3        121.53        146.40        31.20 o                         
 -11   6   3       3152.75       3269.11        66.72 o                         
 -10   6   3      12591.32      12924.37       204.27 o                         
  -9   6   3       1586.41       1517.72        32.63 o                         
  -8   6   3       6280.18       5833.61       133.48 o                         
  -7   6   3         25.44         49.41        21.33 o                         
  -6   6   3        259.22        289.72        26.75 o                         
  -5   6   3        575.53        564.82        26.38 o                         
  -4   6   3       1137.18        829.16        36.05 o                         
  -3   6   3       3752.70       3614.79       152.06 o                         
  -2   6   3       5847.29       5517.85       186.21 o                         
  -1   6   3      22485.06      25225.12       768.35 o                         
   0   6   3      11329.51      12002.61       394.63 o                         
   1   6   3        200.80        144.29        10.27 o                         
   2   6   3         47.12         57.30        13.28 o                         
   3   6   3         49.30         57.62        13.49 o                         
   4   6   3      27642.63      25866.65       482.81 o                         
   5   6   3       1350.72       1263.79        45.15 o                         
   6   6   3       1812.09       1409.12       106.28 o                         
   7   6   3        428.83        457.54        78.21 o                         
   8   6   3       1489.16       1366.15        49.39 o                         
   9   6   3         11.41         18.95        15.85 o                         
  10   6   3        166.30        121.70        19.13 o                         
  11   6   3        111.46        136.69        21.17 o                         
  12   6   3        399.69        437.79        30.52 o                         
  13   6   3        137.51        161.52        29.44 o                         
  14   6   3       1742.99       1734.96        60.12 o                         
  15   6   3       1032.85       1023.69        69.78 o                         
  16   6   3         67.46          5.63        28.07 o                         
  17   6   3        199.28        157.51        26.43 o                         
 -18   7   3          8.78         -5.08        27.66 o                         
 -17   7   3        279.79        284.10        32.10 o                         
 -16   7   3         10.47          6.27        54.27 o                         
 -15   7   3        139.96        147.25        63.92 o                         
 -14   7   3       1893.35       2162.89        91.37 o                         
 -13   7   3       1252.98       1416.78        68.19 o                         
 -12   7   3         14.24         47.82        26.75 o                         
 -11   7   3        631.11        749.46        28.05 o                         
 -10   7   3        394.61        366.82        20.07 o                         
  -9   7   3         10.75         28.14        17.99 o                         
  -8   7   3       4916.27       4394.96       111.37 o                         
  -7   7   3       7361.06       7215.07       226.81 o                         
  -6   7   3      18545.78      19377.18       778.51 o                         
  -5   7   3         63.78         81.56        23.85 o                         
  -4   7   3      20645.98      19313.90       584.20 o                         
  -3   7   3      12966.08      12119.38       435.74 o                         
  -2   7   3        385.92        333.43        31.75 o                         
  -1   7   3        295.57        334.22        24.12 o                         
   0   7   3      10623.69      10687.44       287.18 o                         
   1   7   3      24262.24      22193.93       501.91 o                         
   2   7   3       8722.80       7839.19       179.97 o                         
   3   7   3      14938.12      15064.00       342.12 o                         
   4   7   3       9419.38       8810.60       168.17 o                         
   5   7   3         19.02         39.29        20.67 o                         
   6   7   3        356.76        328.91        65.95 o                         
   7   7   3         34.24         50.41        68.94 o                         
   8   7   3        387.71        367.22        34.27 o                         
   9   7   3        224.17        218.83        17.35 o                         
  10   7   3       5884.96       5277.14       105.94 o                         
  11   7   3       1855.13       1648.22        53.23 o                         
  12   7   3        179.00        187.21        26.36 o                         
  13   7   3        456.16        450.49        32.75 o                         
  14   7   3         53.80         78.98        24.97 o                         
  15   7   3         66.46         51.95        23.81 o                         
  16   7   3        162.33        135.71        25.18 o                         
 -18   8   3        415.29        365.72        45.78 o                         
 -17   8   3        471.00        577.74        69.66 o                         
 -16   8   3        156.07        199.84        39.06 o                         
 -15   8   3         87.79        146.48        63.25 o                         
 -14   8   3        522.02        597.58        96.25 o                         
 -13   8   3       5546.24       6013.68       160.77 o                         
 -12   8   3       2102.02       2427.12        61.86 o                         
 -11   8   3       1557.03       1592.48        45.11 o                         
 -10   8   3         21.06         34.40        17.31 o                         
  -9   8   3      11216.14      12270.24       204.68 o                         
  -8   8   3       6888.40       7650.11       314.39 o                         
  -7   8   3       1198.14       1254.85        48.39 o                         
  -6   8   3          1.58          8.51        19.30 o                         
  -5   8   3          7.09         18.46        24.34 o                         
  -4   8   3      13005.38      12858.33       344.32 o                         
  -3   8   3       8629.63       7747.29       205.05 o                         
  -2   8   3      11708.43      11638.47       383.63 o                         
  -1   8   3      40890.53      39229.35      1035.92 o                         
   0   8   3       5821.04       5845.82       160.90 o                         
   1   8   3       1507.83       1619.64        43.90 o                         
   2   8   3        176.35         99.33        13.02 o                         
   3   8   3       6497.18       6373.42       174.44 o                         
   4   8   3         44.10         41.65        11.19 o                         
   5   8   3         93.29        229.70        22.52 o                         
   6   8   3       3527.67       2941.51       229.18 o                         
   7   8   3      12350.90      11921.28       582.62 o                         
   8   8   3       3537.99       3036.10        91.65 o                         
   9   8   3       1624.48       1569.44        43.46 o                         
  10   8   3          2.91          3.19        22.54 o                         
  11   8   3       2120.97       2036.14        68.09 o                         
  12   8   3          4.32         -0.11        24.32 o                         
  13   8   3        182.79        171.76        29.27 o                         
  14   8   3         29.33         21.02        21.39 o                         
  15   8   3        264.27        174.21        23.31 o                         
  16   8   3         11.55         39.51        16.38 o                         
 -18   9   3         93.51         63.92        15.59 o                         
 -17   9   3        133.25        133.67        28.01 o                         
 -16   9   3        135.26        198.59        50.37 o                         
 -15   9   3       1179.16       1479.51        83.33 o                         
 -14   9   3       2667.39       3001.90        95.87 o                         
 -13   9   3        598.89        848.62        58.31 o                         
 -12   9   3       6694.07       7255.05       143.13 o                         
 -11   9   3        124.67        233.26        25.33 o                         
 -10   9   3         34.13         38.81        20.42 o                         
  -9   9   3       1522.04       1250.23        30.15 o                         
  -8   9   3        117.40         88.49        31.78 o                         
  -7   9   3       1800.39       1651.54        69.62 o                         
  -6   9   3       9038.07       9331.36       314.34 o                         
  -5   9   3      10503.64      11359.93       378.89 o                         
  -4   9   3       1941.25       1799.06        70.38 o                         
  -3   9   3        558.14        567.50        23.27 o                         
  -2   9   3        401.44        361.69        18.21 o                         
  -1   9   3        433.44        456.27        22.58 o                         
   0   9   3        399.88        377.62        16.56 o                         
   1   9   3       7999.64       7345.17       172.34 o                         
   2   9   3       4589.99       4077.38       117.68 o                         
   3   9   3       9968.80       9772.35       229.43 o                         
   4   9   3       1909.71       1476.54        34.95 o                         
   5   9   3         25.97         16.88        20.61 o                         
   6   9   3        940.45        811.54        48.23 o                         
   7   9   3        976.89        914.32        87.20 o                         
   8   9   3       9171.79       8314.51       178.38 o                         
   9   9   3       5732.03       5493.91       121.00 o                         
  10   9   3        863.73        995.70        40.88 o                         
  11   9   3        170.73        162.32        25.33 o                         
  12   9   3        718.98        659.81        33.46 o                         
  13   9   3         11.40         48.03        27.90 o                         
  14   9   3        101.32        126.80        22.11 o                         
  15   9   3         86.32        138.52        26.81 o                         
  16   9   3        432.97        368.13        26.42 o                         
 -18  10   3        128.96        118.41        25.21 o                         
 -17  10   3        125.71        186.67        43.33 o                         
 -16  10   3         46.82         18.86        45.27 o                         
 -15  10   3         22.14         10.19        52.96 o                         
 -14  10   3        116.80        133.24        46.12 o                         
 -13  10   3        119.30        228.96        37.03 o                         
 -12  10   3       1070.55       1081.09        39.41 o                         
 -11  10   3        309.00        290.26        28.96 o                         
 -10  10   3        769.75        618.93        27.95 o                         
  -9  10   3       1475.54       1589.51        39.09 o                         
  -8  10   3       8776.78       8360.75       207.99 o                         
  -7  10   3        553.83        524.30        39.88 o                         
  -6  10   3      10462.15      10928.90       367.43 o                         
  -5  10   3       3238.50       3735.81       134.98 o                         
  -4  10   3         83.55         96.60        24.08 o                         
  -3  10   3       7466.97       7598.76       217.28 o                         
  -2  10   3       5409.78       5572.78       133.76 o                         
  -1  10   3        202.88        263.92        18.58 o                         
   0  10   3      13795.90      13285.51       300.58 o                         
   1  10   3         37.96         43.49        15.22 o                         
   2  10   3         57.20         53.79        13.89 o                         
   3  10   3        134.62        197.90        18.05 o                         
   4  10   3      12520.91      11280.28       231.83 o                         
   5  10   3        163.73        167.22        22.69 o                         
   6  10   3       2571.77       2645.26       105.91 o                         
   7  10   3         54.05         73.64        17.69 o                         
   8  10   3         37.57         38.86        15.49 o                         
   9  10   3         27.20         -9.01        20.20 o                         
  10  10   3         30.97         33.84        23.46 o                         
  11  10   3        677.12        643.12        34.83 o                         
  12  10   3       2556.32       2545.37        72.67 o                         
  13  10   3        626.15        620.74        34.41 o                         
  14  10   3        138.99        191.07        22.82 o                         
  15  10   3         37.41         38.69        24.77 o                         
  16  10   3         16.53         15.24        19.98 o                         
 -18  11   3         18.59          2.22        13.70 o                         
 -16  11   3        759.61        941.23        47.34 o                         
 -15  11   3        557.86        612.65        60.46 o                         
 -14  11   3        500.28        553.20        49.76 o                         
 -13  11   3        284.94        233.75        36.65 o                         
 -12  11   3       1070.55       1257.75        48.54 o                         
 -11  11   3       1824.17       2028.88        52.77 o                         
 -10  11   3        442.83        520.65        39.85 o                         
  -9  11   3       8122.14       8849.66       252.34 o                         
  -8  11   3      10630.70      11249.65       237.75 o                         
  -7  11   3      14378.21      14927.20       352.85 o                         
  -6  11   3       6462.62       6632.61       180.53 o                         
  -5  11   3        297.21        293.43        25.66 o                         
  -4  11   3          0.40         19.99        29.98 o                         
  -3  11   3       1412.93       1480.01        56.53 o                         
  -2  11   3        206.43        226.04        12.93 o                         
  -1  11   3        280.85        261.58        18.59 o                         
   0  11   3      11111.13      11132.21       323.83 o                         
   1  11   3      30243.53      27987.91       641.10 o                         
   2  11   3        105.52        123.06        15.46 o                         
   3  11   3        729.60        397.96        22.11 o                         
   4  11   3       1366.74       1143.76        29.30 o                         
   5  11   3       1967.58       2004.09        82.91 o                         
   6  11   3        448.55        325.54        36.06 o                         
   7  11   3       1918.24       1371.93        41.03 o                         
   8  11   3       2333.87       2235.99        60.60 o                         
   9  11   3       4042.25       3943.44       118.29 o                         
  10  11   3       1022.07        896.87        36.04 o                         
  11  11   3       2280.33       1895.11        64.10 o                         
  12  11   3        115.87        143.68        22.91 o                         
  13  11   3       2665.67       2797.89        85.93 o                         
  14  11   3         14.01         57.61        30.10 o                         
  15  11   3        722.65        693.55        54.32 o                         
  16  11   3        103.62         46.76        20.56 o                         
 -18  12   3        224.31        222.58        19.58 o                         
 -16  12   3        107.04        125.90        29.71 o                         
 -15  12   3         52.81         25.24        39.64 o                         
 -14  12   3         61.53         67.16        45.06 o                         
 -13  12   3        157.04        179.64        26.00 o                         
 -12  12   3         72.54         80.11        26.39 o                         
 -11  12   3       1863.30       1941.97        54.46 o                         
 -10  12   3        496.76        527.40        27.25 o                         
  -9  12   3        570.75        615.37        23.99 o                         
  -8  12   3       1937.28       1684.50        48.44 o                         
  -7  12   3       3636.36       3733.79       103.18 o                         
  -6  12   3        788.64        736.94        37.80 o                         
  -5  12   3       5777.27       6262.43       218.15 o                         
  -4  12   3       9906.84       9892.26       367.47 o                         
  -3  12   3      17664.51      16782.09       381.40 o                         
  -2  12   3       5147.86       5470.95       117.96 o                         
  -1  12   3      41944.90      42445.34      1368.11 o                         
   0  12   3       4660.73       4777.33       116.39 o                         
   1  12   3        492.17        556.24        20.15 o                         
   2  12   3         52.98         71.54        15.59 o                         
   3  12   3        304.87        306.55        21.03 o                         
   4  12   3        136.76        100.41        20.16 o                         
   5  12   3       5956.03       5264.46       247.84 o                         
   6  12   3        112.04        315.37        37.12 o                         
   7  12   3      15222.40      13425.05       450.76 o                         
   8  12   3       1606.52       1429.48        53.66 o                         
   9  12   3       2555.60       2162.74        75.60 o                         
  10  12   3         20.26         44.35        17.42 o                         
  11  12   3        123.44        121.94        24.00 o                         
  12  12   3        865.30        818.32        39.10 o                         
  13  12   3        153.49        186.56        32.76 o                         
  14  12   3        299.39        283.81        25.71 o                         
  15  12   3         14.29          9.91        16.74 o                         
  16  12   3         46.29         45.93        12.34 o                         
 -18  13   3        212.55        206.89        18.67 o                         
 -17  13   3         38.83         62.40        57.23 o                         
 -16  13   3       3011.08       3011.72       163.23 o                         
 -15  13   3       8086.38       9550.28       322.39 o                         
 -14  13   3       2267.41       2517.65        93.80 o                         
 -13  13   3       1578.16       1642.94        58.88 o                         
 -12  13   3        160.59        165.32        26.39 o                         
 -11  13   3       3230.03       3237.86        76.07 o                         
 -10  13   3         27.31         81.32        26.36 o                         
  -9  13   3        223.68        264.24        18.13 o                         
  -8  13   3       1860.19       1766.83        59.55 o                         
  -7  13   3      16907.35      17848.71       422.33 o                         
  -6  13   3      14470.08      15246.29       321.31 o                         
  -5  13   3       6013.64       5805.95       201.95 o                         
  -4  13   3        145.78        296.89        33.26 o                         
  -3  13   3        632.11        733.13        35.48 o                         
  -2  13   3        661.52        729.80        22.82 o                         
  -1  13   3      13443.24      13745.71       369.61 o                         
   0  13   3       2120.28       2038.42        66.92 o                         
   1  13   3       3454.98       2906.33        66.23 o                         
   2  13   3       1549.51       1716.61        48.35 o                         
   3  13   3      12797.96      12413.59       394.28 o                         
   4  13   3         54.09         75.21        20.68 o                         
   5  13   3        258.78        188.60        30.99 o                         
   6  13   3          0.21          6.26        22.48 o                         
   7  13   3       3326.60       3037.04        95.90 o                         
   8  13   3         77.23        114.78        16.80 o                         
   9  13   3       3722.11       3534.74        75.21 o                         
  10  13   3       1376.82       1475.30        43.60 o                         
  11  13   3        235.60        275.23        25.96 o                         
  12  13   3       3513.03       3575.52        94.80 o                         
  13  13   3         55.77        100.67        28.36 o                         
  14  13   3         98.08         87.41        23.05 o                         
  15  13   3         21.79         20.98        20.57 o                         
  16  13   3         45.66         31.97        32.16 o                         
 -18  14   3         99.04         63.10        14.02 o                         
 -17  14   3         71.72        117.58        37.06 o                         
 -16  14   3        124.17        147.03        24.34 o                         
 -15  14   3        492.12        541.30        46.73 o                         
 -14  14   3        110.84        133.81        40.47 o                         
 -13  14   3         30.99         59.73        22.57 o                         
 -12  14   3        489.64        612.46        42.41 o                         
 -11  14   3       2423.59       2650.49        64.88 o                         
 -10  14   3       1271.95       1122.00        36.69 o                         
  -9  14   3      12300.10      12369.37       209.78 o                         
  -8  14   3        845.08        979.67        35.41 o                         
  -7  14   3        332.08        349.13        42.81 o                         
  -6  14   3       7997.25       8654.95       188.29 o                         
  -5  14   3       1341.36       1053.61        40.32 o                         
  -4  14   3       4442.50       4783.51       128.91 o                         
  -3  14   3       2637.28       3157.34        65.45 o                         
  -2  14   3      23942.42      26391.96       540.51 o                         
  -1  14   3       1443.55       1642.75        67.72 o                         
   0  14   3      22585.89      21647.10       577.17 o                         
   1  14   3        558.27        615.68        36.15 o                         
   2  14   3         87.02         72.51        16.57 o                         
   3  14   3        632.43        465.30        27.57 o                         
   4  14   3        260.89        263.25        32.33 o                         
   5  14   3      17984.88      18028.59       591.66 o                         
   6  14   3        494.41        574.45        29.12 o                         
   7  14   3         45.87         81.87        14.51 o                         
   8  14   3        225.19        179.08        16.54 o                         
   9  14   3         89.90        116.70        18.69 o                         
  10  14   3        393.60        274.27        21.31 o                         
  11  14   3       1075.42       1035.12        44.91 o                         
  12  14   3       1361.86       1234.02        42.65 o                         
  13  14   3        361.97        428.01        31.66 o                         
  14  14   3         58.73         83.84        21.86 o                         
  15  14   3        434.26        421.49        19.79 o                         
  16  14   3        245.45        182.41        43.60 o                         
 -17  15   3        174.34        177.28        25.59 o                         
 -16  15   3        600.96        690.85        41.32 o                         
 -15  15   3         45.11         78.04        28.07 o                         
 -14  15   3        821.19       1007.04        63.49 o                         
 -13  15   3         59.24         87.34        31.29 o                         
 -12  15   3       1372.68       1467.75        42.13 o                         
 -11  15   3        125.79        128.68        30.30 o                         
 -10  15   3        216.41        210.46        25.31 o                         
  -9  15   3         22.82         60.09        16.98 o                         
  -8  15   3       3144.07       2757.82        63.21 o                         
  -7  15   3       2603.97       2458.12        66.72 o                         
  -6  15   3        887.73        916.79        47.26 o                         
  -5  15   3        885.67        912.28        37.68 o                         
  -4  15   3       2210.07       2165.14        65.76 o                         
  -3  15   3       3775.53       3879.63        78.75 o                         
  -2  15   3       2513.44       2517.46        53.35 o                         
  -1  15   3       3135.92       3029.82       106.40 o                         
   0  15   3        282.99        343.02        21.30 o                         
   1  15   3      15205.22      15809.24       612.46 o                         
   2  15   3      17668.35      16275.94       443.92 o                         
   3  15   3       5124.89       5024.93       124.44 o                         
   4  15   3       4875.74       4836.27       172.84 o                         
   5  15   3       1242.54        881.45        64.31 o                         
   6  15   3        420.27        441.03        34.36 o                         
   7  15   3       1185.78       1205.89        32.06 o                         
   8  15   3       5894.74       5214.19       106.08 o                         
   9  15   3        379.56        268.49        20.60 o                         
  10  15   3       1017.01        885.31        43.33 o                         
  11  15   3        792.91        726.60        33.74 o                         
  12  15   3         48.56         52.84        23.33 o                         
  13  15   3        309.74        282.71        29.78 o                         
  14  15   3        326.66        334.67        23.68 o                         
  15  15   3          9.54         25.77        15.62 o                         
  16  15   3         81.76         54.62        16.43 o                         
 -17  16   3         99.64        130.93        30.92 o                         
 -16  16   3       1828.04       2124.65       114.45 o                         
 -15  16   3         36.59         23.86        26.47 o                         
 -14  16   3         81.23        146.84        37.67 o                         
 -13  16   3        406.89        523.86        25.13 o                         
 -12  16   3         41.93         54.08        23.73 o                         
 -11  16   3       1308.25       1143.74        41.70 o                         
 -10  16   3        298.03        244.99        22.88 o                         
  -9  16   3         28.10         56.06        18.21 o                         
  -8  16   3         85.07        149.90        20.52 o                         
  -7  16   3          8.44         54.91        18.41 o                         
  -6  16   3       4130.98       4498.82       118.26 o                         
  -5  16   3       7505.71       7391.74       191.77 o                         
  -4  16   3       2092.54       1797.45        43.03 o                         
  -3  16   3       2722.65       2955.00        62.12 o                         
  -2  16   3      27928.37      29673.81       618.25 o                         
  -1  16   3       8527.58       9017.11       344.17 o                         
   0  16   3        912.25        616.76        27.12 o                         
   1  16   3      11054.70      11605.29       473.61 o                         
   2  16   3       1590.02       1626.98        56.99 o                         
   3  16   3       1457.57       1571.73        68.76 o                         
   4  16   3        462.52        333.76        35.94 o                         
   5  16   3       1859.19       1786.73        80.89 o                         
   6  16   3        586.37        557.88        38.46 o                         
   7  16   3      10012.93       8796.49       189.26 o                         
   8  16   3       3626.03       3411.72        73.22 o                         
   9  16   3       1869.60       1863.45        50.33 o                         
  10  16   3        800.32        799.82        30.77 o                         
  11  16   3        261.56        315.12        26.95 o                         
  12  16   3        259.49        235.16        21.25 o                         
  13  16   3        498.88        472.05        30.43 o                         
  14  16   3       1121.96        896.52        52.28 o                         
  15  16   3        434.30        465.37        39.61 o                         
  16  16   3        107.01         58.32        19.89 o                         
 -17  17   3         73.90         69.26        15.19 o                         
 -16  17   3       2766.09       3384.95       162.41 o                         
 -15  17   3       8307.09       9084.22       632.23 o                         
 -14  17   3       7523.60       7516.08       384.78 o                         
 -13  17   3       1863.66       1943.22        82.69 o                         
 -12  17   3         37.07         49.71        22.35 o                         
 -11  17   3        257.27        275.87        24.49 o                         
 -10  17   3        113.66        133.29        30.41 o                         
  -9  17   3       1000.60       1175.44        31.67 o                         
  -8  17   3       4387.76       4417.04        97.03 o                         
  -7  17   3       3780.39       3593.47        71.57 o                         
  -6  17   3      28517.13      29195.03       819.63 o                         
  -5  17   3      11152.44      10686.97       264.75 o                         
  -4  17   3       3784.69       3771.62        71.65 o                         
  -3  17   3       6039.60       5435.23       158.54 o                         
  -2  17   3        746.18        669.35        36.96 o                         
  -1  17   3         45.10         19.58        16.17 o                         
   0  17   3        953.99        731.83        85.57 o                         
   1  17   3       8572.98       8895.57       276.24 o                         
   2  17   3       9691.47       8457.82       375.10 o                         
   3  17   3        513.99        742.66        46.14 o                         
   4  17   3       2358.98       1992.59        85.17 o                         
   5  17   3       2030.09       1932.81        66.22 o                         
   6  17   3        426.58        369.49        25.42 o                         
   7  17   3       3787.78       3665.49        94.75 o                         
   8  17   3       1531.34       1320.07        39.80 o                         
   9  17   3       3628.59       3282.64        77.93 o                         
  10  17   3      13837.43      13363.22       254.13 o                         
  11  17   3        519.81        482.83        24.60 o                         
  12  17   3       2213.67       2225.14       106.82 o                         
  13  17   3         67.68         65.22        24.10 o                         
  14  17   3         48.16         82.18        23.12 o                         
  15  17   3        242.20        165.38        18.79 o                         
 -17  18   3         73.88         85.54        16.57 o                         
 -16  18   3       1394.93       1472.00        63.28 o                         
 -15  18   3       1403.75       1724.05        71.31 o                         
 -14  18   3        119.13        145.06        27.81 o                         
 -13  18   3        798.81        828.99        29.48 o                         
 -12  18   3        134.36        114.73        23.57 o                         
 -11  18   3       9463.20       9749.44       221.64 o                         
 -10  18   3       7516.61       7340.72       258.52 o                         
  -9  18   3       7328.92       7942.38       159.99 o                         
  -8  18   3        655.09        681.97        28.44 o                         
  -7  18   3          2.82         14.38        17.02 o                         
  -6  18   3       2898.82       2784.41        73.83 o                         
  -5  18   3       1605.81       1805.59        82.27 o                         
  -4  18   3       2200.72       2338.18        85.55 o                         
  -3  18   3       6668.20       5921.32       264.20 o                         
  -2  18   3       1667.68       1731.54        47.68 o                         
  -1  18   3       1175.53        994.98        40.74 o                         
   1  18   3         88.89        100.83        44.15 o                         
   2  18   3        837.74        788.06        68.26 o                         
   3  18   3       4001.57       3416.92       128.43 o                         
   4  18   3        102.73        117.91        19.13 o                         
   5  18   3       2291.26       2048.87        59.06 o                         
   6  18   3       1202.47       1158.30        31.38 o                         
   7  18   3         75.65         66.14        17.62 o                         
   8  18   3        629.39        560.07        25.95 o                         
   9  18   3        680.57        617.49        34.22 o                         
  10  18   3       1475.09       1287.14        49.54 o                         
  11  18   3       2261.52       2076.71       111.49 o                         
  12  18   3        109.92         82.86        19.77 o                         
  13  18   3        426.12        388.77        31.59 o                         
  14  18   3        283.56        279.54        35.29 o                         
  15  18   3       1223.47        982.26        78.35 o                         
 -16  19   3         85.85         46.18        21.71 o                         
 -15  19   3        445.14        625.21        43.06 o                         
 -14  19   3        132.79        167.02        40.53 o                         
 -13  19   3          3.55         -5.65        21.32 o                         
 -12  19   3        559.22        498.65        35.41 o                         
 -11  19   3       2998.68       3219.32        76.80 o                         
 -10  19   3        103.66        108.86        23.39 o                         
  -9  19   3        947.64       1069.64        52.31 o                         
  -8  19   3        146.21        162.09        18.67 o                         
  -7  19   3        110.77         96.48        16.83 o                         
  -6  19   3        119.22        107.23        17.94 o                         
  -5  19   3       2039.16       2264.91        92.03 o                         
  -4  19   3        592.50        552.25        31.43 o                         
  -3  19   3        182.92        132.04        23.67 o                         
  -2  19   3       6808.56       7804.40       189.25 o                         
  -1  19   3        462.56        625.69        33.66 o                         
   0  19   3       3136.36       3595.16       180.13 o                         
   1  19   3        327.40        529.20        64.58 o                         
   2  19   3       4773.81       4310.48       326.05 o                         
   3  19   3        462.09        413.99        39.68 o                         
   4  19   3        195.12        254.47        26.94 o                         
   5  19   3          8.33         30.50        16.93 o                         
   6  19   3        157.19        199.55        15.89 o                         
   7  19   3       2189.63       2004.34        52.87 o                         
   8  19   3        131.00         74.61        21.38 o                         
   9  19   3        259.12        331.33        25.16 o                         
  10  19   3         93.28         71.52        22.46 o                         
  11  19   3        193.11        223.15        21.97 o                         
  12  19   3          2.33        -29.45        29.45 o                         
  13  19   3         37.45         61.94        18.91 o                         
  14  19   3        342.63        321.17        71.12 o                         
  15  19   3        238.07        232.37        32.84 o                         
 -16  20   3        707.52        889.59        37.79 o                         
 -15  20   3         78.15         91.49        27.63 o                         
 -14  20   3        196.66        235.00        26.38 o                         
 -13  20   3        989.03       1101.83        39.41 o                         
 -12  20   3         97.53        135.83        28.99 o                         
 -11  20   3       1317.65       1478.81        41.49 o                         
 -10  20   3        111.93        105.91        21.26 o                         
  -9  20   3       1750.31       1842.13        39.96 o                         
  -8  20   3        243.39        273.07        18.89 o                         
  -7  20   3         43.07         74.58        18.40 o                         
  -6  20   3         80.11         38.38        15.37 o                         
  -5  20   3       1068.36       1169.54        29.43 o                         
  -4  20   3        248.09        281.54        28.19 o                         
  -3  20   3         83.97        125.71        25.13 o                         
  -2  20   3        142.89        174.39        25.60 o                         
  -1  20   3       4699.08       5243.55       150.51 o                         
   0  20   3        283.74        383.88        48.91 o                         
   1  20   3        715.27       1032.10       110.23 o                         
   2  20   3        122.50        142.87        23.33 o                         
   3  20   3         45.69         78.90        18.60 o                         
   4  20   3        905.42        916.61        44.34 o                         
   5  20   3       1294.50       1418.10        45.54 o                         
   6  20   3        227.38        210.58        17.57 o                         
   7  20   3       2365.93       2297.28        53.01 o                         
   8  20   3       2067.22       1882.42        60.31 o                         
   9  20   3         12.13         14.34        21.91 o                         
  10  20   3        181.98        154.28        23.94 o                         
  11  20   3       1323.31       1205.46        54.04 o                         
  12  20   3       1550.23       1442.31       133.66 o                         
  13  20   3         53.40         78.26        18.54 o                         
  14  20   3       1032.32       1060.04        47.17 o                         
  15  20   3        834.35        756.75        43.06 o                         
 -16  21   3       2133.44       2528.12        64.77 o                         
 -15  21   3       4215.06       5053.49       161.35 o                         
 -14  21   3       5869.72       6755.19       227.05 o                         
 -13  21   3       2486.41       2750.11        64.51 o                         
 -12  21   3         57.25        103.30        27.68 o                         
 -11  21   3        438.41        592.40        26.70 o                         
 -10  21   3       1051.88       1138.92        36.84 o                         
  -9  21   3       2946.88       3252.33        62.08 o                         
  -8  21   3       2839.98       3102.26        57.42 o                         
  -7  21   3      11494.44      11225.41       196.50 o                         
  -6  21   3      11834.67      12037.60       196.37 o                         
  -5  21   3      10820.05       9768.47       212.69 o                         
  -4  21   3        286.56        216.04        19.55 o                         
  -3  21   3        764.87        831.16        38.75 o                         
  -2  21   3       3454.84       4420.31       115.96 o                         
  -1  21   3        235.30        222.76        29.39 o                         
   0  21   3       3473.91       3664.14       141.70 o                         
   1  21   3       2620.52       2775.04       107.36 o                         
   2  21   3       1167.82        853.09        45.12 o                         
   3  21   3        181.58        249.13        21.67 o                         
   4  21   3        131.25        159.49        27.36 o                         
   5  21   3        143.45        104.92        21.98 o                         
   6  21   3       4411.59       4400.76       170.73 o                         
   7  21   3       2116.21       1816.68        44.56 o                         
   8  21   3        714.84        766.59        28.56 o                         
   9  21   3       5215.47       4698.41       194.66 o                         
  10  21   3       6220.31       5585.10       155.89 o                         
  11  21   3       1839.96       1703.03        85.71 o                         
  12  21   3         73.07        -13.65        36.98 o                         
  13  21   3         26.71        -13.50        17.17 o                         
  14  21   3          3.70        -12.81        20.08 o                         
 -16  22   3        189.43        226.06        21.46 o                         
 -15  22   3        465.63        399.04        27.41 o                         
 -14  22   3        564.60        559.34        41.24 o                         
 -13  22   3        399.61        427.74        24.80 o                         
 -12  22   3        841.26        885.14        37.73 o                         
 -11  22   3       1945.79       2042.69        48.34 o                         
 -10  22   3       2485.66       2413.23        56.55 o                         
  -9  22   3         66.27         86.57        19.78 o                         
  -8  22   3        429.30        393.53        19.79 o                         
  -7  22   3        699.61        609.92        21.96 o                         
  -6  22   3       2681.96       2918.10        54.16 o                         
  -5  22   3       4429.98       4539.17       104.29 o                         
  -4  22   3       2250.95       2026.65        56.23 o                         
  -3  22   3       5102.42       4899.07        91.03 o                         
  -2  22   3       2371.14       2373.69        75.93 o                         
  -1  22   3       4736.51       4825.33       148.44 o                         
   0  22   3        300.37        427.06        53.68 o                         
   1  22   3       2078.57       2039.96        67.20 o                         
   2  22   3        299.41        260.75        18.85 o                         
   3  22   3        272.52        256.03        22.91 o                         
   4  22   3       1092.80        963.07        50.43 o                         
   5  22   3       1145.21       1038.19        74.54 o                         
   6  22   3       3741.14       3186.44       130.97 o                         
   7  22   3       2909.45       2648.75        93.49 o                         
   8  22   3        597.18        521.04        26.15 o                         
   9  22   3        603.20        591.77        27.41 o                         
  10  22   3        716.28        610.85        33.83 o                         
  11  22   3         81.57         46.36        25.98 o                         
  12  22   3         61.70        112.67        24.49 o                         
  13  22   3        466.27        402.60        44.10 o                         
  14  22   3        260.28        199.74        36.87 o                         
  15  22   3         27.34        -23.21        26.30 o                         
 -16  23   3          8.27         14.25        17.00 o                         
 -15  23   3        713.50        882.75        41.82 o                         
 -14  23   3        645.97        629.57        46.05 o                         
 -13  23   3         32.41         -6.13        20.77 o                         
 -12  23   3         47.08         71.99        30.02 o                         
 -11  23   3         71.28         93.70        22.79 o                         
 -10  23   3        785.40        776.84        30.25 o                         
  -9  23   3         91.26         79.47        20.97 o                         
  -8  23   3        548.88        519.51        23.78 o                         
  -7  23   3        756.10        746.27        24.45 o                         
  -6  23   3       3292.69       3424.13        62.09 o                         
  -5  23   3       1387.90       1391.12        36.22 o                         
  -4  23   3        546.93        478.77        19.93 o                         
  -3  23   3        458.03        478.35        21.27 o                         
  -2  23   3       2124.72       2217.70        87.09 o                         
  -1  23   3        943.95       1162.24        38.81 o                         
   0  23   3       1115.33       1116.70        43.40 o                         
   1  23   3        792.36        537.52        26.28 o                         
   2  23   3       4626.09       4216.69       125.90 o                         
   3  23   3      10204.12       9434.19       421.49 o                         
   4  23   3        663.94        541.08        35.77 o                         
   5  23   3       2858.46       2311.26       100.54 o                         
   6  23   3        100.10        131.99        25.30 o                         
   7  23   3       1432.18       1419.85        45.65 o                         
   8  23   3        323.05        262.92        22.80 o                         
   9  23   3        225.37        257.10        22.57 o                         
  10  23   3        197.06        100.11        21.65 o                         
  11  23   3       1713.41       1342.91        95.38 o                         
  12  23   3       1037.88        847.04        93.61 o                         
  13  23   3         79.85         83.09        17.14 o                         
  14  23   3         22.86         15.61        20.55 o                         
  15  23   3        419.62        230.54        22.62 o                         
 -16  24   3        385.63        384.20        21.66 o                         
 -15  24   3         52.72         34.86        23.18 o                         
 -14  24   3         54.77         86.96        30.26 o                         
 -13  24   3       1814.68       1999.34        49.27 o                         
 -12  24   3       2079.77       2055.64        57.81 o                         
 -11  24   3        118.33        145.09        21.67 o                         
 -10  24   3        475.42        531.53        26.85 o                         
  -9  24   3        167.38        194.56        21.61 o                         
  -8  24   3       3723.88       3793.33        69.56 o                         
  -7  24   3       2660.96       2572.25        52.37 o                         
  -6  24   3        501.87        480.46        21.05 o                         
  -5  24   3         56.08         37.70        18.73 o                         
  -4  24   3       1041.05        901.16        26.65 o                         
  -3  24   3         73.65         97.08        17.96 o                         
  -2  24   3        124.41        153.07        20.74 o                         
  -1  24   3        536.72        447.98        21.80 o                         
   0  24   3       4447.34       4812.47       154.34 o                         
   1  24   3       2572.17       2688.32        60.61 o                         
   2  24   3        851.12        639.71        29.67 o                         
   3  24   3         25.93         39.56        21.38 o                         
   4  24   3       3029.46       2417.12        97.35 o                         
   5  24   3       5308.28       4720.22       178.53 o                         
   6  24   3        223.82        197.73        26.40 o                         
   7  24   3         60.68         80.13        22.58 o                         
   8  24   3        224.09        299.15        26.60 o                         
   9  24   3        172.80        166.30        22.27 o                         
  10  24   3        298.46        238.95        21.48 o                         
  11  24   3       1768.88       1861.21       348.81 o                         
  12  24   3       2165.48       2038.52       313.24 o                         
  13  24   3         50.10         73.84        16.40 o                         
  14  24   3        228.13        196.93        20.95 o                         
 -16  25   3        101.24         83.58        12.94 o                         
 -15  25   3        844.95        886.29        54.64 o                         
 -14  25   3       1403.91       1447.16        59.47 o                         
 -13  25   3        238.91        303.43        24.28 o                         
 -12  25   3         44.20         57.55        24.53 o                         
 -11  25   3       2001.28       1976.49        47.08 o                         
 -10  25   3         60.68         93.10        22.58 o                         
  -9  25   3        378.58        402.63        23.73 o                         
  -8  25   3        294.36        250.41        20.26 o                         
  -7  25   3         83.41        114.73        18.21 o                         
  -6  25   3       1648.13       1656.44        40.71 o                         
  -5  25   3        200.79        218.74        21.37 o                         
  -4  25   3       9753.27       9642.78       261.70 o                         
  -3  25   3         52.07         59.75        18.96 o                         
  -2  25   3         97.98        166.87        22.05 o                         
  -1  25   3       1041.52        860.55        28.63 o                         
   0  25   3      11367.58      11159.75       272.62 o                         
   1  25   3        287.04        356.71        22.59 o                         
   2  25   3       2791.64       2833.42        69.07 o                         
   3  25   3        289.23        289.21        30.04 o                         
   4  25   3       3567.24       3303.54       197.29 o                         
   5  25   3      11033.94      10102.66       304.05 o                         
   6  25   3         83.71         88.99        33.43 o                         
   7  25   3        507.92        496.05        30.47 o                         
   8  25   3        107.46        115.44        24.30 o                         
   9  25   3       1165.67       1127.95        74.30 o                         
  10  25   3       1850.46       1519.24        58.86 o                         
  11  25   3        656.32        625.94        51.78 o                         
  12  25   3         26.16         43.87        29.16 o                         
  13  25   3          5.03          5.03        16.39 o                         
  14  25   3        160.94        154.02        18.00 o                         
 -16  26   3       1137.99        780.70        30.04 o                         
 -15  26   3         20.64         31.75        18.98 o                         
 -14  26   3        210.60        262.73        29.33 o                         
 -13  26   3       3052.18       3134.64        78.18 o                         
 -12  26   3       2056.40       2100.83        57.80 o                         
 -11  26   3         46.83         22.59        29.16 o                         
 -10  26   3        521.66        553.19        26.95 o                         
  -9  26   3       3711.14       4054.37        79.91 o                         
  -8  26   3        502.81        520.11        23.01 o                         
  -7  26   3        531.59        488.57        21.89 o                         
  -6  26   3       4211.29       4103.67        79.46 o                         
  -5  26   3        606.70        615.15        27.13 o                         
  -4  26   3       5001.57       5115.48       104.10 o                         
  -3  26   3       4378.33       4643.30       140.37 o                         
  -2  26   3      16013.26      17159.78       344.87 o                         
  -1  26   3         33.28         73.60        16.36 o                         
   0  26   3          7.02         31.86        25.00 o                         
   1  26   3       1718.46       1880.01        53.79 o                         
   2  26   3        109.18        106.87        22.29 o                         
   3  26   3       1974.59       1905.18        86.26 o                         
   4  26   3        997.29        890.16        55.27 o                         
   5  26   3       4527.09       4261.79       149.70 o                         
   6  26   3      12588.73      12557.01       415.04 o                         
   7  26   3       1269.83       1240.07        53.66 o                         
   8  26   3       4186.54       3767.81       149.81 o                         
   9  26   3        209.42        157.27        23.31 o                         
  10  26   3        125.34        129.88        24.28 o                         
  11  26   3        383.90        402.34        42.78 o                         
  12  26   3         24.23         40.00        24.30 o                         
  13  26   3        108.52        127.63        16.38 o                         
  14  26   3         15.18        -13.63        20.71 o                         
 -15  27   3        570.78        536.73        26.50 o                         
 -14  27   3        987.68       1108.10        47.51 o                         
 -13  27   3       1334.93       1327.80        39.54 o                         
 -12  27   3        102.31        158.87        26.83 o                         
 -11  27   3        180.85        196.56        26.45 o                         
 -10  27   3         35.30         23.18        22.13 o                         
  -9  27   3       2950.05       3088.23        63.53 o                         
  -8  27   3       6876.60       7314.57       125.12 o                         
  -7  27   3       3527.05       3701.31        65.45 o                         
  -6  27   3       3761.56       4028.06        75.06 o                         
  -5  27   3       1520.90       1576.32        43.12 o                         
  -4  27   3       2123.04       2192.14        52.21 o                         
  -3  27   3       1327.84       1225.84        33.34 o                         
  -2  27   3       1140.73        984.25        31.81 o                         
  -1  27   3       1112.83       1167.60        42.16 o                         
   0  27   3       1999.05       2091.73        55.91 o                         
   1  27   3       9632.57      10677.04       370.61 o                         
   2  27   3      10701.71      10826.83       345.23 o                         
   3  27   3       9523.87       9401.68       287.56 o                         
   4  27   3        295.66        345.60        31.74 o                         
   5  27   3       1577.94       1511.57        68.24 o                         
   6  27   3        323.88        328.09        25.64 o                         
   7  27   3         45.32         38.10        24.61 o                         
   8  27   3       2352.47       2307.00        98.15 o                         
   9  27   3        234.96        213.33        25.64 o                         
  10  27   3         28.41          6.31        22.64 o                         
  11  27   3        812.88        884.79        45.38 o                         
  12  27   3        563.72        437.42        67.58 o                         
  13  27   3         36.40         25.23        13.10 o                         
  14  27   3         92.86          2.73        15.81 o                         
 -15  28   3          7.69          9.09        14.01 o                         
 -14  28   3        655.84        651.71        33.52 o                         
 -13  28   3        274.71        325.84        21.03 o                         
 -12  28   3        466.40        493.18        36.15 o                         
 -11  28   3        125.02        117.22        24.72 o                         
 -10  28   3        104.12        145.01        25.17 o                         
  -9  28   3       5740.00       6097.31       114.37 o                         
  -8  28   3        365.25        377.77        22.16 o                         
  -7  28   3         96.55        162.51        22.69 o                         
  -6  28   3          6.11        -12.97        21.20 o                         
  -5  28   3       5386.02       5922.13       120.00 o                         
  -4  28   3        596.07        578.11        28.02 o                         
  -3  28   3       3139.96       3150.80        64.22 o                         
  -2  28   3       5522.41       5018.09       108.65 o                         
  -1  28   3        152.15        218.55        21.16 o                         
   0  28   3       2483.08       2640.92        71.49 o                         
   1  28   3        300.87        288.35        38.97 o                         
   2  28   3         26.61         -5.07        31.53 o                         
   3  28   3       2351.97       2446.24        70.90 o                         
   4  28   3       2562.24       2442.81       123.43 o                         
   5  28   3       1437.86       1457.65        50.23 o                         
   6  28   3         98.79        153.98        22.63 o                         
   7  28   3       2919.41       3149.07        73.00 o                         
   8  28   3        301.97        323.28        24.74 o                         
   9  28   3          7.26         14.92        25.28 o                         
  10  28   3          3.18          7.41        21.47 o                         
  11  28   3       1751.97       1830.25        61.76 o                         
  12  28   3        763.49        849.45        36.32 o                         
  13  28   3       2521.49       2114.91       106.82 o                         
 -15  29   3        143.07         69.32         9.60 o                         
 -14  29   3         40.02         48.17        19.59 o                         
 -13  29   3        760.59        725.14        36.03 o                         
 -12  29   3         34.99         42.17        23.20 o                         
 -11  29   3        148.37        116.12        27.33 o                         
 -10  29   3         85.05         90.74        54.23 o                         
  -9  29   3        898.67        869.76        32.24 o                         
  -8  29   3        124.75        134.58        22.25 o                         
  -7  29   3       1928.33       1993.46        44.52 o                         
  -6  29   3        814.64        949.15        30.09 o                         
  -5  29   3       7829.51       8157.60       161.22 o                         
  -4  29   3        238.20        206.93        24.12 o                         
  -3  29   3        442.70        517.48        27.89 o                         
  -2  29   3        667.22        625.02        42.24 o                         
  -1  29   3       8786.45       8908.25       191.56 o                         
   0  29   3        114.12        126.35        27.56 o                         
   1  29   3       1925.15       1922.11        74.44 o                         
   2  29   3        696.98        654.39        46.33 o                         
   3  29   3        801.40        819.36        39.48 o                         
   4  29   3         35.09        103.07        33.59 o                         
   5  29   3       2443.95       2524.64        71.05 o                         
   6  29   3        172.55        169.08        22.38 o                         
   7  29   3       2386.24       2374.16        66.54 o                         
   8  29   3        113.17        126.57        21.48 o                         
   9  29   3       3542.09       3910.86       178.21 o                         
  10  29   3         37.71         27.73        33.93 o                         
  11  29   3        160.71        138.50        22.97 o                         
  12  29   3       1086.61        989.98        42.48 o                         
  13  29   3         77.64         20.71        20.44 o                         
 -15  30   3        224.63        147.15        16.90 o                         
 -14  30   3        131.63        157.95        18.04 o                         
 -13  30   3        243.57        222.86        16.33 o                         
 -12  30   3       1064.15       1111.66        50.20 o                         
 -11  30   3        443.68        545.23        31.67 o                         
 -10  30   3          5.84         -1.36        48.78 o                         
  -9  30   3          0.49         16.19        24.13 o                         
  -8  30   3        664.71        778.19        26.35 o                         
  -7  30   3       2434.96       2533.94        51.33 o                         
  -6  30   3        931.30        911.01        30.21 o                         
  -5  30   3       1576.14       1451.92        40.20 o                         
  -4  30   3       4473.08       4856.63       100.80 o                         
  -3  30   3       6167.34       6065.55       175.37 o                         
  -2  30   3       2253.32       2233.12        64.74 o                         
  -1  30   3         26.96         43.12        22.15 o                         
   0  30   3       2287.68       2320.88        61.83 o                         
   1  30   3        915.98        842.93        89.79 o                         
   2  30   3        968.62        991.39        70.04 o                         
   3  30   3         33.44         30.93        29.19 o                         
   4  30   3       4226.22       4526.81       133.84 o                         
   5  30   3        119.49        198.72        30.02 o                         
   6  30   3       1676.53       1598.62        44.66 o                         
   7  30   3        985.63       1078.34        34.86 o                         
   8  30   3       1276.31       1223.83        45.11 o                         
   9  30   3         35.07         72.64        35.80 o                         
  10  30   3        403.06        384.71        29.52 o                         
  11  30   3       1955.69       2332.64        77.94 o                         
  12  30   3         79.46         65.51        14.73 o                         
  13  30   3        314.41        216.37        22.62 o                         
 -14  31   3         89.73         43.14        13.56 o                         
 -13  31   3        241.64        242.75        18.75 o                         
 -12  31   3        972.94        894.81        36.38 o                         
 -11  31   3         71.59        113.29        23.97 o                         
 -10  31   3        140.37        159.59        27.49 o                         
  -9  31   3        268.92        302.14        33.90 o                         
  -8  31   3         55.39         56.17        23.87 o                         
  -7  31   3         56.90         63.64        22.62 o                         
  -6  31   3       1336.29       1481.14        37.49 o                         
  -5  31   3        746.55        781.37        31.33 o                         
  -4  31   3        181.71        252.00        29.14 o                         
  -3  31   3         74.70         53.00        25.45 o                         
  -2  31   3          0.73         28.57        24.98 o                         
  -1  31   3       1008.42        845.61        31.97 o                         
   0  31   3         49.45         69.94        28.73 o                         
   1  31   3        108.01         89.84        45.26 o                         
   2  31   3       2811.25       2821.73       241.30 o                         
   3  31   3        679.10        675.64        53.89 o                         
   4  31   3        403.30        444.45        31.93 o                         
   5  31   3        227.37        296.11        30.90 o                         
   6  31   3         16.68         25.08        21.76 o                         
   7  31   3         55.35        114.60        25.68 o                         
   8  31   3         66.18         42.12        30.55 o                         
   9  31   3        335.57        353.61        38.00 o                         
  10  31   3         58.38         50.37        23.70 o                         
  11  31   3         43.08         46.67        18.65 o                         
  12  31   3        163.03        121.32        14.70 o                         
 -14  32   3        147.35        115.54        15.53 o                         
 -13  32   3        194.28        196.97        20.54 o                         
 -12  32   3       3525.14       3318.78        99.54 o                         
 -11  32   3       3937.54       3922.90       109.60 o                         
 -10  32   3        712.12        720.59        34.12 o                         
  -9  32   3        556.04        534.08        32.26 o                         
  -8  32   3        569.69        627.92        33.24 o                         
  -7  32   3         15.93         -3.48        26.40 o                         
  -6  32   3        104.14         91.41        27.25 o                         
  -5  32   3         47.89         67.89        24.18 o                         
  -4  32   3       1732.62       1825.02        42.32 o                         
  -3  32   3        965.19       1017.01        40.14 o                         
  -2  32   3       2313.35       2213.58        60.59 o                         
  -1  32   3        145.88        182.86        24.31 o                         
   0  32   3        285.81        263.40        34.89 o                         
   1  32   3        704.81        651.76        43.05 o                         
   2  32   3       3421.46       3313.72       417.48 o                         
   3  32   3        137.24        166.50        80.12 o                         
   4  32   3         66.76        113.77        38.78 o                         
   5  32   3        741.46        806.15        37.64 o                         
   6  32   3       1049.17       1036.91        34.34 o                         
   7  32   3       3865.59       3864.81       105.17 o                         
   8  32   3        134.49        131.49        22.68 o                         
   9  32   3         62.99         86.95        19.03 o                         
  10  32   3         59.93         68.36        21.63 o                         
  11  32   3         63.29         47.68        21.66 o                         
  12  32   3        655.42        407.40        32.70 o                         
 -13  33   3         96.63         77.56        26.84 o                         
 -12  33   3         86.13         91.15        15.13 o                         
 -11  33   3        200.12        181.22        20.06 o                         
 -10  33   3        476.05        474.20        27.86 o                         
  -9  33   3         12.67         26.97        24.50 o                         
  -8  33   3         22.02         31.39        35.29 o                         
  -7  33   3        821.85        951.64        37.06 o                         
  -6  33   3        122.17        147.46        28.38 o                         
  -5  33   3        969.33       1186.35        36.09 o                         
  -4  33   3        382.44        430.81        26.72 o                         
  -3  33   3       1159.77       1251.67        44.82 o                         
  -2  33   3       1342.36       1218.33        53.11 o                         
  -1  33   3       5278.66       5571.38       116.73 o                         
   0  33   3       1117.62       1188.42        76.93 o                         
   1  33   3        773.71        739.86        44.53 o                         
   2  33   3         48.74         15.39        60.83 o                         
   3  33   3       1324.06       1542.65       120.99 o                         
   4  33   3       2204.64       2184.93        75.42 o                         
   5  33   3       3591.84       3732.43        96.82 o                         
   6  33   3       3237.46       3340.96       148.32 o                         
   7  33   3        111.71         63.42        27.42 o                         
   8  33   3         55.61         88.46        24.59 o                         
   9  33   3         33.80         28.97        22.89 o                         
  10  33   3         76.60        109.52        22.37 o                         
  11  33   3        244.61        224.10        20.36 o                         
 -13  34   3        261.70        232.72        21.53 o                         
 -12  34   3        554.23        631.92        53.14 o                         
 -11  34   3        312.71        295.55        27.93 o                         
 -10  34   3        602.81        682.10        38.15 o                         
  -9  34   3        258.29        250.35        24.78 o                         
  -8  34   3        200.42        302.86        37.65 o                         
  -7  34   3        336.60        416.99        31.79 o                         
  -6  34   3       3871.08       4084.94        87.92 o                         
  -5  34   3        638.21        675.44        30.54 o                         
  -4  34   3        466.17        438.32        26.13 o                         
  -3  34   3        208.08        312.43        30.67 o                         
  -2  34   3          8.77          6.61        25.37 o                         
  -1  34   3        870.97        777.98        40.24 o                         
   0  34   3        425.67        418.72        48.01 o                         
   1  34   3       2646.55       2882.22       105.45 o                         
   2  34   3          1.51        -32.24        32.37 o                         
   3  34   3         40.19         39.79        70.03 o                         
   4  34   3       5341.52       5631.18       162.25 o                         
   5  34   3        150.78        123.47        36.90 o                         
   6  34   3       1168.27       1135.78        64.43 o                         
   7  34   3        399.84        426.37        36.72 o                         
   8  34   3        321.35        366.66        32.98 o                         
   9  34   3       1108.10       1058.14        67.04 o                         
  10  34   3        947.59        985.65        58.04 o                         
  11  34   3        808.06        640.49        79.03 o                         
 -13  35   3        311.38        222.09        20.71 o                         
 -12  35   3       2058.07       2151.81        74.56 o                         
 -11  35   3        686.63        588.50        24.82 o                         
 -10  35   3        110.25         83.26        20.52 o                         
  -9  35   3        112.68         88.66        20.21 o                         
  -8  35   3        153.80        162.89        27.00 o                         
  -7  35   3        293.89        296.72        25.14 o                         
  -6  35   3       1409.95       1429.92        44.80 o                         
  -5  35   3         47.07         66.84        23.57 o                         
  -4  35   3       4215.26       4165.38        88.68 o                         
  -3  35   3        285.36        249.99        25.92 o                         
  -2  35   3        408.44        375.28        28.95 o                         
  -1  35   3         16.83         26.19        64.72 o                         
   0  35   3       1028.48       1126.68        63.95 o                         
   1  35   3         82.03        114.53        39.94 o                         
   2  35   3       2421.90       2509.45        88.02 o                         
   3  35   3         62.04        120.59        66.76 o                         
   4  35   3         63.66        -25.62        47.96 o                         
   5  35   3          8.95        -18.23        20.15 o                         
   6  35   3        228.57        301.33        35.08 o                         
   7  35   3        218.59        235.54        29.94 o                         
   8  35   3        197.45        186.89        24.19 o                         
   9  35   3         40.73         71.98        26.16 o                         
  10  35   3         33.73         37.56        22.35 o                         
  11  35   3         86.20         74.67        15.81 o                         
 -12  36   3       1880.07       1665.30        47.30 o                         
 -11  36   3       4161.59       4188.93       139.80 o                         
 -10  36   3       3388.43       3648.00       100.73 o                         
  -9  36   3        898.90        922.57        42.04 o                         
  -8  36   3       1282.60       1406.56        41.86 o                         
  -7  36   3        139.79        156.37        22.42 o                         
  -6  36   3        345.52        313.42        32.19 o                         
  -5  36   3        716.62        863.98        34.66 o                         
  -4  36   3        253.25        283.81        26.96 o                         
  -3  36   3       4136.21       4097.75        87.57 o                         
  -2  36   3       2772.34       3008.57        85.49 o                         
  -1  36   3       1123.37       1171.50        85.02 o                         
   0  36   3        300.09        295.67        60.50 o                         
   1  36   3       2179.97       2155.94        82.66 o                         
   2  36   3        104.72        103.97        30.09 o                         
   3  36   3         77.71         38.70        49.32 o                         
   4  36   3       2036.62       1926.88       107.64 o                         
   5  36   3       1507.81       1415.60        80.30 o                         
   6  36   3       2180.20       2319.94        80.00 o                         
   7  36   3       2412.90       2372.71        80.56 o                         
   8  36   3        671.38        605.09        62.81 o                         
   9  36   3          9.58         -4.41        13.88 o                         
  10  36   3          0.16         -8.93        21.39 o                         
 -12  37   3         16.26         10.01        10.24 o                         
 -11  37   3         82.11         57.81        16.57 o                         
 -10  37   3         97.97        134.03        16.44 o                         
  -9  37   3        403.66        441.77        21.47 o                         
  -8  37   3         85.47         84.66        19.81 o                         
  -7  37   3         36.86         65.86        27.96 o                         
  -6  37   3        322.57        415.63        27.16 o                         
  -5  37   3        431.33        506.76        28.40 o                         
  -4  37   3        644.24        630.00        30.63 o                         
  -3  37   3         65.49        104.71        24.68 o                         
  -2  37   3        963.13        958.88        55.12 o                         
  -1  37   3        176.79        186.94        57.50 o                         
   0  37   3         69.05        102.21        41.36 o                         
   1  37   3        479.34        636.33        42.49 o                         
   2  37   3         75.11         86.94        30.36 o                         
   3  37   3        164.29        201.11        50.14 o                         
   4  37   3        504.52        462.17        53.96 o                         
   5  37   3       1527.35       1553.67        64.66 o                         
   6  37   3        400.37        417.83        33.13 o                         
   7  37   3         69.45         98.71        24.15 o                         
   8  37   3         27.50         30.43        20.30 o                         
   9  37   3        716.91        597.60       224.68 o                         
  10  37   3         59.35         61.04        17.99 o                         
 -11  38   3        393.37        343.04        19.21 o                         
 -10  38   3       1635.24       1633.82        53.57 o                         
  -9  38   3         23.65         13.24        15.07 o                         
  -8  38   3        161.97        173.63        18.62 o                         
  -7  38   3       3310.52       3416.25        96.85 o                         
  -6  38   3       4052.37       4377.84       166.50 o                         
  -5  38   3        394.78        484.56        26.81 o                         
  -4  38   3        278.60        329.28        25.54 o                         
  -3  38   3        201.81        133.64        23.78 o                         
  -2  38   3        853.44        914.31        53.20 o                         
  -1  38   3        300.22        286.13        58.32 o                         
   0  38   3       4622.99       4710.96       164.94 o                         
   1  38   3       1257.01       1093.08        80.25 o                         
   2  38   3         33.49         21.30        28.10 o                         
   3  38   3        443.18        536.56        56.14 o                         
   4  38   3       4181.21       4150.80       201.65 o                         
   5  38   3         93.42        103.55        37.61 o                         
   6  38   3        263.37        283.47        52.32 o                         
   7  38   3         17.59         20.19        20.31 o                         
   8  38   3         21.56         44.59        18.14 o                         
   9  38   3        694.06        643.66        41.15 o                         
 -11  39   3        427.78        266.51        19.89 o                         
 -10  39   3        626.29        597.09        26.78 o                         
  -9  39   3        530.64        524.68        26.68 o                         
  -8  39   3         43.02         43.42        15.66 o                         
  -7  39   3        119.90        112.32        21.35 o                         
  -6  39   3        307.90        297.60        20.96 o                         
  -5  39   3        338.53        357.35        23.64 o                         
  -4  39   3        547.85        604.06        27.80 o                         
  -3  39   3        194.16        184.70        29.35 o                         
  -2  39   3         14.26         44.60        28.56 o                         
  -1  39   3         87.57         60.50        51.50 o                         
   0  39   3        223.55        202.20        55.05 o                         
   1  39   3        853.21        752.30        36.57 o                         
   2  39   3        712.74        721.02        45.73 o                         
   3  39   3        190.01        182.59        34.41 o                         
   4  39   3         36.52         67.85        40.06 o                         
   5  39   3          3.77         35.70        34.61 o                         
   6  39   3        566.14        505.15        30.58 o                         
   7  39   3        716.79        698.45        42.52 o                         
   8  39   3        504.07        528.05        60.63 o                         
   9  39   3         67.49         58.86        18.80 o                         
 -10  40   3       1736.44       1518.44       116.36 o                         
  -9  40   3        161.81        158.02        15.27 o                         
  -8  40   3       1062.21        951.45        35.32 o                         
  -7  40   3        606.26        554.68        22.27 o                         
  -6  40   3        125.15        169.59        21.80 o                         
  -5  40   3        683.67        731.26        27.25 o                         
  -4  40   3       1179.94       1152.12        42.99 o                         
  -3  40   3        386.78        448.08        32.07 o                         
  -2  40   3       2524.10       2672.16        80.70 o                         
  -1  40   3        177.02        209.98        34.45 o                         
   0  40   3        822.18        971.87        49.05 o                         
   1  40   3        111.59        113.35        24.97 o                         
   2  40   3        121.93        142.26        27.33 o                         
   3  40   3         59.42         62.02        27.52 o                         
   4  40   3       1441.24       1674.82        90.47 o                         
   5  40   3       1192.20       1166.05        66.22 o                         
   6  40   3       3773.52       3873.32       123.51 o                         
   7  40   3        602.27        614.13        29.94 o                         
   8  40   3         98.87         61.04        22.62 o                         
  -9  41   3        585.14        485.49        18.45 o                         
  -8  41   3        519.24        529.66        18.18 o                         
  -7  41   3        230.75        243.05        15.89 o                         
  -6  41   3        630.17        548.64        44.23 o                         
  -5  41   3        344.78        431.24        24.73 o                         
  -4  41   3          8.91         21.65        22.25 o                         
  -3  41   3       2293.40       2426.60        72.57 o                         
  -2  41   3          1.80          1.02        24.96 o                         
  -1  41   3         46.47         20.33        23.39 o                         
   0  41   3       2545.49       2653.57       164.87 o                         
   1  41   3        303.09        310.48        35.54 o                         
   2  41   3       5708.65       6419.81       175.21 o                         
   3  41   3        197.86        263.72        25.28 o                         
   4  41   3         20.66         37.38        24.48 o                         
   5  41   3        252.17        186.27        27.25 o                         
   6  41   3        324.81        252.60        19.44 o                         
   7  41   3       1157.26       1158.88        71.81 o                         
   8  41   3        112.57         91.83        17.99 o                         
  -9  42   3        235.41        152.25        12.21 o                         
  -8  42   3       1504.39       1380.13        57.50 o                         
  -7  42   3        625.80        631.13        38.15 o                         
  -6  42   3       1020.90       1112.65        44.56 o                         
  -5  42   3          8.82         27.23        23.88 o                         
  -4  42   3        389.59        441.06        34.01 o                         
  -3  42   3       4615.89       5202.38       142.70 o                         
  -2  42   3        711.20        765.38        33.40 o                         
  -1  42   3       1674.24       1700.27        53.22 o                         
   0  42   3        586.13        596.10        28.06 o                         
   1  42   3        159.82        137.82        24.16 o                         
   2  42   3         56.43         73.85        28.97 o                         
   3  42   3        485.74        495.84        26.12 o                         
   4  42   3        103.61         92.09        18.76 o                         
   5  42   3       2663.17       2647.01       100.01 o                         
   6  42   3        651.67        675.00        40.88 o                         
   7  42   3       1848.15       1490.88        74.67 o                         
  -8  43   3       1650.00       1414.58        49.33 o                         
  -7  43   3        646.23        588.28        25.05 o                         
  -6  43   3         70.23         86.76        14.87 o                         
  -5  43   3       1156.46       1089.86        44.03 o                         
  -4  43   3         71.01         93.26        23.89 o                         
  -3  43   3        784.67        751.54        29.68 o                         
  -2  43   3          0.83          0.50        16.83 o                         
  -1  43   3         12.61          9.28        18.34 o                         
   0  43   3       1517.85       1541.28        59.25 o                         
   1  43   3        240.15        315.84        29.34 o                         
   2  43   3        625.54        708.42        24.90 o                         
   3  43   3         81.53         92.58        14.69 o                         
   4  43   3        350.68        390.04        21.04 o                         
   5  43   3        334.44        333.06        24.93 o                         
   6  43   3        230.13        232.99        21.53 o                         
   7  43   3       1646.66       1116.18        55.59 o                         
  -7  44   3        152.57        121.67        13.00 o                         
  -6  44   3       1408.03       1251.91        45.76 o                         
  -5  44   3        393.63        338.58        21.07 o                         
  -4  44   3        465.93        474.78        26.77 o                         
  -3  44   3         54.76         52.45        13.42 o                         
  -2  44   3        571.80        534.16        21.20 o                         
  -1  44   3        175.08        188.80        19.12 o                         
   0  44   3       1090.19       1140.08        57.40 o                         
   1  44   3       1021.77       1133.26        31.98 o                         
   2  44   3          8.16         10.90        13.63 o                         
   3  44   3        534.23        498.15        21.55 o                         
   4  44   3       1089.49        982.11        30.98 o                         
   5  44   3        823.37        684.82        28.61 o                         
  -6  45   3        583.26        554.84        18.83 o                         
  -5  45   3        174.32        150.34        10.41 o                         
  -4  45   3        636.12        622.35        22.55 o                         
  -3  45   3         54.26         59.56        14.03 o                         
  -2  45   3        709.42        613.63        25.36 o                         
  -1  45   3         27.33         16.33        12.78 o                         
   0  45   3         14.11          3.94        14.59 o                         
   1  45   3       2209.04       2406.97        66.22 o                         
   2  45   3       2184.70       2253.17        58.53 o                         
   3  45   3       2075.41       1886.18        80.50 o                         
   4  45   3        429.40        393.87        35.15 o                         
   5  45   3        475.23        384.78        24.25 o                         
  -5  46   3          9.25         -4.91        10.02 o                         
  -4  46   3       1692.38       1509.48        49.71 o                         
  -3  46   3       1896.77       1561.83        54.72 o                         
  -2  46   3       1434.38       1329.90        39.37 o                         
  -1  46   3         39.67         53.37        12.54 o                         
   0  46   3        108.49         79.89        11.42 o                         
   1  46   3         57.66         70.12        10.76 o                         
   2  46   3          1.54         -1.74        10.19 o                         
   3  46   3         17.33         12.47        11.45 o                         
  -3  47   3        288.99        220.96        23.16 o                         
  -2  47   3        264.38        256.56        18.21 o                         
  -1  47   3        165.21        155.30        18.89 o                         
   0  47   3         42.71         44.42        15.26 o                         
   2  47   3       1658.26       1335.55        65.40 o                         
 -18   0   4       1128.65       1285.08        68.94 o                         
 -17   0   4        421.45        681.26        84.75 o                         
 -16   0   4       1414.27       2208.65       155.60 o                         
 -15   0   4       3520.04       4342.92       195.32 o                         
 -14   0   4        502.96        498.45        74.24 o                         
 -13   0   4       1337.09       1532.14        87.79 o                         
 -12   0   4        742.31        730.77        46.51 o                         
 -11   0   4      11162.94      11600.99       282.86 o                         
 -10   0   4      27625.94      28408.37       661.28 o                         
  -9   0   4       1759.12       1643.86        53.71 o                         
  -8   0   4      19215.76      18483.74       845.72 o                         
  -7   0   4      10396.98       8917.84       295.25 o                         
  -6   0   4        448.19        306.30        14.91 o                         
  -5   0   4       7709.10       7235.43       325.51 o                         
  -4   0   4      20234.45      19102.61       879.65 o                         
  -3   0   4      63131.09      57971.64      2644.39 o                         
  -2   0   4        704.67        942.38        39.61 o                         
  -1   0   4      20968.26      20427.75      1244.80 o                         
   0   0   4      28854.66      28751.62      2330.74 o                         
   1   0   4        663.95        623.76        54.77 o                         
   2   0   4      10859.31      11197.23       529.75 o                         
   3   0   4      41740.18      44294.46      1450.15 o                         
   4   0   4      82658.32      82787.96      2716.62 o                         
   5   0   4       4938.57       5202.34       184.68 o                         
   6   0   4      70366.27      72781.91      2387.00 o                         
   7   0   4        179.01        120.76        33.30 o                         
   8   0   4        119.73         91.02        61.04 o                         
   9   0   4        429.51        403.21        45.37 o                         
  10   0   4        138.22        133.85        26.40 o                         
  11   0   4       3946.01       4484.52       199.47 o                         
  12   0   4       1061.73       1089.79        68.18 o                         
  13   0   4       1064.44       1315.27        96.60 o                         
  14   0   4       7143.98       7122.77       256.74 o                         
  15   0   4       4147.75       4453.87       161.56 o                         
  16   0   4        196.94        183.45        26.57 o                         
 -18   1   4        533.19        602.33        32.93 o                         
 -17   1   4       1991.81       2149.25       135.71 o                         
 -16   1   4        101.88        148.79        97.01 o                         
 -15   1   4        452.29        554.38        48.79 o                         
 -14   1   4        149.36        222.76        35.59 o                         
 -13   1   4       1970.37       2261.26        63.18 o                         
 -12   1   4       5701.59       6286.68       132.91 o                         
 -11   1   4      12049.12      12574.36       248.09 o                         
 -10   1   4        659.50        568.07        18.34 o                         
  -9   1   4       7321.07       7440.26       138.98 o                         
  -8   1   4       3800.50       3465.06       146.83 o                         
  -7   1   4       9886.44       9567.68       210.10 o                         
  -6   1   4      53919.89      50213.20      1010.23 o                         
  -5   1   4      37027.68      35143.00       913.03 o                         
  -4   1   4        489.48        521.41        20.56 o                         
  -3   1   4      45348.06      43232.56      1395.85 o                         
  -2   1   4       3307.37       3421.99        83.12 o                         
  -1   1   4         46.42         62.28         7.96 o                         
   0   1   4       4995.88       5578.77       150.38 o                         
   1   1   4        919.72       1026.46        51.45 o                         
   2   1   4       4735.96       4987.00       176.22 o                         
   3   1   4       1720.15       1958.04        64.45 o                         
   4   1   4       4885.37       4920.69       142.51 o                         
   5   1   4        976.14        980.86        44.31 o                         
   6   1   4       7166.10       7344.77       265.14 o                         
   7   1   4       2033.65       1709.38        63.32 o                         
   8   1   4       3445.55       3147.34       164.96 o                         
   9   1   4      17814.68      15938.62       630.47 o                         
  10   1   4       1013.41        943.76        40.49 o                         
  11   1   4        376.40        380.97        43.44 o                         
  12   1   4        261.62        259.37        25.45 o                         
  13   1   4        883.27        908.50        48.10 o                         
  14   1   4       1632.50       1593.67        56.80 o                         
  15   1   4        216.88        185.32        34.40 o                         
  16   1   4        429.91        424.07        44.18 o                         
 -19   2   4          7.56         12.54        22.89 o                         
 -18   2   4         93.47        110.07        20.29 o                         
 -17   2   4         32.14        -16.90        75.76 o                         
 -16   2   4        119.54        215.82        97.83 o                         
 -15   2   4       1417.66       1797.35       104.93 o                         
 -14   2   4        440.49        613.63        39.96 o                         
 -13   2   4        964.41       1092.16        45.95 o                         
 -12   2   4       1818.45       1724.63        71.03 o                         
 -11   2   4       3415.07       3867.13        88.50 o                         
 -10   2   4        934.40        856.27        27.30 o                         
  -9   2   4        566.85        486.45        20.91 o                         
  -8   2   4       2183.35       1945.28        66.63 o                         
  -7   2   4       4367.10       3667.16        81.92 o                         
  -6   2   4       5147.72       4234.71        97.96 o                         
  -5   2   4       7320.09       7411.79       200.80 o                         
  -4   2   4       6531.93       6213.76       168.10 o                         
  -3   2   4      66297.45      62883.74      1657.17 o                         
  -2   2   4      13078.26      15278.60       408.20 o                         
  -1   2   4      56158.05      57270.61      2029.21 o                         
   0   2   4       9195.04       8969.09       636.03 o                         
   1   2   4       6263.87       6399.24       309.84 o                         
   2   2   4      27245.35      28263.68      1305.30 o                         
   3   2   4        803.34       1057.78        47.06 o                         
   4   2   4       3163.78       3232.57       118.61 o                         
   5   2   4      46738.98      48610.94      1592.53 o                         
   6   2   4       2128.13       2202.11       149.61 o                         
   7   2   4       1635.06       1615.41       103.82 o                         
   8   2   4          0.75         -3.41        23.65 o                         
   9   2   4        515.09        448.43        23.06 o                         
  10   2   4         83.67         83.11        21.06 o                         
  11   2   4       2607.51       2522.78        65.48 o                         
  12   2   4       1241.66       1345.40        56.84 o                         
  13   2   4        531.94        592.05        36.04 o                         
  14   2   4        176.38        135.25        38.94 o                         
  15   2   4         17.75         10.98        52.39 o                         
  16   2   4          0.95        -18.84        18.84 o                         
 -19   3   4        200.26         94.56        26.43 o                         
 -18   3   4        683.45        801.54        33.94 o                         
 -17   3   4        978.16       1444.82       108.46 o                         
 -16   3   4        150.63        180.40        89.38 o                         
 -15   3   4        221.57        263.24        52.19 o                         
 -14   3   4       2616.07       2962.60        82.33 o                         
 -13   3   4       1305.20       1556.47        56.10 o                         
 -12   3   4       1471.18       1497.16        47.37 o                         
 -11   3   4       3209.98       3369.35        78.97 o                         
 -10   3   4       3505.10       3670.58        73.69 o                         
  -9   3   4         42.94         67.01        13.45 o                         
  -8   3   4        395.17        307.45        40.48 o                         
  -7   3   4        181.22        244.06        18.11 o                         
  -6   3   4        131.22        112.30        14.12 o                         
  -5   3   4      26576.96      26131.02       845.41 o                         
  -4   3   4       2689.97       2661.27        92.97 o                         
  -3   3   4      40294.64      38636.04      1244.39 o                         
  -2   3   4       7052.92       6619.47       222.33 o                         
  -1   3   4       4264.77       4590.30       198.79 o                         
   0   3   4       2339.61       2463.17       131.62 o                         
   1   3   4       6035.39       6384.25       308.75 o                         
   2   3   4        147.65        132.98        42.24 o                         
   3   3   4       3865.33       3873.99       109.20 o                         
   4   3   4       2421.45       2701.15       109.00 o                         
   5   3   4        250.86        215.72        28.86 o                         
   6   3   4        155.97        215.82        78.48 o                         
   7   3   4      13137.01      11532.14       546.65 o                         
   8   3   4        134.07        128.79        21.86 o                         
   9   3   4       6311.95       5306.21       132.91 o                         
  10   3   4       3638.79       3344.04       102.54 o                         
  11   3   4        156.46        123.13        21.42 o
[truncated: 930,448 more chars]
